# Supplementary material for: Transcriptome Analysis of Dnmt3l Knock-Out Mice Derived Multipotent Mesenchymal Stem/Stromal Cells During Osteogenic Differentiation
Source: Front Cell Dev Biol. 2021 Feb 25;9:615098. doi: 10.3389/fcell.2021.615098 (PMC7947861; doi:10.3389/fcell.2021.615098)
Supplement: Supplementary file 1 [file Table_1.XLSX]

## Sheet: WT_Un_Mut_Un_hyper_DEG
test_id	gene_id	gene	locus	sample_1	sample_2	status	value_1	value_2	log2(fold_change)	test_stat	p_value	q_value	significant
1700048O20Rik	1700048O20Rik	1700048O20Rik	chr9:121937274-121947016	WT_Un	Mut_Un	OK	1.07355	2.20532	1.03861	3.60648	5e-05	0.000235267	yes
1700100I10Rik	1700100I10Rik	1700100I10Rik	chr14:114940224-114945948	WT_Un	Mut_Un	OK	0.141607	0.481532	1.76574	1.9383	0.0063	0.0188223	yes
4921536K21Rik	4921536K21Rik	4921536K21Rik	chr11:3886087-3895126	WT_Un	Mut_Un	OK	0.110847	0.233492	1.0748	2.05005	0.00875	0.0250637	yes
Adgrg5	Adgrg5	Adgrg5	chr8:94923693-94943290	WT_Un	Mut_Un	OK	0.162488	0.410123	1.33572	3.03596	0.0001	0.000449848	yes
Adora2b	Adora2b	Adora2b	chr11:62248983-62266452	WT_Un	Mut_Un	OK	2.28572	4.72578	1.0479	4.23501	5e-05	0.000235267	yes
Ahrr	Ahrr	Ahrr	chr13:74211117-74292309	WT_Un	Mut_Un	OK	1.54976	3.84861	1.31229	5.80575	5e-05	0.000235267	yes
Akr1c18	Akr1c18	Akr1c18	chr13:4132626-4150631	WT_Un	Mut_Un	OK	1.18982	2.60084	1.12823	3.53436	5e-05	0.000235267	yes
Alas2	Alas2	Alas2	chrX:150547384-150570622	WT_Un	Mut_Un	OK	0.318723	0.736372	1.20813	3.02369	0.0001	0.000449848	yes
Angptl7	Angptl7	Angptl7	chr4:148448581-148557685	WT_Un	Mut_Un	OK	1.02956	5.1043	2.30968	2.37969	0.0107	0.0298452	yes
Apob	Apob	Apob	chr12:7977676-8016839	WT_Un	Mut_Un	OK	0.118658	0.259595	1.12946	3.85882	5e-05	0.000235267	yes
Asic3	Asic3	Asic3	chr5:24413450-24417834	WT_Un	Mut_Un	OK	0.377374	0.839974	1.15435	3.0642	5e-05	0.000235267	yes
Atn1	Atn1	Atn1	chr6:124742543-124756487	WT_Un	Mut_Un	OK	1.27267	3.22719	1.34242	5.68146	5e-05	0.000235267	yes
Ccbe1	Ccbe1	Ccbe1	chr18:66056855-66291838	WT_Un	Mut_Un	OK	2.10701	4.54099	1.10781	5.14501	5e-05	0.000235267	yes
Cck	Cck	Cck	chr9:121489823-121495694	WT_Un	Mut_Un	OK	0.798327	3.31078	2.05212	4.79885	5e-05	0.000235267	yes
Cep83os	Cep83os	Cep83os	chr10:94673492-94688613	WT_Un	Mut_Un	OK	0.623551	1.62853	1.38499	5.23814	5e-05	0.000235267	yes
Cldn22	Cldn22	Cldn22	chr8:47824481-47825475	WT_Un	Mut_Un	OK	0.140469	0.40102	1.51343	1.95587	0.01595	0.0421099	yes
Crispld1	Crispld1	Crispld1	chr1:17676026-17766207	WT_Un	Mut_Un	OK	0.0812994	0.206889	1.34754	1.86339	0.0141	0.0378517	yes
Csf3r	Csf3r	Csf3r	chr4:126024658-126044975	WT_Un	Mut_Un	OK	0.109654	0.223248	1.02569	2.14241	0.00265	0.00879156	yes
Cxcl3	Cxcl3	Cxcl3	chr5:90786100-90788093	WT_Un	Mut_Un	OK	1.40881	3.67486	1.38322	4.39271	5e-05	0.000235267	yes
Cxcl5	Cxcl5	Cxcl5	chr5:90759297-90761625	WT_Un	Mut_Un	OK	16.193	50.9983	1.65508	8.09366	5e-05	0.000235267	yes
Cyp26b1	Cyp26b1	Cyp26b1	chr6:84571413-84593908	WT_Un	Mut_Un	OK	0.537651	1.10237	1.03586	3.87265	5e-05	0.000235267	yes
Cyp46a1	Cyp46a1	Cyp46a1	chr12:108334380-108362234	WT_Un	Mut_Un	OK	0.109062	0.260497	1.25612	2.14659	0.0048	0.0148416	yes
D830005E20Rik	D830005E20Rik	D830005E20Rik	chr10:33083482-33476709	WT_Un	Mut_Un	OK	0.102753	0.272971	1.40957	2.24216	0.0049	0.0151102	yes
Dcn	Dcn	Dcn	chr10:97479499-97518162	WT_Un	Mut_Un	OK	3.17046	6.39681	1.01266	4.27128	5e-05	0.000235267	yes
Derl3	Derl3	Derl3	chr10:75893397-75895941	WT_Un	Mut_Un	OK	0.149629	0.360418	1.26828	2.02012	0.0106	0.0296116	yes
Dlk2	Dlk2	Dlk2	chr17:46297482-46328023	WT_Un	Mut_Un	OK	1.08407	3.31836	1.61402	4.02743	5e-05	0.000235267	yes
Dlx3	Dlx3	Dlx3	chr11:95120116-95125291	WT_Un	Mut_Un	OK	0.132671	0.298509	1.16992	2.3938	0.00255	0.00849621	yes
Dok3	Dok3	Dok3	chr13:55523234-55528538	WT_Un	Mut_Un	OK	0.141043	0.349681	1.30991	2.20551	0.0066	0.0196042	yes
E2f7	E2f7	E2f7	chr10:110745464-110787384	WT_Un	Mut_Un	OK	0.60338	1.23382	1.032	4.05026	5e-05	0.000235267	yes
E330020D12Rik	E330020D12Rik	E330020D12Rik	chr1:153404185-153414233	WT_Un	Mut_Un	OK	0.641673	1.30186	1.02066	3.50559	5e-05	0.000235267	yes
Eef1a2	Eef1a2	Eef1a2	chr2:181147691-181157015	WT_Un	Mut_Un	OK	1.32726	3.98244	1.5852	6.06407	5e-05	0.000235267	yes
Erdr1	Erdr1	Erdr1	chrY:90785441-90816465	WT_Un	Mut_Un	OK	19.6887	84.7276	2.10546	9.88798	5e-05	0.000235267	yes
Esm1	Esm1	Esm1	chr13:113209658-113218104	WT_Un	Mut_Un	OK	0.115277	0.457563	1.98887	3.7264	0.00015	0.000654546	yes
F10	F10	F10	chr8:13037307-13056676	WT_Un	Mut_Un	OK	0.0480761	0.198955	2.04905	2.60745	0.003	0.00981831	yes
Fam65b	Fam65b	Fam65b	chr13:24582188-24733806	WT_Un	Mut_Un	OK	1.36361	2.90882	1.093	4.60317	5e-05	0.000235267	yes
Fgf10	Fgf10	Fgf10	chr13:118714698-118792573	WT_Un	Mut_Un	OK	0.216652	0.93347	2.10722	6.5984	5e-05	0.000235267	yes
Fgf18	Fgf18	Fgf18	chr11:33116977-33147400	WT_Un	Mut_Un	OK	1.31252	3.17507	1.27445	4.47491	5e-05	0.000235267	yes
Flrt1	Flrt1	Flrt1	chr19:7056767-7198062	WT_Un	Mut_Un	OK	0.107616	0.292228	1.44121	3.04854	0.0004	0.00160733	yes
Gata2	Gata2	Gata2	chr6:88198663-88207032	WT_Un	Mut_Un	OK	1.4136	2.92425	1.04869	4.333	5e-05	0.000235267	yes
Gdf3	Gdf3	Gdf3	chr6:122605402-122610071	WT_Un	Mut_Un	OK	0.235164	0.482548	1.03701	2.4254	0.00165	0.0057721	yes
Gdf5	Gdf5	Gdf5	chr2:155941024-155945364	WT_Un	Mut_Un	OK	0.193156	0.623121	1.68974	3.99543	5e-05	0.000235267	yes
Gltscr1	Gltscr1	Gltscr1	chr7:15971261-15999495	WT_Un	Mut_Un	OK	0.252043	0.7899	1.648	5.46893	5e-05	0.000235267	yes
Gm12603	Gm12603	Gm12603	chr4:89050306-89084610	WT_Un	Mut_Un	OK	1.72282	3.84236	1.15722	3.37403	5e-05	0.000235267	yes
Gm26705	Gm26705	Gm26705	chr7:99260480-99267218	WT_Un	Mut_Un	OK	0.304526	0.610576	1.00361	2.14361	0.00475	0.0147088	yes
Gm6307	Gm6307	Gm6307	chr2:180370857-180401802	WT_Un	Mut_Un	OK	0.110595	0.230488	1.0594	1.78426	0.01775	0.0460752	yes
Gm7120	Gm7120	Gm7120	chr13:119487256-119610459	WT_Un	Mut_Un	OK	7.39243	15.494	1.06759	4.34904	5e-05	0.000235267	yes
Gpr160	Gpr160	Gpr160	chr3:30855949-30897194	WT_Un	Mut_Un	OK	0.136076	0.328266	1.27045	1.84679	0.00335	0.0108185	yes
Gpr63	Gpr63	Gpr63	chr4:24973418-25009233	WT_Un	Mut_Un	OK	0.106752	0.329953	1.628	3.03281	0.00095	0.00352129	yes
Gpr68	Gpr68	Gpr68	chr12:100876681-100908198	WT_Un	Mut_Un	OK	0.143722	0.360772	1.3278	2.91373	0.00015	0.000654546	yes
Gstt2	Gstt2	Gstt2	chr10:75831844-75834881	WT_Un	Mut_Un	OK	1.4642	3.13838	1.09991	3.79422	5e-05	0.000235267	yes
Hivep3	Hivep3	Hivep3	chr4:119814677-120135411	WT_Un	Mut_Un	OK	0.0732794	0.201426	1.45877	3.92477	5e-05	0.000235267	yes
Hspg2	Hspg2	Hspg2	chr4:137468802-137570630	WT_Un	Mut_Un	OK	24.3567	55.6285	1.19151	5.96846	5e-05	0.000235267	yes
Itgb6	Itgb6	Itgb6	chr2:60598291-60722603	WT_Un	Mut_Un	OK	0.159915	0.412086	1.36564	3.82318	5e-05	0.000235267	yes
Itgb7	Itgb7	Itgb7	chr15:102215994-102231935	WT_Un	Mut_Un	OK	1.33009	2.85266	1.10078	4.35903	5e-05	0.000235267	yes
Itih5	Itih5	Itih5	chr2:10153542-10256529	WT_Un	Mut_Un	OK	0.142091	0.410855	1.53181	4.82959	5e-05	0.000235267	yes
Kifc5b	Kifc5b	Kifc5b	chr17:26917090-26932579	WT_Un	Mut_Un	OK	0.390041	0.78629	1.01144	2.96999	5e-05	0.000235267	yes
Klhl29	Klhl29	Klhl29	chr12:5077465-5375682	WT_Un	Mut_Un	OK	0.160008	0.322389	1.01066	3.10393	5e-05	0.000235267	yes
Klk8	Klk8	Klk8	chr7:43797576-43803822	WT_Un	Mut_Un	OK	1.493	3.54463	1.24742	4.33291	5e-05	0.000235267	yes
Klra18	Klra18,Klra4	Klra18,Klra4	chr6:129972081-130386874	WT_Un	Mut_Un	OK	1.86197	4.35243	1.22499	4.2651	5e-05	0.000235267	yes
Kmt2d	Kmt2d	Kmt2d	chr15:98831668-98871205	WT_Un	Mut_Un	OK	1.13033	2.78382	1.30032	6.23322	5e-05	0.000235267	yes
Lst1	Lst1	Lst1	chr17:35185094-35188440	WT_Un	Mut_Un	OK	0.797224	1.78815	1.16541	1.83458	0.01695	0.044293	yes
Ltb4r2	Ltb4r2	Ltb4r2	chr14:55761427-55763229	WT_Un	Mut_Un	OK	0.176914	0.364852	1.04427	1.8139	0.0175	0.0455235	yes
Lum	Lum	Lum	chr10:97565500-97572703	WT_Un	Mut_Un	OK	0.932422	2.2419	1.26566	4.4339	5e-05	0.000235267	yes
Ly6k	Ly6k	Ly6k	chr15:74796873-74799968	WT_Un	Mut_Un	OK	0.139922	1.05899	2.91999	3.46209	0.0018	0.00623846	yes
Mmp3	Mmp3	Mmp3	chr9:7445821-7455974	WT_Un	Mut_Un	OK	0.100025	0.261936	1.38885	2.12677	0.0084	0.0241863	yes
Mss51	Mss51	Mss51	chr14:20482863-20496901	WT_Un	Mut_Un	OK	0.171192	0.395543	1.20822	2.36092	0.0025	0.00834487	yes
Nav2	Nav2	Nav2	chr7:48959072-49610088	WT_Un	Mut_Un	OK	1.74411	4.45197	1.35195	6.49561	5e-05	0.000235267	yes
Notum	Notum	Notum	chr11:120653788-120660837	WT_Un	Mut_Un	OK	0.411297	0.888348	1.11095	3.06649	0.0002	0.000852822	yes
Ntn4	Ntn4	Ntn4	chr10:93641048-93745972	WT_Un	Mut_Un	OK	4.2516	20.8696	2.29532	10.0797	5e-05	0.000235267	yes
Olfr1033	Olfr1033	Olfr1033	chr2:86020639-86044808	WT_Un	Mut_Un	OK	1.73396	3.96758	1.19419	5.20499	5e-05	0.000235267	yes
Phxr4	Phxr4	Phxr4	chr9:13431360-13432740	WT_Un	Mut_Un	OK	0.485055	1.35348	1.48045	3.83471	5e-05	0.000235267	yes
Pkmyt1	Pkmyt1	Pkmyt1	chr17:23726335-23740330	WT_Un	Mut_Un	OK	1.25274	2.52404	1.01064	2.29649	0.00205	0.00699655	yes
Pla2g4b	Pla2g4b	Pla2g4b	chr2:120027482-120043032	WT_Un	Mut_Un	OK	0.229571	0.516037	1.16853	1.98633	0.0073	0.0213864	yes
Ppbp	Ppbp	Ppbp	chr5:90768517-90770060	WT_Un	Mut_Un	OK	16.6265	51.5865	1.63351	7.77829	5e-05	0.000235267	yes
Prl2c2	Prl2c2	Prl2c2	chr13:12996123-13005330	WT_Un	Mut_Un	OK	0.774602	1.69367	1.12863	2.5999	0.00095	0.00352129	yes
Prr12	Prr12	Prr12	chr7:45027706-45052881	WT_Un	Mut_Un	OK	0.494617	1.31435	1.40997	5.57245	5e-05	0.000235267	yes
Ptgir	Ptgir	Ptgir	chr7:16906489-16910905	WT_Un	Mut_Un	OK	0.994818	2.32034	1.22183	4.81379	5e-05	0.000235267	yes
Ptpn22	Ptpn22	Ptpn22	chr3:103859794-103912252	WT_Un	Mut_Un	OK	0.487812	1.17687	1.27055	4.10683	5e-05	0.000235267	yes
Rfx2	Rfx2	Rfx2	chr17:56775896-56831008	WT_Un	Mut_Un	OK	0.100971	0.246438	1.28729	2.57132	0.00085	0.0031849	yes
Rnf39	Rnf39	Rnf39	chr17:36943050-36947986	WT_Un	Mut_Un	OK	0.168077	0.510829	1.60371	2.81878	0.0008	0.0030155	yes
S100a7a	S100a7a	S100a7a	chr3:90654301-90658130	WT_Un	Mut_Un	OK	2.44632	4.91346	1.00613	3.24451	5e-05	0.000235267	yes
Sdk1	Sdk1	Sdk1	chr5:141241533-142213791	WT_Un	Mut_Un	OK	0.126521	0.277905	1.13522	3.47248	5e-05	0.000235267	yes
Selp	Selp	Selp	chr1:164115263-164220277	WT_Un	Mut_Un	OK	0.66325	2.10568	1.66666	4.23533	5e-05	0.000235267	yes
Serpinb10	Serpinb10	Serpinb10	chr1:107529002-107549271	WT_Un	Mut_Un	OK	0.114937	0.366607	1.6734	3.78812	5e-05	0.000235267	yes
Serpinb2	Serpinb2	Serpinb2	chr1:107511422-107525600	WT_Un	Mut_Un	OK	2.15313	7.33414	1.76819	7.3604	5e-05	0.000235267	yes
Setd1b	Setd1b	Setd1b	chr5:123142192-123168630	WT_Un	Mut_Un	OK	0.338146	0.852426	1.33393	5.19363	5e-05	0.000235267	yes
Slc25a31	Slc25a31	Slc25a31	chr3:40708870-40726094	WT_Un	Mut_Un	OK	0.0637753	0.354294	2.47388	3.46616	0.0005	0.00196759	yes
Slco2a1	Slco2a1	Slco2a1	chr9:103008488-103087849	WT_Un	Mut_Un	OK	17.0476	36.485	1.09773	5.52009	5e-05	0.000235267	yes
Smad9	Smad9	Smad9	chr3:54755581-54801269	WT_Un	Mut_Un	OK	1.33608	2.84576	1.09081	4.8122	5e-05	0.000235267	yes
Spink6	Spink6	Spink6	chr18:44071392-44083610	WT_Un	Mut_Un	OK	0.206772	0.853597	2.04551	2.33417	0.00965	0.0272923	yes
Stc1	Stc1	Stc1	chr14:69029288-69041401	WT_Un	Mut_Un	OK	1.35684	4.1309	1.6062	6.86229	5e-05	0.000235267	yes
Syne1	Syne1	Syne1	chr10:5020195-5194707	WT_Un	Mut_Un	OK	0.127874	0.38427	1.5874	4.73253	5e-05	0.000235267	yes
Tex11	Tex11	Tex11	chrX:100838647-101059639	WT_Un	Mut_Un	OK	0.124137	0.325112	1.389	3.04314	0.0001	0.000449848	yes
Tgfbi	Tgfbi	Tgfbi	chr13:56609602-56639339	WT_Un	Mut_Un	OK	13.6142	28.9231	1.08711	5.37141	5e-05	0.000235267	yes
Thbs4	Thbs4	Thbs4	chr13:92751585-92794818	WT_Un	Mut_Un	OK	0.914457	2.45993	1.42763	5.54444	5e-05	0.000235267	yes
Tnfrsf18	Tnfrsf18	Tnfrsf18	chr4:156026341-156028891	WT_Un	Mut_Un	OK	0.504447	1.15405	1.19393	2.56907	0.0011	0.00401938	yes
Tnrc18	Tnrc18	Tnrc18	chr5:142724604-142817387	WT_Un	Mut_Un	OK	5.91354	11.8384	1.00138	4.89857	5e-05	0.000235267	yes
Tns4	Tns4	Tns4	chr11:99065677-99089306	WT_Un	Mut_Un	OK	0.183182	0.572251	1.64337	4.84586	5e-05	0.000235267	yes
Tnxb	Tnxb	Tnxb	chr17:34670534-34719815	WT_Un	Mut_Un	OK	0.227138	0.630457	1.47283	5.43731	5e-05	0.000235267	yes
Trerf1	Trerf1	Trerf1	chr17:47140941-47359458	WT_Un	Mut_Un	OK	0.213567	0.443591	1.05454	3.09478	5e-05	0.000235267	yes
Trim36	Trim36	Trim36	chr18:46165299-46212607	WT_Un	Mut_Un	OK	0.158188	0.349692	1.14444	3.09799	0.0001	0.000449848	yes
Tuba8	Tuba8	Tuba8	chr6:121210769-121226097	WT_Un	Mut_Un	OK	0.0886109	0.256549	1.53368	2.0603	0.01535	0.040746	yes
U90926	U90926	U90926	chr5:92209894-92215408	WT_Un	Mut_Un	OK	2.18834	17.5082	3.00012	8.84122	5e-05	0.000235267	yes
Ucp2	Ucp2	Ucp2	chr7:100493357-100499629	WT_Un	Mut_Un	OK	0.8361	2.28331	1.44938	4.61996	5e-05	0.000235267	yes
Wnt10a	Wnt10a	Wnt10a	chr1:74792018-74804175	WT_Un	Mut_Un	OK	0.141951	0.325877	1.19893	2.2425	0.00405	0.0128054	yes
Xkrx	Xkrx	Xkrx	chrX:134149044-134161928	WT_Un	Mut_Un	OK	0.0821486	0.213676	1.37912	2.48128	0.0031	0.0101134	yes
Zfp703	Zfp703	Zfp703	chr8:26977335-26981462	WT_Un	Mut_Un	OK	1.21208	2.58324	1.0917	4.39871	5e-05	0.000235267	yes

## Sheet: WT_Un_Mut_Un_hypo_DEG
test_id	gene_id	gene	locus	sample_1	sample_2	status	value_1	value_2	log2(fold_change)	test_stat	p_value	q_value	significant
1700112E06Rik	1700112E06Rik	1700112E06Rik	chr14:22019711-23094571	WT_Un	Mut_Un	OK	1.80048	0.868139	-1.05238	-2.6905	0.0005	0.00196759	yes
1810041L15Rik	1810041L15Rik	1810041L15Rik	chr15:84379202-84447097	WT_Un	Mut_Un	OK	0.469042	0.132091	-1.82819	-5.25719	5e-05	0.000235267	yes
2810433D01Rik	2810433D01Rik	2810433D01Rik	chr11:102619506-102624416	WT_Un	Mut_Un	OK	1.8133	0.604987	-1.58364	-4.36773	5e-05	0.000235267	yes
5031410I06Rik	5031410I06Rik	5031410I06Rik	chr5:26098667-26105314	WT_Un	Mut_Un	OK	0.303928	0.14506	-1.06708	-2.3671	0.00185	0.00639276	yes
8430436N08Rik	8430436N08Rik	8430436N08Rik	chr4:7560687-7573801	WT_Un	Mut_Un	OK	0.614555	0.176343	-1.80115	-2.83987	0.00175	0.00608228	yes
Abca6	Abca6	Abca6	chr11:110176820-110251776	WT_Un	Mut_Un	OK	1.18621	0.572951	-1.04987	-2.71273	0.00015	0.000654546	yes
Ackr4	Ackr4	Ackr4	chr9:104063702-104127646	WT_Un	Mut_Un	OK	29.9537	10.1138	-1.56641	-5.29134	5e-05	0.000235267	yes
Adam22	Adam22	Adam22	chr5:8072351-8368081	WT_Un	Mut_Un	OK	1.45923	0.715038	-1.02912	-3.13533	5e-05	0.000235267	yes
Adh1	Adh1	Adh1	chr3:138277644-138290691	WT_Un	Mut_Un	OK	0.635563	0.208804	-1.60588	-3.03332	0.00065	0.00249886	yes
Aipl1	Aipl1	Aipl1	chr11:72028721-72037509	WT_Un	Mut_Un	OK	0.388129	0.149549	-1.37592	-2.39423	0.00375	0.0119589	yes
Ak4	Ak4	Ak4	chr4:101419288-101467771	WT_Un	Mut_Un	OK	10.5892	4.67698	-1.17894	-5.72968	5e-05	0.000235267	yes
Akr1c12	Akr1c12	Akr1c12	chr13:4268171-4279399	WT_Un	Mut_Un	OK	1.69167	0.616649	-1.45593	-3.89164	5e-05	0.000235267	yes
Aldoart1	Aldoart1	Aldoart1	chr4:72850582-72852634	WT_Un	Mut_Un	OK	0.461669	0.227159	-1.02315	-2.30043	0.00285	0.00938074	yes
Aldoc	Aldoc	Aldoc	chr11:78323072-78327778	WT_Un	Mut_Un	OK	0.281012	0.132106	-1.08894	-2.22322	0.00325	0.0105438	yes
Alox5	Alox5	Alox5	chr6:116410070-116461178	WT_Un	Mut_Un	OK	0.857328	0.393231	-1.12447	-3.42502	5e-05	0.000235267	yes
Amigo2	Amigo2	Amigo2	chr15:97244073-97385691	WT_Un	Mut_Un	OK	1.94357	0.917105	-1.08355	-3.88226	5e-05	0.000235267	yes
Amy1	Amy1	Amy1	chr3:113555951-113577750	WT_Un	Mut_Un	OK	1.23201	0.432564	-1.51002	-4.05955	5e-05	0.000235267	yes
Arhgap28	Arhgap28	Arhgap28	chr17:67842707-68004108	WT_Un	Mut_Un	OK	7.12546	2.9837	-1.25588	-5.97309	5e-05	0.000235267	yes
Arxes1	Arxes1	Arxes1	chrX:136033366-136034946	WT_Un	Mut_Un	OK	1.24072	0.616011	-1.01014	-2.87392	0.00015	0.000654546	yes
Aspn	Aspn	Aspn	chr13:49464058-49652731	WT_Un	Mut_Un	OK	50.7591	17.907	-1.50314	-2.8909	0.00015	0.000654546	yes
Atf3	Atf3	Atf3	chr1:191170296-191183333	WT_Un	Mut_Un	OK	2.41157	1.03885	-1.21498	-4.26575	5e-05	0.000235267	yes
Atp2a3	Atp2a3	Atp2a3	chr11:72961168-72993043	WT_Un	Mut_Un	OK	0.506061	0.236372	-1.09825	-3.31926	5e-05	0.000235267	yes
Avil	Avil	Avil	chr10:127000708-127020994	WT_Un	Mut_Un	OK	3.65763	1.16486	-1.65075	-6.67006	5e-05	0.000235267	yes
Bco2	Bco2	Bco2	chr9:50533086-50555138	WT_Un	Mut_Un	OK	0.266833	0.119789	-1.15544	-2.02111	0.007	0.0206215	yes
Bmp4	Bmp4	Bmp4	chr14:46379523-46390599	WT_Un	Mut_Un	OK	17.0007	5.81782	-1.54705	-7.17461	5e-05	0.000235267	yes
Bnip3	Bnip3	Bnip3	chr7:138890835-138909506	WT_Un	Mut_Un	OK	80.564	22.9408	-1.81222	-9.01122	5e-05	0.000235267	yes
Bst2	Bst2	Bst2	chr8:71534261-71537437	WT_Un	Mut_Un	OK	42.2714	19.3233	-1.12934	-5.17756	5e-05	0.000235267	yes
C1qa	C1qa	C1qa	chr4:136895915-136898844	WT_Un	Mut_Un	OK	0.991512	0.0698042	-3.82824	-4.02507	0.00195	0.00669653	yes
C1qb	C1qb	C1qb	chr4:136880144-136886177	WT_Un	Mut_Un	OK	0.501479	0.0590177	-3.08697	-3.03486	0.00925	0.0262953	yes
C1qc	C1qc	C1qc	chr4:136889801-136892914	WT_Un	Mut_Un	OK	0.948044	0.107643	-3.13871	-4.25617	0.00085	0.0031849	yes
C1qtnf3	C1qtnf3	C1qtnf3	chr15:10952331-10980162	WT_Un	Mut_Un	OK	10.9363	4.16856	-1.39151	-6.38681	5e-05	0.000235267	yes
C2	C2	C2	chr17:34862601-34882100	WT_Un	Mut_Un	OK	10.12	4.66283	-1.11794	-5.18116	5e-05	0.000235267	yes
Camk4	Camk4	Camk4	chr18:32939040-33195767	WT_Un	Mut_Un	OK	2.89212	1.22603	-1.23813	-5.87572	5e-05	0.000235267	yes
Capn6	Capn6	Capn6	chrX:143802236-143827412	WT_Un	Mut_Un	OK	2.30523	0.884084	-1.38266	-5.4334	5e-05	0.000235267	yes
Caps2	Caps2	Caps2	chr10:112165675-112216555	WT_Un	Mut_Un	OK	0.202264	0.0398462	-2.34373	-3.13934	0.002	0.00684888	yes
Car6	Car6	Car6	chr4:150187015-150201135	WT_Un	Mut_Un	OK	5.44581	2.23239	-1.28656	-4.9147	5e-05	0.000235267	yes
Cd200	Cd200	Cd200	chr16:45382134-45409053	WT_Un	Mut_Un	OK	3.49075	1.2682	-1.46075	-5.66112	5e-05	0.000235267	yes
Cd200r4	Cd200r4	Cd200r4	chr16:44820727-44839150	WT_Un	Mut_Un	OK	0.45374	0.157521	-1.52632	-2.86107	0.0004	0.00160733	yes
Cdh10	Cdh10	Cdh10	chr15:18820328-19014234	WT_Un	Mut_Un	OK	0.869299	0.312605	-1.47551	-4.55655	5e-05	0.000235267	yes
Cdo1	Cdo1	Cdo1	chr18:46713204-46728342	WT_Un	Mut_Un	OK	31.5799	13.1792	-1.26074	-6.03864	5e-05	0.000235267	yes
Cdsn	Cdsn	Cdsn	chr17:35552127-35557180	WT_Un	Mut_Un	OK	34.7174	11.3174	-1.61712	-7.96321	5e-05	0.000235267	yes
Ch25h	Ch25h	Ch25h	chr19:34473783-34475135	WT_Un	Mut_Un	OK	7.87892	1.80607	-2.12514	-8.01208	5e-05	0.000235267	yes
Clec11a	Clec11a	Clec11a	chr7:44303765-44306959	WT_Un	Mut_Un	OK	18.5132	8.99705	-1.04103	-4.94306	5e-05	0.000235267	yes
Cnr1	Cnr1	Cnr1	chr4:33924631-33948831	WT_Un	Mut_Un	OK	0.475417	0.185725	-1.35603	-4.19317	5e-05	0.000235267	yes
Col8a2	Col8a2	Col8a2	chr4:126286793-126314330	WT_Un	Mut_Un	OK	10.3621	2.18011	-2.24884	-10.4092	5e-05	0.000235267	yes
Colq	Colq	Colq	chr14:31523083-31577383	WT_Un	Mut_Un	OK	0.509991	0.173864	-1.55251	-3.70998	5e-05	0.000235267	yes
Cox6a2	Cox6a2	Cox6a2	chr7:128173945-128206366	WT_Un	Mut_Un	OK	2.34095	0.492041	-2.25024	-4.2101	5e-05	0.000235267	yes
Cpa4	Cpa4	Cpa4	chr6:30568375-30591747	WT_Un	Mut_Un	OK	0.639532	0.175224	-1.86781	-4.02379	5e-05	0.000235267	yes
Csrp2	Csrp2	Csrp2	chr10:110920175-110939514	WT_Un	Mut_Un	OK	247.059	103.859	-1.25022	-6.29838	5e-05	0.000235267	yes
Ctss	Ctss	Ctss	chr3:95526785-95556405	WT_Un	Mut_Un	OK	0.757546	0.0967401	-2.96915	-4.16192	0.00015	0.000654546	yes
Cyb5r2	Cyb5r2	Cyb5r2	chr7:107595050-107758032	WT_Un	Mut_Un	OK	0.799514	0.241095	-1.72952	-2.8491	0.00065	0.00249886	yes
Cyp2c44	Cyp2c44	Cyp2c44	chr19:44005021-44029247	WT_Un	Mut_Un	OK	0.362326	0.145002	-1.32121	-2.39335	0.0013	0.00466619	yes
Dach2	Dach2	Dach2	chrX:113297509-113836386	WT_Un	Mut_Un	OK	0.799281	0.253585	-1.65623	-4.81055	5e-05	0.000235267	yes
Dact1	Dact1	Dact1	chr12:71309883-71320107	WT_Un	Mut_Un	OK	2.78518	1.11114	-1.32573	-5.4473	5e-05	0.000235267	yes
Ddx60	Ddx60	Ddx60	chr8:61928086-62037701	WT_Un	Mut_Un	OK	0.548087	0.218182	-1.32887	-4.3186	5e-05	0.000235267	yes
Dpep2	Dpep2	Dpep2	chr8:105984945-105996423	WT_Un	Mut_Un	OK	0.480792	0.119048	-2.01387	-2.85658	0.0007	0.0026695	yes
Dpyd	Dpyd	Dpyd	chr3:118562177-119432918	WT_Un	Mut_Un	OK	0.470427	0.130019	-1.85525	-4.85472	5e-05	0.000235267	yes
Edn1	Edn1	Edn1	chr13:42301269-42307989	WT_Un	Mut_Un	OK	7.45701	3.21806	-1.21241	-5.35841	5e-05	0.000235267	yes
Egr1	Egr1	Egr1	chr18:34861206-34864956	WT_Un	Mut_Un	OK	5.66718	2.32282	-1.28675	-5.67134	5e-05	0.000235267	yes
Egr2	Egr2	Egr2	chr10:67537868-67542188	WT_Un	Mut_Un	OK	6.64689	1.8015	-1.88348	-8.13415	5e-05	0.000235267	yes
Endou	Endou	Endou	chr15:97711018-97731405	WT_Un	Mut_Un	OK	0.450757	0.222614	-1.0178	-2.41018	0.00135	0.00482724	yes
Epha3	Epha3	Epha3	chr16:63545217-63864157	WT_Un	Mut_Un	OK	5.38002	2.63687	-1.02878	-4.70472	5e-05	0.000235267	yes
Fam101b	Fam101b	Fam101b	chr11:76019194-76027782	WT_Un	Mut_Un	OK	45.0741	17.6346	-1.35389	-6.80083	5e-05	0.000235267	yes
Fam162a	Fam162a	Fam162a	chr16:36043843-36071515	WT_Un	Mut_Un	OK	188.722	91.615	-1.0426	-5.17788	5e-05	0.000235267	yes
Fam180a	Fam180a	Fam180a	chr6:35312745-35326141	WT_Un	Mut_Un	OK	0.262886	0.0927957	-1.50231	-2.11774	0.0128	0.0348711	yes
Fam189a2	Fam189a2	Fam189a2	chr19:23972749-24031019	WT_Un	Mut_Un	OK	0.240041	0.0740142	-1.69741	-2.82881	0.00085	0.0031849	yes
Fat3	Fat3	Fat3	chr9:15910192-16378231	WT_Un	Mut_Un	OK	0.845465	0.339017	-1.31839	-5.76862	5e-05	0.000235267	yes
Fbp1	Fbp1	Fbp1	chr13:62864752-62888282	WT_Un	Mut_Un	OK	0.34935	0.0963623	-1.85813	-2.68326	0.00345	0.0111054	yes
Fbxw18	Fbxw18	Fbxw18	chr9:109676733-109702700	WT_Un	Mut_Un	OK	0.777615	0.371954	-1.06393	-2.53278	0.0009	0.00335529	yes
Fbxw24	Fbxw24	Fbxw24	chr9:109601115-109626059	WT_Un	Mut_Un	OK	0.396466	0.166004	-1.25598	-2.18493	0.00685	0.0202293	yes
Fcgr3	Fcgr3	Fcgr3	chr1:171051168-171059403	WT_Un	Mut_Un	OK	0.892591	0.346068	-1.36694	-3.10764	0.0001	0.000449848	yes
Fgf21	Fgf21	Fgf21	chr7:45613889-45615490	WT_Un	Mut_Un	OK	0.683364	0.207203	-1.72161	-2.71235	0.0021	0.00714879	yes
Fhit	Fhit	Fhit	chr14:9550093-11162035	WT_Un	Mut_Un	OK	0.904624	0.389731	-1.21484	-2.01593	0.00805	0.0232897	yes
Fhod3	Fhod3	Fhod3	chr18:24708622-25168877	WT_Un	Mut_Un	OK	1.13414	0.517549	-1.13184	-1.94252	0.0084	0.0241863	yes
Fndc1	Fndc1	Fndc1	chr17:7738567-7804974	WT_Un	Mut_Un	OK	0.896352	0.126873	-2.82068	-8.29402	5e-05	0.000235267	yes
Fos	Fos	Fos	chr12:85473900-85477270	WT_Un	Mut_Un	OK	13.8692	3.78396	-1.87392	-8.43266	5e-05	0.000235267	yes
Gadd45a	Gadd45a	Gadd45a	chr6:67035095-67080652	WT_Un	Mut_Un	OK	21.2687	9.67704	-1.1361	-4.81367	5e-05	0.000235267	yes
Gal3st1	Gal3st1	Gal3st1	chr11:3983635-3999328	WT_Un	Mut_Un	OK	2.53367	1.18653	-1.09447	-3.85166	5e-05	0.000235267	yes
Gbp3	Gbp3	Gbp3	chr3:142560051-142573212	WT_Un	Mut_Un	OK	3.6053	1.65954	-1.11934	-4.59842	5e-05	0.000235267	yes
Gm10471	Gm10471	Gm10471	chr5:26082171-26089264	WT_Un	Mut_Un	OK	0.233549	0.110479	-1.07995	-2.27004	0.00335	0.0108185	yes
Gm10653	Gm10653	Gm10653	chr9:62838786-62875917	WT_Un	Mut_Un	OK	25.7629	11.8967	-1.11474	-4.13303	5e-05	0.000235267	yes
Gm13051	Gm13051	Gm13051	chr4:146097311-146126623	WT_Un	Mut_Un	OK	0.230139	0.113385	-1.02127	-1.99274	0.00935	0.0265425	yes
Gm13710	Gm13710	Gm13710	chr2:84500747-84506873	WT_Un	Mut_Un	OK	0.790061	0.375553	-1.07295	-1.92965	0.01205	0.0331093	yes
Gm2022	Gm2022	Gm2022	chr12:87892833-87896722	WT_Un	Mut_Un	OK	2.63058	0.378406	-2.79737	-7.85024	5e-05	0.000235267	yes
Gm20751	Gm20751	Gm20751	chr13:43716790-43719038	WT_Un	Mut_Un	OK	0.468357	0.0966391	-2.27693	-3.06909	0.0028	0.00923214	yes
Gm5039	Gm5039	Gm5039	chr12:88320121-88321762	WT_Un	Mut_Un	OK	0.214813	0.0712821	-1.59147	-2.05216	0.0146	0.039012	yes
Gm8300	Gm8300	Gm8300	chr12:87514315-87518265	WT_Un	Mut_Un	OK	0.731574	0.165597	-2.14333	-4.44098	5e-05	0.000235267	yes
Gpr141	Gpr141	Gpr141	chr13:19749681-19824257	WT_Un	Mut_Un	OK	1.23442	0.350609	-1.8159	-5.89724	5e-05	0.000235267	yes
Gprc5c	Gprc5c	Gprc5c	chr11:114851531-114872617	WT_Un	Mut_Un	OK	2.07123	0.740909	-1.48312	-5.26013	5e-05	0.000235267	yes
H2-Q7	H2-Q7,H2-Q9	H2-Q7,H2-Q9	chr17:35439154-35443773	WT_Un	Mut_Un	OK	0.295905	0.0980683	-1.59328	-1.72144	0.0127	0.0346407	yes
Hopx	Hopx	Hopx	chr5:77086985-77115123	WT_Un	Mut_Un	OK	1.52015	0.710617	-1.09707	-2.90903	0.00015	0.000654546	yes
Ibsp	Ibsp	Ibsp	chr5:104299286-104311472	WT_Un	Mut_Un	OK	50.3862	19.984	-1.33418	-6.61442	5e-05	0.000235267	yes
Ifi205	Ifi205	Ifi205	chr1:174011997-174031755	WT_Un	Mut_Un	OK	0.92947	0.434747	-1.09623	-2.82189	0.0004	0.00160733	yes
Ifi44	Ifi44	Ifi44	chr3:151730922-151749959	WT_Un	Mut_Un	OK	5.00575	1.59218	-1.65258	-6.95865	5e-05	0.000235267	yes
Ifit1	Ifit1	Ifit1	chr19:34640888-34650009	WT_Un	Mut_Un	OK	4.7858	2.02484	-1.24095	-5.26324	5e-05	0.000235267	yes
Ifit3b	Ifit3b	Ifit3b	chr19:34607956-34613401	WT_Un	Mut_Un	OK	0.892755	0.438795	-1.02472	-2.845	0.0002	0.000852822	yes
Igf1	Igf1	Igf1	chr10:87859055-87937047	WT_Un	Mut_Un	OK	1.7322	0.643406	-1.42881	-3.38124	5e-05	0.000235267	yes
Igfbp5	Igfbp5	Igfbp5	chr1:72858064-72874865	WT_Un	Mut_Un	OK	32.8797	13.8788	-1.24432	-6.2737	5e-05	0.000235267	yes
Igtp	Igtp	Igtp	chr11:58199555-58207592	WT_Un	Mut_Un	OK	2.59459	1.29213	-1.00576	-3.7196	5e-05	0.000235267	yes
Il18	Il18	Il18	chr9:50565367-50581837	WT_Un	Mut_Un	OK	7.41837	3.54599	-1.06491	-3.95066	5e-05	0.000235267	yes
Itga11	Itga11	Itga11	chr9:62677854-62783979	WT_Un	Mut_Un	OK	127.228	56.3286	-1.17548	-5.94303	5e-05	0.000235267	yes
Itgbl1	Itgbl1	Itgbl1	chr14:123660139-123974079	WT_Un	Mut_Un	OK	12.9008	5.33365	-1.27426	-5.91737	5e-05	0.000235267	yes
Kcne4	Kcne4	Kcne4	chr1:78816948-78820025	WT_Un	Mut_Un	OK	3.66927	1.82994	-1.0037	-4.11507	5e-05	0.000235267	yes
Kcnmb4	Kcnmb4	Kcnmb4	chr10:116417867-116474986	WT_Un	Mut_Un	OK	0.83158	0.255415	-1.70301	-2.61466	0.0022	0.00745094	yes
Kif9	Kif9	Kif9	chr9:110476957-110525174	WT_Un	Mut_Un	OK	1.21292	0.55589	-1.12561	-3.77795	5e-05	0.000235267	yes
Klhdc7a	Klhdc7a	Klhdc7a	chr4:139962172-139968026	WT_Un	Mut_Un	OK	0.413434	0.182912	-1.1765	-3.57842	5e-05	0.000235267	yes
Klhl33	Klhl33	Klhl33	chr14:50891388-50893255	WT_Un	Mut_Un	OK	1.50959	0.679587	-1.15143	-3.42353	5e-05	0.000235267	yes
Lama1	Lama1	Lama1	chr17:67697264-67822645	WT_Un	Mut_Un	OK	3.36455	0.893905	-1.91222	-8.75491	5e-05	0.000235267	yes
Lgals3bp	Lgals3bp	Lgals3bp	chr11:118392751-118401931	WT_Un	Mut_Un	OK	48.8321	22.725	-1.10355	-5.49733	5e-05	0.000235267	yes
Lgr5	Lgr5	Lgr5	chr10:115450313-115587780	WT_Un	Mut_Un	OK	1.49413	0.408618	-1.87048	-6.76943	5e-05	0.000235267	yes
Lif	Lif	Lif	chr11:4257567-4272514	WT_Un	Mut_Un	OK	8.8906	3.86907	-1.2003	-5.6961	5e-05	0.000235267	yes
Lifr	Lifr	Lifr	chr15:7129571-7197489	WT_Un	Mut_Un	OK	20.0705	6.35991	-1.658	-6.91234	5e-05	0.000235267	yes
Lpxn	Lpxn	Lpxn	chr19:12798608-12833808	WT_Un	Mut_Un	OK	0.304966	0.146313	-1.0596	-1.83862	0.0148	0.0394933	yes
Lrrc17	Lrrc17	Lrrc17	chr5:21483846-21645605	WT_Un	Mut_Un	OK	50.9873	22.9171	-1.15371	-5.73422	5e-05	0.000235267	yes
Ltc4s	Ltc4s	Ltc4s	chr11:50236471-50238471	WT_Un	Mut_Un	OK	2.13657	1.06573	-1.00345	-2.24492	0.0024	0.00804854	yes
Lyz1	Lyz1	Lyz1	chr10:117287794-117292868	WT_Un	Mut_Un	OK	2.40774	0.500065	-2.26749	-5.96261	5e-05	0.000235267	yes
Lyz2	Lyz2	Lyz2	chr10:117277540-117282272	WT_Un	Mut_Un	OK	13.124	3.30614	-1.98899	-7.9082	5e-05	0.000235267	yes
Lzts1	Lzts1	Lzts1	chr8:69135502-69140953	WT_Un	Mut_Un	OK	0.777319	0.306825	-1.34109	-3.28381	5e-05	0.000235267	yes
Mboat2	Mboat2	Mboat2	chr12:24831598-24960299	WT_Un	Mut_Un	OK	3.52155	1.35769	-1.37505	-5.55284	5e-05	0.000235267	yes
Megf6	Megf6	Megf6	chr4:154170712-154275721	WT_Un	Mut_Un	OK	3.68064	1.04274	-1.81958	-8.15666	5e-05	0.000235267	yes
Meox1	Meox1	Meox1	chr11:101877509-101894354	WT_Un	Mut_Un	OK	0.317135	0.153483	-1.04702	-2.10494	0.0066	0.0196042	yes
Mest	Mest	Mest	chr6:30733505-30896794	WT_Un	Mut_Un	OK	6.257	1.41957	-2.14002	-3.07774	0.0004	0.00160733	yes
Mgam	Mgam	Mgam	chr6:40529090-40910666	WT_Un	Mut_Un	OK	0.412547	0.149159	-1.46771	-4.35179	5e-05	0.000235267	yes
Mgarp	Mgarp	Mgarp	chr3:51388412-51396547	WT_Un	Mut_Un	OK	2.64098	0.49608	-2.41243	-6.22852	5e-05	0.000235267	yes
Mgll	Mgll	Mgll	chr6:88724411-88828360	WT_Un	Mut_Un	OK	34.8735	13.5764	-1.36103	-6.68764	5e-05	0.000235267	yes
Mmp13	Mmp13	Mmp13	chr9:7272513-7283333	WT_Un	Mut_Un	OK	45.616	21.0401	-1.1164	-5.57819	5e-05	0.000235267	yes
Mpped2	Mpped2	Mpped2	chr2:106693458-106868360	WT_Un	Mut_Un	OK	0.337572	0.158676	-1.08912	-2.2642	0.00245	0.00819298	yes
Msr1	Msr1	Msr1	chr8:39467447-40227787	WT_Un	Mut_Un	OK	0.307488	0.045101	-2.7693	-2.04116	0.00305	0.00996704	yes
Nat8l	Nat8l	Nat8l	chr5:33995983-34005916	WT_Un	Mut_Un	OK	0.332168	0.150106	-1.14594	-3.40619	5e-05	0.000235267	yes
Ncf1	Ncf1	Ncf1	chr5:134220052-134229625	WT_Un	Mut_Un	OK	0.281679	0.130797	-1.10672	-2.11501	0.0036	0.0115293	yes
Ndrg1	Ndrg1	Ndrg1	chr15:66929317-66969641	WT_Un	Mut_Un	OK	5.77871	2.69659	-1.09961	-4.87513	5e-05	0.000235267	yes
Nell2	Nell2	Nell2	chr15:95219439-95528252	WT_Un	Mut_Un	OK	1.95848	0.944673	-1.05185	-4.03505	5e-05	0.000235267	yes
Nkain4	Nkain4	Nkain4	chr2:180934771-180954699	WT_Un	Mut_Un	OK	3.71458	1.27029	-1.54804	-4.6043	5e-05	0.000235267	yes
Nlrc5	Nlrc5	Nlrc5	chr8:94472762-94527272	WT_Un	Mut_Un	OK	0.968201	0.482139	-1.00586	-3.94247	5e-05	0.000235267	yes
Nrip2	Nrip2	Nrip2	chr6:128399765-128408935	WT_Un	Mut_Un	OK	1.77541	0.701977	-1.33866	-4.23906	5e-05	0.000235267	yes
Oasl2	Oasl2	Oasl2	chr5:114896933-114912245	WT_Un	Mut_Un	OK	1.89021	0.911097	-1.05287	-3.99782	5e-05	0.000235267	yes
Ostn	Ostn	Ostn	chr16:27307640-27351209	WT_Un	Mut_Un	OK	0.390781	0.0381267	-3.35749	-2.61277	0.01005	0.0282728	yes
P2rx6	P2rx6	P2rx6	chr16:17561884-17572012	WT_Un	Mut_Un	OK	0.86899	0.391381	-1.15077	-3.29863	5e-05	0.000235267	yes
Pamr1	Pamr1	Pamr1	chr2:102550020-102643040	WT_Un	Mut_Un	OK	10.7737	4.66217	-1.20844	-5.64539	5e-05	0.000235267	yes
Pappa2	Pappa2	Pappa2	chr1:158711730-158957438	WT_Un	Mut_Un	OK	0.792338	0.331609	-1.25663	-4.85911	5e-05	0.000235267	yes
Park2	Park2	Park2	chr17:10840383-12063360	WT_Un	Mut_Un	OK	0.304873	0.136319	-1.16122	-1.88155	0.01295	0.0352249	yes
Pcdh11x	Pcdh11x	Pcdh11x	chrX:120290326-120910618	WT_Un	Mut_Un	OK	0.370834	0.149809	-1.30765	-4.21582	5e-05	0.000235267	yes
Pcsk5	Pcsk5	Pcsk5	chr19:17432313-17837632	WT_Un	Mut_Un	OK	1.27996	0.473415	-1.43493	-5.55468	5e-05	0.000235267	yes
Pde1c	Pde1c	Pde1c	chr6:56069803-56369634	WT_Un	Mut_Un	OK	0.658992	0.220136	-1.58187	-4.6908	5e-05	0.000235267	yes
Pdk1	Pdk1	Pdk1	chr2:71389259-71903858	WT_Un	Mut_Un	OK	16.969	4.57784	-1.89017	-5.28133	5e-05	0.000235267	yes
Pf4	Pf4	Pf4	chr5:90772434-90773383	WT_Un	Mut_Un	OK	0.858133	0.264538	-1.69772	-2.18357	0.0119	0.0327486	yes
Pfkl	Pfkl	Pfkl	chr10:77986948-78009796	WT_Un	Mut_Un	OK	58.7475	23.4471	-1.32512	-6.69227	5e-05	0.000235267	yes
Pgm5	Pgm5	Pgm5	chr19:24674007-24861842	WT_Un	Mut_Un	OK	0.541165	0.187632	-1.52816	-5.19928	5e-05	0.000235267	yes
Pgpep1l	Pgpep1l	Pgpep1l	chr7:68236607-68264233	WT_Un	Mut_Un	OK	0.805157	0.299239	-1.42797	-2.55575	0.0012	0.0043481	yes
Phyhd1	Phyhd1	Phyhd1	chr2:30266202-30282149	WT_Un	Mut_Un	OK	36.2541	12.8899	-1.49191	-7.06822	5e-05	0.000235267	yes
Pid1	Pid1	Pid1	chr1:84036292-84284645	WT_Un	Mut_Un	OK	9.32141	4.56578	-1.02969	-4.75945	5e-05	0.000235267	yes
Piezo2	Piezo2	Piezo2	chr18:63010212-63387183	WT_Un	Mut_Un	OK	3.216	1.59506	-1.01165	-4.81149	5e-05	0.000235267	yes
Piwil4	Piwil4	Piwil4	chr9:14702357-14740733	WT_Un	Mut_Un	OK	0.399735	0.176078	-1.18283	-2.73847	0.00065	0.00249886	yes
Plekha4	Plekha4	Plekha4	chr7:45526329-45554229	WT_Un	Mut_Un	OK	0.626836	0.294972	-1.08751	-2.95762	5e-05	0.000235267	yes
Plekhg4	Plekhg4	Plekhg4	chr8:105375380-105413502	WT_Un	Mut_Un	OK	3.99804	1.83223	-1.12569	-4.98569	5e-05	0.000235267	yes
Podxl2	Podxl2	Podxl2	chr6:88842557-88874044	WT_Un	Mut_Un	OK	7.5381	3.50997	-1.10274	-4.29524	5e-05	0.000235267	yes
Porcn	Porcn	Porcn	chrX:8193845-8206525	WT_Un	Mut_Un	OK	12.7213	5.309	-1.26074	-5.35125	5e-05	0.000235267	yes
Postn	Postn	Postn	chr3:54361106-54391041	WT_Un	Mut_Un	OK	307.209	135.703	-1.17877	-5.94171	5e-05	0.000235267	yes
Ppef1	Ppef1	Ppef1	chrX:160623093-160719972	WT_Un	Mut_Un	OK	1.3349	0.267499	-2.31913	-6.31344	5e-05	0.000235267	yes
Ppp1r3b	Ppp1r3b	Ppp1r3b	chr8:35375740-35388137	WT_Un	Mut_Un	OK	1.98859	0.974117	-1.02958	-4.18741	5e-05	0.000235267	yes
Ppp1r3c	Ppp1r3c	Ppp1r3c	chr19:36731730-36736604	WT_Un	Mut_Un	OK	1.71955	0.699038	-1.29859	-4.55729	5e-05	0.000235267	yes
Prelid2	Prelid2	Prelid2	chr18:41875695-41951194	WT_Un	Mut_Un	OK	13.8848	5.29812	-1.38995	-5.39431	5e-05	0.000235267	yes
Psg17	Psg17	Psg17	chr7:18813936-18821591	WT_Un	Mut_Un	OK	0.286727	0.134973	-1.08701	-1.99205	0.00975	0.0275395	yes
Psmb9	Psmb9	Psmb9	chr17:34182098-34187330	WT_Un	Mut_Un	OK	1.63481	0.696453	-1.23103	-2.84944	0.0004	0.00160733	yes
Rgcc	Rgcc	Rgcc	chr14:79288749-79301635	WT_Un	Mut_Un	OK	11.8106	4.11437	-1.52133	-6.00041	5e-05	0.000235267	yes
Rgs11	Rgs11	Rgs11	chr17:26202961-26211324	WT_Un	Mut_Un	OK	0.569356	0.232151	-1.29427	-3.00509	0.00025	0.00104709	yes
Rgs5	Rgs5	Rgs5	chr1:169655500-169693526	WT_Un	Mut_Un	OK	0.649233	0.30583	-1.08601	-2.59315	0.001	0.00368818	yes
Rspo3	Rspo3	Rspo3	chr10:29453106-29535867	WT_Un	Mut_Un	OK	2.70667	0.685957	-1.98033	-6.89074	5e-05	0.000235267	yes
Rtp4	Rtp4	Rtp4	chr16:23609918-23614222	WT_Un	Mut_Un	OK	3.85602	1.67736	-1.20092	-4.46239	5e-05	0.000235267	yes
Shisa2	Shisa2	Shisa2	chr14:59625280-59631660	WT_Un	Mut_Un	OK	0.267701	0.124585	-1.10349	-2.3947	0.00215	0.00730054	yes
Slc16a3	Slc16a3	Slc16a3	chr11:120948483-120959000	WT_Un	Mut_Un	OK	32.6674	8.8123	-1.89026	-9.20491	5e-05	0.000235267	yes
Slc1a1	Slc1a1	Slc1a1	chr19:28835165-28913960	WT_Un	Mut_Un	OK	1.50923	0.722053	-1.06364	-4.00072	5e-05	0.000235267	yes
Slc1a3	Slc1a3	Slc1a3	chr15:8634123-8710807	WT_Un	Mut_Un	OK	2.31523	1.15254	-1.00633	-4.19419	5e-05	0.000235267	yes
Slc22a2	Slc22a2	Slc22a2	chr17:12584188-12628488	WT_Un	Mut_Un	OK	0.36933	0.110831	-1.73655	-3.14597	0.00085	0.0031849	yes
Slc26a7	Slc26a7	Slc26a7	chr4:14505196-14621778	WT_Un	Mut_Un	OK	2.50613	1.02166	-1.29455	-4.79348	5e-05	0.000235267	yes
Slc52a3	Slc52a3	Slc52a3	chr2:151996510-152009258	WT_Un	Mut_Un	OK	1.19253	0.49646	-1.26427	-4.08457	5e-05	0.000235267	yes
Slc5a7	Slc5a7	Slc5a7	chr17:54273589-54299034	WT_Un	Mut_Un	OK	0.254254	0.108347	-1.23061	-3.0371	0.0002	0.000852822	yes
Snap91	Snap91	Snap91	chr9:86765926-86880449	WT_Un	Mut_Un	OK	0.337852	0.164752	-1.0361	-2.4882	0.0006	0.00232277	yes
Spry1	Spry1	Spry1	chr3:37639946-37644599	WT_Un	Mut_Un	OK	27.1815	12.2141	-1.15408	-5.62943	5e-05	0.000235267	yes
St8sia2	St8sia2	St8sia2	chr7:73939119-74013682	WT_Un	Mut_Un	OK	0.505527	0.168085	-1.5886	-4.71818	5e-05	0.000235267	yes
Svop	Svop	Svop	chr5:114026912-114091380	WT_Un	Mut_Un	OK	1.3614	0.534806	-1.34801	-4.65484	5e-05	0.000235267	yes
Tenm4	Tenm4	Tenm4	chr7:96210636-96908554	WT_Un	Mut_Un	OK	0.689373	0.248554	-1.47173	-5.42833	5e-05	0.000235267	yes
Tex26	Tex26	Tex26	chr5:149439705-149470620	WT_Un	Mut_Un	OK	0.424883	0.136745	-1.63558	-2.31428	0.00845	0.0243126	yes
Tfr2	Tfr2	Tfr2	chr5:137569839-137588081	WT_Un	Mut_Un	OK	4.24206	1.19616	-1.82636	-7.63896	5e-05	0.000235267	yes
Tg	Tg	Tg	chr15:66670769-66850720	WT_Un	Mut_Un	OK	0.240348	0.107782	-1.15701	-3.23343	5e-05	0.000235267	yes
Tgtp2	Tgtp2	Tgtp2	chr11:49037659-49135387	WT_Un	Mut_Un	OK	0.897058	0.387289	-1.21179	-1.85238	0.01145	0.0316616	yes
Tmem200c	Tmem200c	Tmem200c	chr17:68837135-68843138	WT_Un	Mut_Un	OK	0.208116	0.101735	-1.03257	-2.06198	0.00715	0.021004	yes
Tmem217	Tmem217	Tmem217	chr17:29526017-29549593	WT_Un	Mut_Un	OK	0.241332	0.0327918	-2.87961	-1.22195	0.0158	0.0417732	yes
Tmem56	Tmem56	Tmem56	chr3:121202009-121263316	WT_Un	Mut_Un	OK	0.228024	0.103793	-1.13548	-2.95318	0.00025	0.00104709	yes
Tmem74b	Tmem74b	Tmem74b	chr2:151702007-151707310	WT_Un	Mut_Un	OK	0.242855	0.0752689	-1.68997	-2.00451	0.017	0.0444064	yes
Tmem86a	Tmem86a	Tmem86a	chr7:47050639-47054776	WT_Un	Mut_Un	OK	15.398	7.66741	-1.00593	-4.67758	5e-05	0.000235267	yes
Tmie	Tmie	Tmie	chr9:110866045-110880083	WT_Un	Mut_Un	OK	0.87486	0.302148	-1.5338	-4.19423	5e-05	0.000235267	yes
Tnfrsf19	Tnfrsf19	Tnfrsf19	chr14:60963833-61046855	WT_Un	Mut_Un	OK	1.26927	0.362014	-1.80988	-6.15889	5e-05	0.000235267	yes
Tnfrsf9	Tnfrsf9	Tnfrsf9	chr4:150920154-150946102	WT_Un	Mut_Un	OK	0.268705	0.125022	-1.10384	-1.84734	0.0084	0.0241863	yes
Tnfsf15	Tnfsf15	Tnfsf15	chr4:63724602-63745113	WT_Un	Mut_Un	OK	2.72345	1.32567	-1.03871	-4.61707	5e-05	0.000235267	yes
Trib3	Trib3	Trib3	chr2:152337424-152344060	WT_Un	Mut_Un	OK	36.5372	17.4488	-1.06624	-5.26041	5e-05	0.000235267	yes
Trim30a	Trim30a	Trim30a	chr7:104409025-104465193	WT_Un	Mut_Un	OK	1.51258	0.654712	-1.20808	-4.49832	5e-05	0.000235267	yes
Tspan8	Tspan8	Tspan8	chr10:115817283-115849893	WT_Un	Mut_Un	OK	2.14924	0.399577	-2.42728	-6.03683	5e-05	0.000235267	yes
Tspyl5	Tspyl5	Tspyl5	chr15:33683874-33687883	WT_Un	Mut_Un	OK	1.55927	0.732306	-1.09036	-4.18059	5e-05	0.000235267	yes
Tusc5	Tusc5	Tusc5	chr11:76679872-76698664	WT_Un	Mut_Un	OK	0.473924	0.215905	-1.13426	-2.99613	0.00015	0.000654546	yes
Usp18	Usp18	Usp18	chr6:121245905-121270917	WT_Un	Mut_Un	OK	3.40119	1.62035	-1.06974	-4.02688	5e-05	0.000235267	yes
Vnn3	Vnn3	Vnn3	chr10:23851461-23869843	WT_Un	Mut_Un	OK	0.228436	0.0768149	-1.57234	-2.24319	0.01	0.0281566	yes
Wisp1	Wisp1	Wisp1	chr15:66891392-66923199	WT_Un	Mut_Un	OK	93.3329	41.7655	-1.16007	-5.87575	5e-05	0.000235267	yes

## Sheet: WT_D_Mut_D_hyper_DEG
test_id	gene_id	gene	locus	sample_1	sample_2	status	value_1	value_2	log2(fold_change)	test_stat	p_value	q_value	significant
1700019D03Rik	1700019D03Rik	1700019D03Rik	chr1:52925126-52952840	WT_D	Mut_D	OK	0.959592	1.93495	1.0118	2.56489	0.00085	0.0031849	yes
2810408A11Rik	2810408A11Rik	2810408A11Rik	chr11:69897357-69900986	WT_D	Mut_D	OK	0.223221	0.53011	1.24782	2.58525	0.00085	0.0031849	yes
4931408D14Rik	4931408D14Rik	4931408D14Rik	chr19:37258425-37264095	WT_D	Mut_D	OK	0.129446	0.270753	1.06463	2.2216	0.0024	0.00804854	yes
4931428L18Rik	4931428L18Rik	4931428L18Rik	chr1:31141077-31222656	WT_D	Mut_D	OK	0.0963588	0.314593	1.707	2.03983	0.01725	0.0449641	yes
9430076C15Rik	9430076C15Rik	9430076C15Rik	chr6:53287294-53397216	WT_D	Mut_D	OK	0.130351	0.265598	1.02685	2.2201	0.00395	0.0125318	yes
9430083A17Rik	9430083A17Rik	9430083A17Rik	chr13:51097737-51100727	WT_D	Mut_D	OK	0.112081	0.226309	1.01376	2.01893	0.0069	0.0203591	yes
9930111H07Rik	9930111H07Rik	9930111H07Rik	chr1:85775270-85784694	WT_D	Mut_D	OK	0.553377	1.13535	1.0368	2.15322	0.0045	0.0140325	yes
AI182371	AI182371	AI182371	chr2:35081860-35100685	WT_D	Mut_D	OK	0.151662	0.3051	1.00842	1.74785	0.01575	0.0416573	yes
AW822252	AW822252	AW822252	chrX:53696921-53716578	WT_D	Mut_D	OK	0.125831	0.354316	1.49355	1.91256	0.0162	0.0426695	yes
Abca9	Abca9	Abca9	chr11:110100821-110168153	WT_D	Mut_D	OK	3.16711	7.03088	1.15054	5.52644	5e-05	0.000235267	yes
Abcd2	Abcd2	Abcd2	chr15:91145870-91191807	WT_D	Mut_D	OK	2.84477	6.30036	1.14712	5.42815	5e-05	0.000235267	yes
Ace	Ace	Ace	chr11:105965606-105989964	WT_D	Mut_D	OK	27.7063	59.2251	1.09599	5.48634	5e-05	0.000235267	yes
Ackr2	Ackr2	Ackr2	chr9:121898354-121911071	WT_D	Mut_D	OK	0.084855	0.319347	1.91205	3.52937	5e-05	0.000235267	yes
Adam11	Adam11	Adam11	chr11:102761438-102780262	WT_D	Mut_D	OK	0.202755	0.448127	1.14417	3.41894	5e-05	0.000235267	yes
Adam33	Adam33	Adam33	chr2:131050816-131063814	WT_D	Mut_D	OK	1.09246	2.27671	1.05937	4.19599	5e-05	0.000235267	yes
Adamts15	Adamts15	Adamts15	chr9:30899154-30922452	WT_D	Mut_D	OK	0.57293	2.34927	2.03578	8.28909	5e-05	0.000235267	yes
Adh1	Adh1	Adh1	chr3:138277644-138290691	WT_D	Mut_D	OK	5.40221	11.9407	1.14426	4.97156	5e-05	0.000235267	yes
Adhfe1	Adhfe1	Adhfe1	chr1:9548045-9631092	WT_D	Mut_D	OK	3.48974	8.10537	1.21576	5.43472	5e-05	0.000235267	yes
Agt	Agt	Agt	chr8:124556586-124569707	WT_D	Mut_D	OK	9.86603	24.6985	1.32388	6.31671	5e-05	0.000235267	yes
Agtr2	Agtr2	Agtr2	chrX:21484623-21488833	WT_D	Mut_D	OK	0.67095	1.75148	1.3843	4.89787	5e-05	0.000235267	yes
Angptl7	Angptl7	Angptl7	chr4:148448581-148557685	WT_D	Mut_D	OK	29.6216	62.5465	1.07828	3.87189	5e-05	0.000235267	yes
Aox3	Aox3	Aox3	chr1:58113135-58200452	WT_D	Mut_D	OK	0.132514	0.772363	2.54313	6.87939	5e-05	0.000235267	yes
Apod	Apod	Apod	chr16:31296191-31314808	WT_D	Mut_D	OK	22.886	71.8645	1.65082	8.16642	5e-05	0.000235267	yes
Apoe	Apoe	Apoe	chr7:19696243-19699188	WT_D	Mut_D	OK	10.0306	33.5137	1.74034	8.0624	5e-05	0.000235267	yes
Apol8	Apol8	Apol8	chr15:77748612-77755229	WT_D	Mut_D	OK	0.307951	0.660886	1.1017	2.67704	0.00065	0.00249886	yes
Arrdc3	Arrdc3	Arrdc3	chr13:80883421-80896043	WT_D	Mut_D	OK	10.1948	21.1316	1.05157	5.2177	5e-05	0.000235267	yes
Aspg	Aspg	Aspg	chr12:112106682-112127573	WT_D	Mut_D	OK	1.84039	4.07241	1.14587	4.79217	5e-05	0.000235267	yes
Atad3aos	Atad3aos	Atad3aos	chr4:155761191-155763560	WT_D	Mut_D	OK	0.933206	1.88638	1.01535	2.38006	0.00215	0.00730054	yes
BC037704	BC037704	BC037704	chr19:43675177-43677170	WT_D	Mut_D	OK	0.0821209	0.2183	1.41049	2.09574	0.0102	0.0286322	yes
BC051226	BC051226	BC051226	chr17:33908181-33909178	WT_D	Mut_D	OK	2.7906	6.2595	1.16547	4.0661	5e-05	0.000235267	yes
Bche	Bche	Bche	chr3:73635808-73708415	WT_D	Mut_D	OK	0.742204	1.56746	1.07854	4.4704	5e-05	0.000235267	yes
Bmf	Bmf	Bmf	chr2:118528756-118549678	WT_D	Mut_D	OK	1.07404	3.20907	1.5791	6.70142	5e-05	0.000235267	yes
C030016D13Rik	C030016D13Rik	C030016D13Rik	chr19:27430036-27432631	WT_D	Mut_D	OK	0.154012	0.334337	1.11826	2.43614	0.0019	0.00654563	yes
C1ra	C1ra	C1ra	chr6:124512620-124523440	WT_D	Mut_D	OK	24.7174	54.9067	1.15145	5.77512	5e-05	0.000235267	yes
C1s1	C1s1	C1s1	chr6:124530343-124542359	WT_D	Mut_D	OK	29.8266	81.2238	1.4453	7.27995	5e-05	0.000235267	yes
C3	C3	C3	chr17:57203966-57228136	WT_D	Mut_D	OK	10.2345	55.5945	2.44151	12.1269	5e-05	0.000235267	yes
C4b	C4b	C4b	chr17:34728380-34743897	WT_D	Mut_D	OK	16.88	68.0978	2.01229	10.1382	5e-05	0.000235267	yes
C7	C7	C7	chr15:4988761-5063773	WT_D	Mut_D	OK	0.172579	0.880053	2.35033	5.85243	5e-05	0.000235267	yes
Cadm3	Cadm3	Cadm3	chr1:173334253-173367695	WT_D	Mut_D	OK	0.181877	0.604903	1.73374	4.8881	5e-05	0.000235267	yes
Calca	Calca	Calca	chr7:114631477-114636357	WT_D	Mut_D	OK	2.37044	7.33964	1.63055	5.83758	5e-05	0.000235267	yes
Calml4	Calml4	Calml4	chr9:62838786-62875917	WT_D	Mut_D	OK	10.2615	21.2073	1.04732	2.24335	0.0045	0.0140325	yes
Capn9	Capn9	Capn9	chr8:124576110-124618731	WT_D	Mut_D	OK	1.2863	3.39767	1.40132	5.43127	5e-05	0.000235267	yes
Cbx7	Cbx7	Cbx7	chr15:79915806-79932646	WT_D	Mut_D	OK	0.747176	1.5415	1.04482	3.72217	5e-05	0.000235267	yes
Ccl28	Ccl28	Ccl28	chr13:119623818-119654358	WT_D	Mut_D	OK	0.224175	0.478313	1.09333	3.065	0.00015	0.000654546	yes
Ccl8	Ccl8	Ccl8	chr11:82115184-82116799	WT_D	Mut_D	OK	0.738058	3.28763	2.15524	4.07728	0.0001	0.000449848	yes
Cd34	Cd34	Cd34	chr1:194938820-194976959	WT_D	Mut_D	OK	49.5999	130.611	1.39687	6.9002	5e-05	0.000235267	yes
Cdh9	Cdh9	Cdh9	chr15:16778100-16856777	WT_D	Mut_D	OK	0.150642	0.456171	1.59845	3.75288	5e-05	0.000235267	yes
Cep83os	Cep83os	Cep83os	chr10:94673492-94688613	WT_D	Mut_D	OK	0.936009	2.73872	1.54891	6.34523	5e-05	0.000235267	yes
Cfb	Cfb	Cfb	chr17:34856373-34862514	WT_D	Mut_D	OK	33.2576	95.3134	1.519	7.5892	5e-05	0.000235267	yes
Cfi	Cfi	Cfi	chr3:129836738-129875328	WT_D	Mut_D	OK	0.251563	0.637299	1.34105	3.19275	0.00025	0.00104709	yes
Chrdl1	Chrdl1	Chrdl1	chrX:143285673-143394262	WT_D	Mut_D	OK	8.08573	21.1462	1.38695	6.81381	5e-05	0.000235267	yes
Cldn11	Cldn11	Cldn11	chr3:31149919-31164326	WT_D	Mut_D	OK	0.706169	1.52382	1.1096	3.49886	5e-05	0.000235267	yes
Cldn2	Cldn2	Cldn2	chrX:139800807-139811388	WT_D	Mut_D	OK	0.0445471	0.234041	2.39336	3.48864	0.00045	0.00178829	yes
Clec3b	Clec3b	Clec3b	chr9:123150945-123157432	WT_D	Mut_D	OK	13.2306	46.6924	1.81931	8.41835	5e-05	0.000235267	yes
Clu	Clu	Clu	chr14:65968482-65981545	WT_D	Mut_D	OK	11.7721	39.2435	1.73708	8.37641	5e-05	0.000235267	yes
Cml3	Cml3	Cml3	chr6:85760630-85765744	WT_D	Mut_D	OK	0.218299	0.526549	1.27026	2.74312	0.0006	0.00232277	yes
Cml5	Cml5	Cml5	chr6:85817217-85820972	WT_D	Mut_D	OK	0.0686999	0.345579	2.33063	2.33976	0.0191	0.0490829	yes
Col28a1	Col28a1	Col28a1	chr6:7997807-8192617	WT_D	Mut_D	OK	7.98073	35.3335	2.14644	10.6317	5e-05	0.000235267	yes
Cpne7	Cpne7	Cpne7	chr8:123117373-123135185	WT_D	Mut_D	OK	0.421943	1.73957	2.04361	6.32261	5e-05	0.000235267	yes
Crispld1	Crispld1	Crispld1	chr1:17676026-17766207	WT_D	Mut_D	OK	5.20845	10.505	1.01215	4.58612	5e-05	0.000235267	yes
Crygs	Crygs	Crygs	chr16:22805202-22811410	WT_D	Mut_D	OK	1.23486	3.15314	1.35245	3.56542	5e-05	0.000235267	yes
Csmd1	Csmd1	Csmd1	chr8:15892544-17535385	WT_D	Mut_D	OK	0.196504	0.68942	1.81082	7.09843	5e-05	0.000235267	yes
Ctsw	Ctsw	Ctsw	chr19:5465239-5468498	WT_D	Mut_D	OK	0.136305	0.378789	1.47456	2.20714	0.00825	0.0238108	yes
Cttnbp2	Cttnbp2	Cttnbp2	chr6:18366476-18514825	WT_D	Mut_D	OK	0.159445	0.542943	1.76774	5.40246	5e-05	0.000235267	yes
Cyp2c44	Cyp2c44	Cyp2c44	chr19:44005021-44029247	WT_D	Mut_D	OK	0.119197	0.301474	1.33868	2.24176	0.0037	0.0118128	yes
Cyp2f2	Cyp2f2	Cyp2f2	chr7:27119954-27133660	WT_D	Mut_D	OK	1.61458	4.25681	1.39862	5.35276	5e-05	0.000235267	yes
Dcn	Dcn	Dcn	chr10:97479499-97518162	WT_D	Mut_D	OK	60.7765	250.238	2.04172	10.3303	5e-05	0.000235267	yes
Dcst1	Dcst1	Dcst1	chr3:89350218-89365253	WT_D	Mut_D	OK	0.0962611	0.224793	1.22357	2.12054	0.0066	0.0196042	yes
Dio2	Dio2	Dio2	chr12:90724551-90738438	WT_D	Mut_D	OK	0.36591	0.985988	1.43008	5.24036	5e-05	0.000235267	yes
Dmkn	Dmkn	Dmkn	chr7:30763755-30781066	WT_D	Mut_D	OK	4.039	9.18428	1.18517	3.95147	5e-05	0.000235267	yes
Dpp4	Dpp4	Dpp4	chr2:62330072-62412231	WT_D	Mut_D	OK	0.0597328	0.290956	2.28421	4.6479	5e-05	0.000235267	yes
Dpt	Dpt	Dpt	chr1:164796731-164824266	WT_D	Mut_D	OK	5.17328	14.2842	1.46527	6.57148	5e-05	0.000235267	yes
Dtx4	Dtx4	Dtx4	chr19:12466335-12501996	WT_D	Mut_D	OK	3.07999	6.42343	1.06042	5.03802	5e-05	0.000235267	yes
E130102H24Rik	E130102H24Rik	E130102H24Rik	chr4:101346523-101399185	WT_D	Mut_D	OK	3.60526	7.94824	1.14053	3.97586	5e-05	0.000235267	yes
E330013P04Rik	E330013P04Rik	E330013P04Rik	chr19:60144674-60162591	WT_D	Mut_D	OK	0.861862	1.86652	1.11482	3.77309	5e-05	0.000235267	yes
Efhc2	Efhc2	Efhc2	chrX:17132048-17319368	WT_D	Mut_D	OK	0.398355	0.868471	1.12442	3.32256	5e-05	0.000235267	yes
Egfl6	Egfl6	Egfl6	chrX:166523006-166585716	WT_D	Mut_D	OK	0.781087	3.60359	2.20588	8.18549	5e-05	0.000235267	yes
Eln	Eln	Eln	chr5:134702595-134747254	WT_D	Mut_D	OK	2.02464	4.59695	1.18302	5.25718	5e-05	0.000235267	yes
Enpep	Enpep	Enpep	chr3:129269176-129332749	WT_D	Mut_D	OK	1.05262	2.33328	1.14837	4.74326	5e-05	0.000235267	yes
Entpd2	Entpd2	Entpd2	chr2:25395873-25401323	WT_D	Mut_D	OK	8.4581	17.5164	1.0503	4.95627	5e-05	0.000235267	yes
Erdr1	Erdr1	Erdr1	chrY:90785441-90816465	WT_D	Mut_D	OK	12.3971	61.0721	2.30051	10.4273	5e-05	0.000235267	yes
Esm1	Esm1	Esm1	chr13:113209658-113218104	WT_D	Mut_D	OK	1.14918	2.83485	1.30267	4.79442	5e-05	0.000235267	yes
F730043M19Rik	F730043M19Rik	F730043M19Rik	chr12:33111710-33147586	WT_D	Mut_D	OK	0.44276	0.995702	1.16919	2.99865	0.00035	0.00142387	yes
Fam107a	Fam107a	Fam107a	chr14:8296277-8309776	WT_D	Mut_D	OK	5.70456	12.2203	1.09909	5.24118	5e-05	0.000235267	yes
Fam198a	Fam198a	Fam198a	chr9:121950987-121980208	WT_D	Mut_D	OK	0.15411	0.325227	1.07749	2.60621	0.00045	0.00178829	yes
Fbln7	Fbln7	Fbln7	chr2:128863931-128897034	WT_D	Mut_D	OK	1.03499	3.34	1.69023	6.63954	5e-05	0.000235267	yes
Fgl2	Fgl2	Fgl2	chr5:21292960-21424677	WT_D	Mut_D	OK	2.01293	6.09319	1.5979	7.13956	5e-05	0.000235267	yes
Folh1	Folh1	Folh1	chr7:86718975-86775864	WT_D	Mut_D	OK	0.185133	0.741756	2.00238	5.16295	5e-05	0.000235267	yes
Frat1	Frat1	Frat1	chr19:41829969-41832583	WT_D	Mut_D	OK	0.231611	0.788419	1.76726	4.6142	5e-05	0.000235267	yes
Frat2	Frat2	Frat2	chr19:41845975-41848132	WT_D	Mut_D	OK	0.718918	1.60337	1.15721	3.81159	5e-05	0.000235267	yes
Fxyd1	Fxyd1	Fxyd1	chr7:31051677-31055656	WT_D	Mut_D	OK	19.9787	45.8761	1.19928	5.30694	5e-05	0.000235267	yes
G530011O06Rik	G530011O06Rik	G530011O06Rik	chrX:169685198-169990797	WT_D	Mut_D	OK	3.3745	8.08361	1.26033	3.70882	5e-05	0.000235267	yes
Gabra3	Gabra3	Gabra3	chrX:72432675-72656246	WT_D	Mut_D	OK	0.216393	0.514565	1.2497	3.46071	5e-05	0.000235267	yes
Gabre	Gabre	Gabre	chrX:72257431-72274721	WT_D	Mut_D	OK	0.328464	0.723168	1.1386	3.26001	5e-05	0.000235267	yes
Galnt15	Galnt15	Galnt15	chr14:32029102-32058326	WT_D	Mut_D	OK	14.1073	37.7712	1.42085	6.98805	5e-05	0.000235267	yes
Galnt16	Galnt16	Galnt16	chr12:80518989-80603896	WT_D	Mut_D	OK	6.68452	13.4953	1.01356	4.91831	5e-05	0.000235267	yes
Gas1	Gas1	Gas1	chr13:60174404-60177535	WT_D	Mut_D	OK	218.368	439.558	1.00929	5.01837	5e-05	0.000235267	yes
Gdpd2	Gdpd2	Gdpd2	chrX:100729846-100738901	WT_D	Mut_D	OK	2.25479	5.29562	1.23181	5.24041	5e-05	0.000235267	yes
Gdpd3	Gdpd3	Gdpd3	chr7:126766413-126775645	WT_D	Mut_D	OK	0.373424	0.787968	1.07732	2.21137	0.0035	0.0112506	yes
Gem	Gem	Gem	chr4:11704446-11714993	WT_D	Mut_D	OK	4.8127	18.2169	1.92036	8.87802	5e-05	0.000235267	yes
Gfpt2	Gfpt2	Gfpt2	chr11:49794154-49838620	WT_D	Mut_D	OK	11.4072	23.3079	1.03088	5.06654	5e-05	0.000235267	yes
Gfra1	Gfra1	Gfra1	chr19:58235580-58455398	WT_D	Mut_D	OK	0.333771	0.801112	1.26314	4.20655	5e-05	0.000235267	yes
Ggt5	Ggt5	Ggt5	chr10:75589380-75616968	WT_D	Mut_D	OK	6.94601	14.014	1.01262	4.94707	5e-05	0.000235267	yes
Glt8d2	Glt8d2	Glt8d2	chr10:82629837-82690650	WT_D	Mut_D	OK	8.93491	20.5629	1.20252	4.43789	5e-05	0.000235267	yes
Gm10324	Gm10324	Gm10324	chr13:66113452-66122836	WT_D	Mut_D	OK	0.0929676	0.232979	1.3254	2.08736	0.00885	0.0253187	yes
Gm11201	Gm11201	Gm11201	chr11:79014800-79146354	WT_D	Mut_D	OK	0.304021	0.675372	1.15151	1.7013	0.0167	0.0437416	yes
Gm13288	Gm13288	Gm13288	chr4:88805530-88808380	WT_D	Mut_D	OK	0.171334	0.377942	1.14135	2.65842	0.00045	0.00178829	yes
Gm1661	Gm1661	Gm1661	chr4:117213332-117251917	WT_D	Mut_D	OK	0.504127	1.13394	1.16948	3.2694	5e-05	0.000235267	yes
Gm26705	Gm26705	Gm26705	chr7:99260480-99267218	WT_D	Mut_D	OK	0.289772	0.581958	1.006	2.15095	0.00485	0.0149771	yes
Gm9696	Gm9696	Gm9696	chr3:59952308-59973594	WT_D	Mut_D	OK	0.113925	0.291452	1.35517	2.86256	0.00035	0.00142387	yes
Gngt2	Gngt2	Gngt2	chr11:95824499-95845731	WT_D	Mut_D	OK	6.15614	14.9956	1.28444	4.14347	5e-05	0.000235267	yes
Gpnmb	Gpnmb	Gpnmb	chr6:49036517-49058182	WT_D	Mut_D	OK	40.3014	88.2512	1.13079	5.7186	5e-05	0.000235267	yes
Gstm1	Gstm1	Gstm1	chr3:108012249-108017973	WT_D	Mut_D	OK	29.7754	75.5861	1.344	6.62496	5e-05	0.000235267	yes
Gstt1	Gstt1	Gstt1	chr10:75783812-75798584	WT_D	Mut_D	OK	13.484	28.5384	1.08165	5.00425	5e-05	0.000235267	yes
Gstt2	Gstt2	Gstt2	chr10:75831844-75834881	WT_D	Mut_D	OK	3.35319	6.8339	1.02717	4.17806	5e-05	0.000235267	yes
H2-K2	H2-K2	H2-K2	chr17:33974658-33978791	WT_D	Mut_D	OK	0.120486	0.562535	2.22307	3.37549	0.00055	0.00214573	yes
Hmgcs2	Hmgcs2	Hmgcs2	chr3:98280430-98310738	WT_D	Mut_D	OK	1.21663	4.25026	1.80466	7.43696	5e-05	0.000235267	yes
Hoxd3	Hoxd3	Hoxd3	chr2:74710043-74748271	WT_D	Mut_D	OK	0.160233	0.344993	1.10639	1.81174	0.01465	0.0391336	yes
Htra4	Htra4	Htra4	chr8:25024927-25038962	WT_D	Mut_D	OK	1.62207	3.78593	1.22281	4.83661	5e-05	0.000235267	yes
Ifi205	Ifi205	Ifi205	chr1:174011997-174031755	WT_D	Mut_D	OK	13.6783	36.0894	1.39969	6.76415	5e-05	0.000235267	yes
Ifitm1	Ifitm1	Ifitm1	chr7:140967428-140969827	WT_D	Mut_D	OK	4.45815	11.5513	1.37354	5.06146	5e-05	0.000235267	yes
Igfbp3	Igfbp3	Igfbp3	chr11:7206090-7213923	WT_D	Mut_D	OK	79.0858	205.605	1.37838	6.94666	5e-05	0.000235267	yes
Il13ra2	Il13ra2	Il13ra2	chrX:147383477-147429192	WT_D	Mut_D	OK	0.333006	0.767847	1.20527	3.25645	5e-05	0.000235267	yes
Il1r2	Il1r2	Il1r2	chr1:40076211-40125226	WT_D	Mut_D	OK	5.44423	24.8532	2.19063	9.46044	5e-05	0.000235267	yes
Il27ra	Il27ra	Il27ra	chr8:84021473-84042575	WT_D	Mut_D	OK	1.11845	3.00056	1.42373	2.3924	0.0009	0.00335529	yes
Il31ra	Il31ra	Il31ra	chr13:112522806-112580662	WT_D	Mut_D	OK	0.0845373	0.27457	1.69951	3.52369	0.00015	0.000654546	yes
Il33	Il33	Il33	chr19:29925113-29960715	WT_D	Mut_D	OK	0.727653	2.14022	1.55643	5.51999	5e-05	0.000235267	yes
Ipw	Ipw	Ipw	chr7:59619157-59678878	WT_D	Mut_D	OK	0.357227	0.871102	1.286	2.14295	0.0066	0.0196042	yes
Kit	Kit	Kit	chr5:75574986-75656721	WT_D	Mut_D	OK	0.107671	0.248198	1.20486	2.99468	0.0003	0.00123569	yes
Klhl4	Klhl4	Klhl4	chrX:114474332-114561129	WT_D	Mut_D	OK	0.143451	0.335948	1.22768	2.97257	0.00015	0.000654546	yes
Kng2	Kng2	Kng2	chr16:22985851-23029101	WT_D	Mut_D	OK	17.0003	34.0857	1.0036	4.87668	5e-05	0.000235267	yes
Krtdap	Krtdap	Krtdap	chr7:30787904-30791083	WT_D	Mut_D	OK	1.68671	3.37831	1.00209	2.26785	0.00275	0.00908371	yes
Lamc3	Lamc3	Lamc3	chr2:31887280-31946535	WT_D	Mut_D	OK	0.367717	0.926784	1.33364	4.88449	5e-05	0.000235267	yes
Lbp	Lbp	Lbp	chr2:158306492-158332852	WT_D	Mut_D	OK	120.255	314.137	1.38529	6.97361	5e-05	0.000235267	yes
Lcn2	Lcn2	Lcn2	chr2:32384636-32387739	WT_D	Mut_D	OK	8.43235	27.6713	1.71439	7.45374	5e-05	0.000235267	yes
Lect1	Lect1	Lect1	chr14:79637689-79662170	WT_D	Mut_D	OK	0.195422	0.641789	1.71551	3.23979	0.00015	0.000654546	yes
Lgals4	Lgals4	Lgals4	chr7:28833793-28841703	WT_D	Mut_D	OK	0.693623	2.26797	1.70918	2.92426	0.0008	0.0030155	yes
Lgi2	Lgi2	Lgi2	chr5:52537863-52566280	WT_D	Mut_D	OK	1.5913	4.01199	1.33411	5.15856	5e-05	0.000235267	yes
Lipe	Lipe	Lipe	chr7:25376818-25566417	WT_D	Mut_D	OK	1.19789	2.45391	1.03458	3.67596	5e-05	0.000235267	yes
Lpl	Lpl	Lpl	chr8:68880554-68906932	WT_D	Mut_D	OK	10.5313	26.8778	1.35173	6.71091	5e-05	0.000235267	yes
Lrg1	Lrg1	Lrg1	chr17:56119677-56121946	WT_D	Mut_D	OK	1.30879	4.96091	1.92237	6.68439	5e-05	0.000235267	yes
Lrrc31	Lrrc31	Lrrc31	chr3:30678553-30699843	WT_D	Mut_D	OK	0.130359	0.268663	1.04331	1.91856	0.0111	0.0308077	yes
Lum	Lum	Lum	chr10:97565500-97572703	WT_D	Mut_D	OK	8.98753	18.8686	1.06999	5.07631	5e-05	0.000235267	yes
Lvrn	Lvrn	Lvrn	chr18:46850038-46905446	WT_D	Mut_D	OK	1.9985	5.18424	1.37521	5.99707	5e-05	0.000235267	yes
Ly6k	Ly6k	Ly6k	chr15:74796873-74799968	WT_D	Mut_D	OK	0.197942	1.14254	2.52909	3.5089	0.00065	0.00249886	yes
Mc2r	Mc2r	Mc2r	chr18:68406898-68429320	WT_D	Mut_D	OK	0.157644	0.370569	1.23307	2.05009	0.0043	0.0134857	yes
Mchr1	Mchr1	Mchr1	chr15:81235498-81238964	WT_D	Mut_D	OK	1.9228	4.31086	1.16476	4.73354	5e-05	0.000235267	yes
Mcoln3	Mcoln3	Mcoln3	chr3:146121790-146140646	WT_D	Mut_D	OK	0.116088	0.423921	1.86858	3.06577	0.00065	0.00249886	yes
Mettl20	Mettl20	Mettl20	chr6:149141512-149151170	WT_D	Mut_D	OK	2.36102	4.92156	1.05971	4.20343	5e-05	0.000235267	yes
Mettl7a2	Mettl7a2	Mettl7a2	chr15:100353199-100384435	WT_D	Mut_D	OK	0.600551	1.29764	1.11154	3.21476	5e-05	0.000235267	yes
Mettl7a3	Mettl7a3	Mettl7a3	chr15:100334928-100340169	WT_D	Mut_D	OK	0.699046	1.73872	1.31457	3.83016	5e-05	0.000235267	yes
Mfsd7a	Mfsd7a	Mfsd7a	chr5:108441053-108448891	WT_D	Mut_D	OK	5.20691	11.0733	1.08859	5.06008	5e-05	0.000235267	yes
Mlana	Mlana	Mlana	chr19:29697940-29708306	WT_D	Mut_D	OK	1.2067	4.08711	1.76002	3.76488	5e-05	0.000235267	yes
Mmp27	Mmp27	Mmp27	chr9:7571457-7581393	WT_D	Mut_D	OK	0.378425	0.799166	1.07849	2.67434	0.0009	0.00335529	yes
Mmp3	Mmp3	Mmp3	chr9:7445821-7455974	WT_D	Mut_D	OK	0.449303	1.34092	1.57747	4.40596	5e-05	0.000235267	yes
Mterf4	Mterf4	Mterf4	chr1:93299210-93305870	WT_D	Mut_D	OK	58.3385	119.814	1.03827	5.24983	5e-05	0.000235267	yes
Myrip	Myrip	Myrip	chr9:120304072-120474834	WT_D	Mut_D	OK	0.0619755	0.290067	2.22662	4.70901	5e-05	0.000235267	yes
Ncam2	Ncam2	Ncam2	chr16:81200696-81624287	WT_D	Mut_D	OK	0.14952	0.393733	1.39688	3.48466	5e-05	0.000235267	yes
Nckap5	Nckap5	Nckap5	chr1:125913635-126830632	WT_D	Mut_D	OK	0.22196	0.510888	1.20271	3.40074	5e-05	0.000235267	yes
Ndrg1	Ndrg1	Ndrg1	chr15:66929317-66969641	WT_D	Mut_D	OK	15.3359	38.1943	1.31645	6.5424	5e-05	0.000235267	yes
Neil2	Neil2	Neil2	chr14:63182444-63193525	WT_D	Mut_D	OK	0.29729	0.596719	1.00518	2.42715	0.0015	0.00530398	yes
Nek5	Nek5	Nek5	chr8:22073615-22125053	WT_D	Mut_D	OK	0.141644	0.313183	1.14473	2.33864	0.0024	0.00804854	yes
Nt5c1b	Nt5c1b	Nt5c1b	chr12:10369970-10390174	WT_D	Mut_D	OK	0.496274	1.1503	1.2128	3.45322	5e-05	0.000235267	yes
Ntn1	Ntn1	Ntn1	chr11:68209363-68386826	WT_D	Mut_D	OK	2.59063	6.86608	1.40618	6.654	5e-05	0.000235267	yes
Ntn4	Ntn4	Ntn4	chr10:93641048-93745972	WT_D	Mut_D	OK	3.92236	10.4611	1.41523	6.07731	5e-05	0.000235267	yes
Ntrk2	Ntrk2	Ntrk2	chr13:58806568-59133970	WT_D	Mut_D	OK	0.271061	0.716212	1.40177	5.01436	5e-05	0.000235267	yes
Nxnl2	Nxnl2	Nxnl2	chr13:51171024-51175187	WT_D	Mut_D	OK	0.041167	0.250594	2.60579	1.99641	0.0082	0.023679	yes
Obox3	Obox3	Obox3	chr7:15625305-15639777	WT_D	Mut_D	OK	0.163073	0.342952	1.07249	1.89135	0.01245	0.0340501	yes
Olfml1	Olfml1	Olfml1	chr7:107284774-107591365	WT_D	Mut_D	OK	0.288389	1.45158	2.33154	6.03582	5e-05	0.000235267	yes
Oplah	Oplah	Oplah	chr15:76294433-76307245	WT_D	Mut_D	OK	10.7948	23.272	1.10826	5.48966	5e-05	0.000235267	yes
Orm1	Orm1	Orm1	chr4:63344565-63348162	WT_D	Mut_D	OK	1.10232	2.37332	1.10636	2.85481	0.0002	0.000852822	yes
Orm2	Orm2	Orm2	chr4:63362448-63365877	WT_D	Mut_D	OK	0.505886	2.10475	2.05677	4.29993	5e-05	0.000235267	yes
Orm3	Orm3	Orm3	chr4:63356161-63359511	WT_D	Mut_D	OK	0.32364	1.30116	2.00733	3.47268	0.00025	0.00104709	yes
Osr2	Osr2	Osr2	chr15:35296111-35303305	WT_D	Mut_D	OK	1.07071	3.16237	1.56244	5.4691	5e-05	0.000235267	yes
Pi16	Pi16	Pi16	chr17:29318881-29328902	WT_D	Mut_D	OK	6.63034	27.2201	2.03752	9.66652	5e-05	0.000235267	yes
Pipox	Pipox	Pipox	chr11:77880614-77893872	WT_D	Mut_D	OK	0.353687	0.987426	1.4812	3.80511	5e-05	0.000235267	yes
Pla2g5	Pla2g5	Pla2g5	chr4:138799246-138863469	WT_D	Mut_D	OK	0.826804	1.80241	1.12431	3.74653	5e-05	0.000235267	yes
Plcxd3	Plcxd3	Plcxd3	chr15:4375490-4575579	WT_D	Mut_D	OK	0.0712073	0.21948	1.624	2.26214	0.0085	0.0244404	yes
Plin1	Plin1	Plin1	chr7:79721163-79732776	WT_D	Mut_D	OK	0.200669	0.445099	1.14931	2.36121	0.0018	0.00623846	yes
Ppap2b	Ppap2b	Ppap2b	chr4:105157346-105232767	WT_D	Mut_D	OK	160.641	373.656	1.21787	6.08643	5e-05	0.000235267	yes
Procr	Procr	Procr	chr2:155751216-155755478	WT_D	Mut_D	OK	48.655	130.779	1.42647	7.16218	5e-05	0.000235267	yes
Prodh	Prodh	Prodh	chr16:18071725-18089190	WT_D	Mut_D	OK	5.49048	12.9839	1.24172	5.7651	5e-05	0.000235267	yes
Prr33	Prr33	Prr33	chr7:142460811-142516009	WT_D	Mut_D	OK	1.69073	4.20674	1.31506	1.81358	0.0138	0.0371729	yes
Qrfpr	Qrfpr	Qrfpr	chr3:36179425-36222275	WT_D	Mut_D	OK	0.167171	0.3381	1.01613	1.91862	0.01155	0.0319018	yes
Rarres2	Rarres2	Rarres2	chr6:48554798-48572670	WT_D	Mut_D	OK	8.54841	17.5228	1.03551	3.10744	5e-05	0.000235267	yes
Rasgef1a	Rasgef1a	Rasgef1a	chr6:118066384-118091546	WT_D	Mut_D	OK	0.439381	1.01978	1.21472	3.96803	5e-05	0.000235267	yes
Rnf180	Rnf180	Rnf180	chr13:105147493-105293014	WT_D	Mut_D	OK	0.993064	1.99178	1.0041	4.00798	5e-05	0.000235267	yes
Rnu12	Rnu12	Rnu12	chr15:83149644-83149794	WT_D	Mut_D	OK	42.9399	96.4429	1.16736	2.6223	0.00095	0.00352129	yes
Rtn4rl2	Rtn4rl2	Rtn4rl2	chr2:84871945-84886692	WT_D	Mut_D	OK	0.343468	0.934079	1.44337	3.20732	0.0003	0.00123569	yes
Rwdd2a	Rwdd2a	Rwdd2a	chr9:86571987-86574899	WT_D	Mut_D	OK	1.34074	2.92155	1.12371	3.64459	5e-05	0.000235267	yes
Saa3	Saa3	Saa3	chr7:46711997-46715676	WT_D	Mut_D	OK	1.05819	2.26698	1.09918	2.31361	0.00235	0.00789994	yes
Scara5	Scara5	Scara5	chr14:65666402-65764826	WT_D	Mut_D	OK	51.6491	123.919	1.26258	6.38142	5e-05	0.000235267	yes
Scarletltr	Scarletltr	Scarletltr	chr9:64080760-64088045	WT_D	Mut_D	OK	2.74006	6.0328	1.13862	2.30357	0.0029	0.00952989	yes
Scg2	Scg2	Scg2	chr1:79434668-79440090	WT_D	Mut_D	OK	0.0967512	0.197439	1.02906	1.80665	0.01815	0.0469658	yes
Scgb1a1	Scgb1a1	Scgb1a1	chr19:9083641-9087956	WT_D	Mut_D	OK	0.437752	1.44168	1.71957	2.34229	0.0073	0.0213864	yes
Scn7a	Scn7a	Scn7a	chr2:66673425-66784910	WT_D	Mut_D	OK	0.793392	1.73377	1.1278	4.83777	5e-05	0.000235267	yes
Sdk1	Sdk1	Sdk1	chr5:141241533-142213791	WT_D	Mut_D	OK	0.655449	1.85662	1.50213	6.47576	5e-05	0.000235267	yes
Sel1l3	Sel1l3	Sel1l3	chr5:53107082-53213452	WT_D	Mut_D	OK	0.242682	1.10545	2.1875	6.99359	5e-05	0.000235267	yes
Selenbp1	Selenbp1	Selenbp1	chr3:94933082-94944758	WT_D	Mut_D	OK	18.7986	43.3298	1.20473	5.90423	5e-05	0.000235267	yes
Sepp1	Sepp1	Sepp1	chr15:3270766-3280508	WT_D	Mut_D	OK	1029.71	2144.53	1.05842	5.04303	5e-05	0.000235267	yes
Serpina3c	Serpina3c	Serpina3c	chr12:104146906-104153872	WT_D	Mut_D	OK	45.1229	125.654	1.47752	7.42699	5e-05	0.000235267	yes
Serpina3k	Serpina3k	Serpina3k	chr12:104338485-104345739	WT_D	Mut_D	OK	0.166268	0.601288	1.85455	3.53753	0.00015	0.000654546	yes
Serpina3m	Serpina3m	Serpina3m	chr12:104387163-104394257	WT_D	Mut_D	OK	54.0342	135.648	1.32793	6.68851	5e-05	0.000235267	yes
Serpina3n	Serpina3n	Serpina3n	chr12:104406707-104414329	WT_D	Mut_D	OK	457.125	1553.66	1.76501	8.56094	5e-05	0.000235267	yes
Serping1	Serping1	Serping1	chr2:84765359-84775429	WT_D	Mut_D	OK	139.559	340.068	1.28495	6.48048	5e-05	0.000235267	yes
Slc25a27	Slc25a27	Slc25a27	chr17:43641899-43667015	WT_D	Mut_D	OK	0.609775	1.30591	1.09871	3.68301	5e-05	0.000235267	yes
Slc25a31	Slc25a31	Slc25a31	chr3:40708870-40726094	WT_D	Mut_D	OK	0.0809841	0.425405	2.39312	3.92553	0.0001	0.000449848	yes
Slc26a10	Slc26a10	Slc26a10	chr10:127172425-127180645	WT_D	Mut_D	OK	0.352876	0.744571	1.07725	2.90216	0.0001	0.000449848	yes
Slc27a6	Slc27a6	Slc27a6	chr18:58556239-58612869	WT_D	Mut_D	OK	0.400769	1.02357	1.35277	4.08402	5e-05	0.000235267	yes
Slc43a1	Slc43a1	Slc43a1	chr2:84839407-84863586	WT_D	Mut_D	OK	5.21875	11.733	1.1688	5.43354	5e-05	0.000235267	yes
Slc6a4	Slc6a4	Slc6a4	chr11:76998596-77032343	WT_D	Mut_D	OK	1.73093	4.44099	1.35933	5.69217	5e-05	0.000235267	yes
Slco2b1	Slco2b1	Slco2b1	chr7:99657803-99711340	WT_D	Mut_D	OK	0.376624	1.198	1.66943	5.91649	5e-05	0.000235267	yes
Sned1	Sned1	Sned1	chr1:93235896-93296448	WT_D	Mut_D	OK	111.287	233.563	1.06953	5.34487	5e-05	0.000235267	yes
Sparcl1	Sparcl1	Sparcl1	chr5:104079108-104114088	WT_D	Mut_D	OK	5.37247	15.4771	1.52648	7.27306	5e-05	0.000235267	yes
Stab2	Stab2	Stab2	chr10:86841209-87007942	WT_D	Mut_D	OK	0.157279	0.391095	1.31419	4.26087	5e-05	0.000235267	yes
Stard10	Stard10	Stard10	chr7:101321318-101346312	WT_D	Mut_D	OK	5.17974	10.3794	1.00277	4.24648	5e-05	0.000235267	yes
Stc2	Stc2	Stc2	chr11:31359440-31370061	WT_D	Mut_D	OK	0.907462	2.06618	1.18706	3.95367	5e-05	0.000235267	yes
Steap3	Steap3	Steap3	chr1:120226415-120271082	WT_D	Mut_D	OK	11.5033	25.4285	1.1444	5.60868	5e-05	0.000235267	yes
Steap4	Steap4	Steap4	chr5:7960471-7982213	WT_D	Mut_D	OK	9.61583	27.838	1.53357	7.53778	5e-05	0.000235267	yes
Strip2	Strip2	Strip2	chr6:29917012-29959680	WT_D	Mut_D	OK	0.132801	0.308302	1.21508	3.28437	5e-05	0.000235267	yes
Sult5a1	Sult5a1	Sult5a1	chr8:123142846-123158280	WT_D	Mut_D	OK	6.78096	16.1438	1.25142	5.49835	5e-05	0.000235267	yes
Susd2	Susd2	Susd2	chr10:75636618-75644008	WT_D	Mut_D	OK	5.60259	11.2339	1.00369	4.78429	5e-05	0.000235267	yes
Syde2	Syde2	Syde2	chr3:145987869-146021720	WT_D	Mut_D	OK	3.52458	7.55796	1.10055	5.27805	5e-05	0.000235267	yes
Syt17	Syt17	Syt17	chr7:118381855-118443552	WT_D	Mut_D	OK	0.512765	1.15411	1.17042	3.19435	5e-05	0.000235267	yes
Tbx6	Tbx6	Tbx6	chr7:126781482-126785548	WT_D	Mut_D	OK	0.202388	0.483351	1.25595	2.55634	0.0014	0.00498524	yes
Tex11	Tex11	Tex11	chrX:100838647-101059639	WT_D	Mut_D	OK	0.116961	0.305904	1.38704	2.91616	0.00025	0.00104709	yes
Tgfbr3l	Tgfbr3l	Tgfbr3l	chr8:4248213-4251423	WT_D	Mut_D	OK	0.228499	0.608949	1.41413	2.42935	0.00375	0.0119589	yes
Thbd	Thbd	Thbd	chr2:148404470-148408188	WT_D	Mut_D	OK	25.0347	51.044	1.02781	5.18423	5e-05	0.000235267	yes
Tmem158	Tmem158	Tmem158	chr9:123259056-123260789	WT_D	Mut_D	OK	16.2938	40.5894	1.31678	6.42777	5e-05	0.000235267	yes
Tmem86b	Tmem86b	Tmem86b	chr7:4628039-4630482	WT_D	Mut_D	OK	0.255582	0.628973	1.29921	2.47467	0.00225	0.0075991	yes
Tnfsf13b	Tnfsf13b	Tnfsf13b	chr8:10006632-10035999	WT_D	Mut_D	OK	0.277464	0.561861	1.01791	2.28885	0.00335	0.0108185	yes
Tnxb	Tnxb	Tnxb	chr17:34670534-34719815	WT_D	Mut_D	OK	3.12785	7.83055	1.32394	6.46609	5e-05	0.000235267	yes
Trf	Trf	Trf	chr9:103208875-103230286	WT_D	Mut_D	OK	4.68432	12.1162	1.37102	6.3118	5e-05	0.000235267	yes
Trim63	Trim63	Trim63	chr4:134315119-134329629	WT_D	Mut_D	OK	0.304934	0.785586	1.36527	3.37031	0.0001	0.000449848	yes
Txnip	Txnip	Txnip	chr3:96555767-96566801	WT_D	Mut_D	OK	191.755	386.689	1.01191	5.0167	5e-05	0.000235267	yes
Vstm2a	Vstm2a	Vstm2a	chr11:16257723-16284551	WT_D	Mut_D	OK	0.0417902	0.201969	2.2729	3.10532	0.0003	0.00123569	yes
Wnt16	Wnt16	Wnt16	chr6:22288226-22298522	WT_D	Mut_D	OK	0.218681	0.486215	1.15277	2.36564	0.0026	0.00863945	yes
Xkrx	Xkrx	Xkrx	chrX:134149044-134161928	WT_D	Mut_D	OK	0.122044	0.652638	2.41889	5.37208	5e-05	0.000235267	yes
Zkscan4	Zkscan4	Zkscan4	chr13:21478848-21485505	WT_D	Mut_D	OK	0.915155	1.93215	1.07812	3.88634	5e-05	0.000235267	yes
Zp3	Zp3	Zp3	chr5:135980104-135988624	WT_D	Mut_D	OK	0.185498	0.394853	1.08991	1.87514	0.0148	0.0394933	yes

## Sheet: WT_D_Mut_D_hypo_DEG
test_id	gene_id	gene	locus	sample_1	sample_2	status	value_1	value_2	log2(fold_change)	test_stat	p_value	q_value	significant
1190002F15Rik	1190002F15Rik	1190002F15Rik	chr6:134929091-134951718	WT_D	Mut_D	OK	4.3351	1.77252	-1.29027	-3.4545	5e-05	0.000235267	yes
2310008N11Rik	2310008N11Rik	2310008N11Rik	chr8:26814596-26824423	WT_D	Mut_D	OK	1.21202	0.386642	-1.64834	-2.37602	0.00595	0.0179248	yes
2810417H13Rik	2810417H13Rik	2810417H13Rik	chr9:65828925-65908794	WT_D	Mut_D	OK	8.77968	2.86988	-1.61318	-2.50855	0.00485	0.0149771	yes
4930427A07Rik	4930427A07Rik	4930427A07Rik	chr12:113156420-113165458	WT_D	Mut_D	OK	1.46112	0.595973	-1.29376	-4.59735	5e-05	0.000235267	yes
4933433H22Rik	4933433H22Rik	4933433H22Rik	chr17:84078659-84089875	WT_D	Mut_D	OK	0.228046	0.0883191	-1.36853	-2.02617	0.0132	0.0358058	yes
Acta1	Acta1	Acta1	chr8:123891757-123894775	WT_D	Mut_D	OK	3.63747	1.72914	-1.07289	-3.94801	5e-05	0.000235267	yes
Acta2	Acta2	Acta2	chr19:34240335-34255373	WT_D	Mut_D	OK	392.157	165.064	-1.24841	-6.20525	5e-05	0.000235267	yes
Actg2	Actg2	Actg2	chr6:83512908-83536251	WT_D	Mut_D	OK	66.4213	27.7156	-1.26095	-6.16894	5e-05	0.000235267	yes
Adam8	Adam8	Adam8	chr7:139978931-139992562	WT_D	Mut_D	OK	3.07973	1.01297	-1.60422	-6.36514	5e-05	0.000235267	yes
Adcy7	Adcy7	Adcy7	chr8:88272402-88329962	WT_D	Mut_D	OK	1.91458	0.896723	-1.09429	-4.65104	5e-05	0.000235267	yes
Adcyap1r1	Adcyap1r1	Adcyap1r1	chr6:55451977-55501455	WT_D	Mut_D	OK	1.81244	0.859012	-1.07718	-4.57351	5e-05	0.000235267	yes
Adgre1	Adgre1	Adgre1	chr17:57358685-57483529	WT_D	Mut_D	OK	0.320505	0.0296188	-3.43576	-4.6383	0.0009	0.00335529	yes
Akr1c12	Akr1c12	Akr1c12	chr13:4268171-4279399	WT_D	Mut_D	OK	1.30295	0.57405	-1.18253	-3.02349	0.00015	0.000654546	yes
Ank1	Ank1	Ank1	chr8:22974835-23150497	WT_D	Mut_D	OK	0.327678	0.163568	-1.00239	-3.03857	5e-05	0.000235267	yes
Ankle1	Ankle1	Ankle1	chr8:71406011-71409904	WT_D	Mut_D	OK	0.710574	0.305621	-1.21724	-3.1117	0.0001	0.000449848	yes
Ankrd1	Ankrd1	Ankrd1	chr19:36111964-36119844	WT_D	Mut_D	OK	11.3115	4.34883	-1.37909	-6.07216	5e-05	0.000235267	yes
Anln	Anln	Anln	chr9:22055459-22389206	WT_D	Mut_D	OK	11.8476	4.25058	-1.47886	-3.05579	5e-05	0.000235267	yes
Apitd1	Apitd1	Apitd1	chr4:149128348-149137600	WT_D	Mut_D	OK	1.22365	0.509979	-1.26269	-2.75751	0.0003	0.00123569	yes
Aqp1	Aqp1	Aqp1	chr6:55336298-55348555	WT_D	Mut_D	OK	38.9771	19.0766	-1.03082	-5.11169	5e-05	0.000235267	yes
Arhgdig	Arhgdig	Arhgdig	chr17:26199182-26201350	WT_D	Mut_D	OK	11.5504	4.52132	-1.35312	-5.48686	5e-05	0.000235267	yes
Arhgef39	Arhgef39	Arhgef39	chr4:43496143-43499660	WT_D	Mut_D	OK	0.647893	0.294876	-1.13565	-2.50855	0.0019	0.00654563	yes
Asb5	Asb5	Asb5	chr8:54550330-54587836	WT_D	Mut_D	OK	0.499407	0.225495	-1.14712	-2.34098	0.00315	0.010257	yes
Asf1b	Asf1b	Asf1b	chr8:83955693-83970195	WT_D	Mut_D	OK	2.97482	0.945079	-1.65429	-5.53128	5e-05	0.000235267	yes
Aspm	Aspm	Aspm	chr1:139454772-139494088	WT_D	Mut_D	OK	2.37523	0.730229	-1.70165	-7.56058	5e-05	0.000235267	yes
Aunip	Aunip	Aunip	chr4:134510998-134523922	WT_D	Mut_D	OK	0.968706	0.337845	-1.5197	-3.36981	5e-05	0.000235267	yes
Aurka	Aurka	Aurka	chr2:172356189-172370570	WT_D	Mut_D	OK	7.24438	2.58086	-1.48901	-6.15757	5e-05	0.000235267	yes
Aurkb	Aurkb	Aurkb	chr11:69045642-69051662	WT_D	Mut_D	OK	4.40113	1.98843	-1.14625	-4.58198	5e-05	0.000235267	yes
BC030867	BC030867	BC030867	chr11:102248881-102265183	WT_D	Mut_D	OK	0.502058	0.145059	-1.79122	-3.91325	5e-05	0.000235267	yes
Bard1	Bard1	Bard1	chr1:71027534-71102972	WT_D	Mut_D	OK	0.640991	0.308845	-1.05342	-3.60017	5e-05	0.000235267	yes
Bcan	Bcan	Bcan	chr3:87987530-88000356	WT_D	Mut_D	OK	0.58187	0.14632	-1.99157	-4.82865	5e-05	0.000235267	yes
Bcl6b	Bcl6b	Bcl6b	chr11:70224126-70229798	WT_D	Mut_D	OK	0.504662	0.164085	-1.62088	-4.10172	5e-05	0.000235267	yes
Birc5	Birc5	Birc5	chr11:117849236-117855743	WT_D	Mut_D	OK	13.2086	4.50964	-1.55039	-5.6366	5e-05	0.000235267	yes
Brca1	Brca1	Brca1	chr11:101488763-101551955	WT_D	Mut_D	OK	1.57803	0.733243	-1.10576	-4.63513	5e-05	0.000235267	yes
Bub1	Bub1	Bub1	chr2:127800199-127831859	WT_D	Mut_D	OK	2.53777	0.770776	-1.71918	-6.92522	5e-05	0.000235267	yes
Bub1b	Bub1b	Bub1b	chr2:118598210-118641592	WT_D	Mut_D	OK	5.96613	2.15697	-1.46779	-6.51889	5e-05	0.000235267	yes
Bves	Bves	Bves	chr10:45335761-45369708	WT_D	Mut_D	OK	0.753533	0.349397	-1.1088	-2.66903	0.001	0.00368818	yes
C1qa	C1qa	C1qa	chr4:136895915-136898844	WT_D	Mut_D	OK	2.48613	0.273148	-3.18615	-6.41176	5e-05	0.000235267	yes
C1qb	C1qb	C1qb	chr4:136880144-136886177	WT_D	Mut_D	OK	2.24349	0.268926	-3.06046	-6.09353	5e-05	0.000235267	yes
C1qc	C1qc	C1qc	chr4:136889801-136892914	WT_D	Mut_D	OK	2.66245	0.271653	-3.29291	-6.62209	5e-05	0.000235267	yes
C330027C09Rik	C330027C09Rik	C330027C09Rik	chr16:48994187-49019705	WT_D	Mut_D	OK	4.80459	2.09509	-1.1974	-5.35024	5e-05	0.000235267	yes
C3ar1	C3ar1	C3ar1	chr6:122847139-122856157	WT_D	Mut_D	OK	0.432476	0.161108	-1.42459	-3.85355	5e-05	0.000235267	yes
Camp	Camp	Camp	chr9:109847376-109849456	WT_D	Mut_D	OK	1.52741	0.581721	-1.39269	-2.53127	0.0017	0.0059238	yes
Car12	Car12	Car12	chr9:66713685-66766845	WT_D	Mut_D	OK	0.534814	0.260895	-1.03557	-3.0003	0.00015	0.000654546	yes
Car8	Car8	Car8	chr4:8141492-8239041	WT_D	Mut_D	OK	0.395886	0.192129	-1.04301	-3.18922	0.0001	0.000449848	yes
Casc5	Casc5	Casc5	chr2:119047118-119104121	WT_D	Mut_D	OK	2.51744	0.78607	-1.67923	-7.14071	5e-05	0.000235267	yes
Cck	Cck	Cck	chr9:121489823-121495694	WT_D	Mut_D	OK	0.838068	0.388977	-1.10738	-1.78182	0.01585	0.0418864	yes
Ccl6	Ccl6	Ccl6	chr11:83582060-83623693	WT_D	Mut_D	OK	1.57941	0.722817	-1.12768	-2.29902	0.0035	0.0112506	yes
Ccna2	Ccna2	Ccna2	chr3:36552605-36571996	WT_D	Mut_D	OK	15.7888	6.41439	-1.29952	-3.96726	5e-05	0.000235267	yes
Ccnb1	Ccnb1	Ccnb1	chr13:100778738-100786486	WT_D	Mut_D	OK	14.8217	4.98362	-1.57244	-7.20354	5e-05	0.000235267	yes
Ccnb2	Ccnb2	Ccnb2	chr9:70407688-70421554	WT_D	Mut_D	OK	11.563	4.11205	-1.49159	-6.39986	5e-05	0.000235267	yes
Ccne2	Ccne2	Ccne2	chr4:11191350-11254259	WT_D	Mut_D	OK	2.90677	1.19381	-1.28385	-1.85183	0.01445	0.0386596	yes
Ccnf	Ccnf	Ccnf	chr17:24223231-24251409	WT_D	Mut_D	OK	2.7738	1.06546	-1.38038	-5.43941	5e-05	0.000235267	yes
Cd53	Cd53	Cd53	chr3:106758860-106790149	WT_D	Mut_D	OK	0.282986	0.0923028	-1.61629	-3.01825	0.00045	0.00178829	yes
Cdc20	Cdc20	Cdc20	chr4:118428092-118437343	WT_D	Mut_D	OK	15.219	5.32487	-1.51506	-2.89625	0.00045	0.00178829	yes
Cdc25c	Cdc25c	Cdc25c	chr18:34732994-34751533	WT_D	Mut_D	OK	2.64367	0.704696	-1.90747	-6.19949	5e-05	0.000235267	yes
Cdca2	Cdca2	Cdca2	chr14:67676353-67715841	WT_D	Mut_D	OK	2.72973	1.21897	-1.1631	-4.80111	5e-05	0.000235267	yes
Cdca3	Cdca3	Cdca3	chr6:124830175-124833701	WT_D	Mut_D	OK	10.8521	3.98704	-1.44458	-6.13497	5e-05	0.000235267	yes
Cdca5	Cdca5	Cdca5	chr19:6085096-6091773	WT_D	Mut_D	OK	1.96878	0.7579	-1.37722	-4.5142	5e-05	0.000235267	yes
Cdca8	Cdca8	Cdca8	chr4:124918464-124936917	WT_D	Mut_D	OK	5.68855	2.20597	-1.36665	-5.40593	5e-05	0.000235267	yes
Cdh3	Cdh3	Cdh3	chr8:106510851-106556911	WT_D	Mut_D	OK	2.08865	0.909511	-1.19941	-4.82088	5e-05	0.000235267	yes
Cdkn3	Cdkn3	Cdkn3	chr14:46760540-46771525	WT_D	Mut_D	OK	6.88349	3.40552	-1.01527	-3.58729	5e-05	0.000235267	yes
Cenpa	Cenpa	Cenpa	chr5:30666885-30674837	WT_D	Mut_D	OK	6.99496	2.37611	-1.55771	-5.98581	5e-05	0.000235267	yes
Cenpe	Cenpe	Cenpe	chr3:135212562-135273540	WT_D	Mut_D	OK	4.27202	1.39954	-1.60996	-7.42583	5e-05	0.000235267	yes
Cenpf	Cenpf	Cenpf	chr1:189640613-189688086	WT_D	Mut_D	OK	2.40211	0.709464	-1.7595	-7.91893	5e-05	0.000235267	yes
Cenph	Cenph	Cenph	chr13:100759685-100775899	WT_D	Mut_D	OK	3.43998	1.11894	-1.62027	-5.21371	5e-05	0.000235267	yes
Cenpi	Cenpi	Cenpi	chrX:134308083-134363104	WT_D	Mut_D	OK	2.88353	1.24598	-1.21055	-5.04672	5e-05	0.000235267	yes
Cenpn	Cenpn	Cenpn	chr8:116921739-116941503	WT_D	Mut_D	OK	2.84619	1.07183	-1.40896	-4.88379	5e-05	0.000235267	yes
Cenpw	Cenpw	Cenpw	chr10:30196008-30200540	WT_D	Mut_D	OK	2.23282	1.02362	-1.12519	-3.66883	5e-05	0.000235267	yes
Cep55	Cep55	Cep55	chr19:38055024-38074425	WT_D	Mut_D	OK	3.84796	1.17173	-1.71545	-6.61312	5e-05	0.000235267	yes
Ch25h	Ch25h	Ch25h	chr19:34473783-34475135	WT_D	Mut_D	OK	1.23016	0.574727	-1.0979	-2.91197	0.00015	0.000654546	yes
Chrna7	Chrna7	Chrna7	chr7:63098691-63212526	WT_D	Mut_D	OK	0.235449	0.0792622	-1.57071	-2.3994	0.0057	0.0172483	yes
Cit	Cit	Cit	chr5:115845655-116006341	WT_D	Mut_D	OK	0.857108	0.32403	-1.40335	-5.20325	5e-05	0.000235267	yes
Ckap2	Ckap2	Ckap2	chr8:22168151-22185819	WT_D	Mut_D	OK	20.4535	10.1119	-1.01629	-4.9267	5e-05	0.000235267	yes
Ckap2l	Ckap2l	Ckap2l	chr2:129268209-129297212	WT_D	Mut_D	OK	4.5344	1.50463	-1.5915	-6.68386	5e-05	0.000235267	yes
Cks2	Cks2	Cks2	chr13:51645231-51650662	WT_D	Mut_D	OK	28.6618	13.4328	-1.09337	-4.77518	5e-05	0.000235267	yes
Clec4d	Clec4d	Clec4d	chr6:123262106-123275268	WT_D	Mut_D	OK	0.575754	0.0530705	-3.43947	-3.40909	0.00525	0.0160335	yes
Clec4n	Clec4n	Clec4n	chr6:123229842-123247024	WT_D	Mut_D	OK	0.364606	0.0424025	-3.10412	-2.04293	0.0106	0.0296116	yes
Clspn	Clspn	Clspn	chr4:126556979-126593903	WT_D	Mut_D	OK	1.74922	0.610416	-1.51885	-5.97545	5e-05	0.000235267	yes
Cnn1	Cnn1	Cnn1	chr9:22055459-22389206	WT_D	Mut_D	OK	22.0093	10.5213	-1.0648	-1.91043	0.01075	0.0299694	yes
Col2a1	Col2a1	Col2a1	chr15:97975601-98004724	WT_D	Mut_D	OK	42.1033	8.30505	-2.34187	-11.6438	5e-05	0.000235267	yes
Col6a3	Col6a3	Col6a3	chr1:90766859-90843971	WT_D	Mut_D	OK	165.661	78.4637	-1.07814	-5.29645	5e-05	0.000235267	yes
Col8a1	Col8a1	Col8a1	chr16:57624255-57754737	WT_D	Mut_D	OK	113.41	50.6768	-1.16216	-5.86356	5e-05	0.000235267	yes
Col8a2	Col8a2	Col8a2	chr4:126286793-126314330	WT_D	Mut_D	OK	8.9699	4.35458	-1.04256	-4.99135	5e-05	0.000235267	yes
Cpa4	Cpa4	Cpa4	chr6:30568375-30591747	WT_D	Mut_D	OK	0.453769	0.0914905	-2.31026	-3.93397	0.0001	0.000449848	yes
Crct1	Crct1	Crct1	chr3:93014204-93015686	WT_D	Mut_D	OK	3.00815	0.895766	-1.74768	-4.25901	5e-05	0.000235267	yes
Cspg4	Cspg4	Cspg4	chr9:56865103-56899870	WT_D	Mut_D	OK	9.3112	4.63256	-1.00716	-4.98479	5e-05	0.000235267	yes
Ctgf	Ctgf	Ctgf	chr10:24595441-24598682	WT_D	Mut_D	OK	180.708	58.8047	-1.61966	-8.12509	5e-05	0.000235267	yes
Ctss	Ctss	Ctss	chr3:95526785-95556405	WT_D	Mut_D	OK	2.41873	0.251786	-3.26398	-7.22849	5e-05	0.000235267	yes
Dbf4	Dbf4	Dbf4	chr5:8396968-8422716	WT_D	Mut_D	OK	8.04648	3.6207	-1.15209	-5.16729	5e-05	0.000235267	yes
Ddx39	Ddx39	Ddx39	chr8:83715176-83741311	WT_D	Mut_D	OK	28.1713	12.9916	-1.11665	-2.94484	0.0002	0.000852822	yes
Depdc1a	Depdc1a	Depdc1a	chr3:159495432-159529955	WT_D	Mut_D	OK	3.0759	1.05295	-1.54657	-5.90161	5e-05	0.000235267	yes
Depdc1b	Depdc1b	Depdc1b	chr13:108316336-108389557	WT_D	Mut_D	OK	0.654687	0.270425	-1.27558	-3.35275	5e-05	0.000235267	yes
Dhcr24	Dhcr24	Dhcr24	chr4:106561037-106589113	WT_D	Mut_D	OK	5.78283	2.56367	-1.17357	-5.33401	5e-05	0.000235267	yes
Dlgap5	Dlgap5	Dlgap5	chr14:47387778-47418407	WT_D	Mut_D	OK	6.04735	1.84313	-1.71415	-7.29191	5e-05	0.000235267	yes
Dpysl3	Dpysl3	Dpysl3	chr18:43320978-43438286	WT_D	Mut_D	OK	27.7609	13.269	-1.06499	-5.33042	5e-05	0.000235267	yes
Dsc3	Dsc3	Dsc3	chr18:19960929-20002097	WT_D	Mut_D	OK	0.39955	0.178251	-1.16447	-3.41875	5e-05	0.000235267	yes
Dscc1	Dscc1	Dscc1	chr15:55076100-55090478	WT_D	Mut_D	OK	0.902888	0.434059	-1.05666	-2.50129	0.00135	0.00482724	yes
Dsp	Dsp	Dsp	chr13:38151293-38198577	WT_D	Mut_D	OK	1.41711	0.635416	-1.15718	-5.01607	5e-05	0.000235267	yes
Dync1i1	Dync1i1	Dync1i1	chr6:5725638-6028039	WT_D	Mut_D	OK	0.318866	0.121425	-1.39289	-2.54192	0.00035	0.00142387	yes
Dysf	Dysf	Dysf	chr6:84008597-84211059	WT_D	Mut_D	OK	9.9291	3.69373	-1.42658	-6.94181	5e-05	0.000235267	yes
E2f8	E2f8	E2f8	chr7:48866428-48881041	WT_D	Mut_D	OK	0.605321	0.157492	-1.94242	-5.09241	5e-05	0.000235267	yes
Ect2	Ect2	Ect2	chr3:27097221-27153878	WT_D	Mut_D	OK	4.94359	1.79228	-1.46376	-6.47214	5e-05	0.000235267	yes
Ednrb	Ednrb	Ednrb	chr14:103814614-103844476	WT_D	Mut_D	OK	0.336833	0.0893202	-1.91497	-3.73624	5e-05	0.000235267	yes
Ercc6l	Ercc6l	Ercc6l	chrX:102142819-102157091	WT_D	Mut_D	OK	2.13254	0.90767	-1.23233	-4.97782	5e-05	0.000235267	yes
Esco2	Esco2	Esco2	chr14:65819026-65833969	WT_D	Mut_D	OK	1.77596	0.708102	-1.32657	-4.73898	5e-05	0.000235267	yes
Etv4	Etv4	Etv4	chr11:101769741-101785310	WT_D	Mut_D	OK	1.55605	0.637354	-1.28772	-4.25645	5e-05	0.000235267	yes
Exo1	Exo1	Exo1	chr1:175880777-175911396	WT_D	Mut_D	OK	0.61378	0.224111	-1.4535	-4.681	5e-05	0.000235267	yes
F13a1	F13a1	F13a1	chr13:36867177-37050244	WT_D	Mut_D	OK	1.77211	0.415979	-2.09089	-7.35935	5e-05	0.000235267	yes
F2rl1	F2rl1	F2rl1	chr13:95511729-95525240	WT_D	Mut_D	OK	0.459516	0.19959	-1.20308	-2.95249	0.00045	0.00178829	yes
Fam101b	Fam101b	Fam101b	chr11:76019194-76027782	WT_D	Mut_D	OK	19.7136	8.95743	-1.13804	-5.59576	5e-05	0.000235267	yes
Fam150a	Fam150a	Fam150a	chr1:6359330-6394731	WT_D	Mut_D	OK	2.53268	1.14235	-1.14866	-3.11427	5e-05	0.000235267	yes
Fam64a	Fam64a	Fam64a	chr11:72042501-72047370	WT_D	Mut_D	OK	4.57149	1.50213	-1.60565	-5.75301	5e-05	0.000235267	yes
Fam81a	Fam81a	Fam81a	chr9:70089309-70141557	WT_D	Mut_D	OK	0.199541	0.0968523	-1.04282	-1.93451	0.0095	0.0269229	yes
Fat3	Fat3	Fat3	chr9:15910192-16378231	WT_D	Mut_D	OK	0.474197	0.234762	-1.01429	-4.17786	5e-05	0.000235267	yes
Fcer1g	Fcer1g	Fcer1g	chr1:171229571-171234349	WT_D	Mut_D	OK	1.64895	0.440567	-1.90411	-3.39277	0.00045	0.00178829	yes
Fcgr3	Fcgr3	Fcgr3	chr1:171051168-171059403	WT_D	Mut_D	OK	1.18997	0.173907	-2.77453	-5.13947	5e-05	0.000235267	yes
Fignl1	Fignl1	Fignl1	chr11:11800287-11808962	WT_D	Mut_D	OK	3.45323	1.39187	-1.31092	-5.32194	5e-05	0.000235267	yes
Fkbp11	Fkbp11	Fkbp11	chr15:98724367-98728198	WT_D	Mut_D	OK	51.0396	23.135	-1.14154	-5.30986	5e-05	0.000235267	yes
Fndc1	Fndc1	Fndc1	chr17:7738567-7804974	WT_D	Mut_D	OK	1.41176	0.63862	-1.14447	-4.59164	5e-05	0.000235267	yes
Foxm1	Foxm1	Foxm1	chr6:128362993-128385144	WT_D	Mut_D	OK	2.61593	1.3038	-1.0046	-4.24777	5e-05	0.000235267	yes
Fsip1	Fsip1	Fsip1	chr2:118204887-118256966	WT_D	Mut_D	OK	0.418767	0.197338	-1.08548	-2.12659	0.00665	0.0197292	yes
Gale	Gale	Gale	chr4:135965164-135968178	WT_D	Mut_D	OK	13.3608	6.48472	-1.04289	-4.66111	5e-05	0.000235267	yes
Galnt3	Galnt3	Galnt3	chr2:66082765-66124793	WT_D	Mut_D	OK	1.05341	0.421757	-1.32058	-4.44228	5e-05	0.000235267	yes
Gas2l3	Gas2l3	Gas2l3	chr10:89408822-89443967	WT_D	Mut_D	OK	1.85924	0.826042	-1.17043	-4.9948	5e-05	0.000235267	yes
Gatm	Gatm	Gatm	chr2:122594472-122611277	WT_D	Mut_D	OK	2.48955	0.965745	-1.36617	-5.00857	5e-05	0.000235267	yes
Gen1	Gen1	Gen1	chr12:11240925-11265787	WT_D	Mut_D	OK	1.47836	0.682161	-1.11581	-4.05197	5e-05	0.000235267	yes
Gipc2	Gipc2	Gipc2	chr3:152093840-152165900	WT_D	Mut_D	OK	1.72185	0.612463	-1.49126	-4.04148	5e-05	0.000235267	yes
Gjb3	Gjb3	Gjb3	chr4:127325234-127330836	WT_D	Mut_D	OK	23.3467	10.7687	-1.11637	-5.27542	5e-05	0.000235267	yes
Gm10653	Gm10653	Gm10653	chr9:62838786-62875917	WT_D	Mut_D	OK	21.5926	9.59119	-1.17076	-3.24133	5e-05	0.000235267	yes
Gm13889	Gm13889	Gm13889	chr2:93955809-93957100	WT_D	Mut_D	OK	15.1983	6.79464	-1.16144	-5.17003	5e-05	0.000235267	yes
Gm2022	Gm2022	Gm2022	chr12:87892833-87896722	WT_D	Mut_D	OK	0.330795	0.123494	-1.4215	-2.43747	0.0029	0.00952989	yes
Gm5803	Gm5803	Gm5803	chr15:22713819-22714984	WT_D	Mut_D	OK	0.305102	0.104226	-1.54958	-1.94865	0.01805	0.0467444	yes
Gm8300	Gm8300	Gm8300	chr12:87514315-87518265	WT_D	Mut_D	OK	0.316032	0.119891	-1.39834	-2.40588	0.0036	0.0115293	yes
Gramd2	Gramd2	Gramd2	chr9:59707763-59716424	WT_D	Mut_D	OK	0.992783	0.471546	-1.07408	-2.66686	0.0007	0.0026695	yes
Grpr	Grpr	Grpr	chrX:163513903-163549736	WT_D	Mut_D	OK	0.508518	0.197306	-1.36587	-3.28829	0.00015	0.000654546	yes
Gsg1	Gsg1	Gsg1	chr6:135237329-135254336	WT_D	Mut_D	OK	0.623355	0.25555	-1.28645	-2.38479	0.00165	0.0057721	yes
Gucy1a3	Gucy1a3	Gucy1a3	chr3:82092426-82145877	WT_D	Mut_D	OK	0.212765	0.101052	-1.07415	-2.49911	0.0011	0.00401938	yes
Gzmc	Gzmc	Gzmc	chr14:56231400-56234656	WT_D	Mut_D	OK	4.03693	1.6952	-1.25181	-4.01113	5e-05	0.000235267	yes
H2-M9	H2-M9	H2-M9	chr17:36640424-36642644	WT_D	Mut_D	OK	0.8677	0.375242	-1.20937	-2.47151	0.0021	0.00714879	yes
Hal	Hal	Hal	chr10:93488767-93516743	WT_D	Mut_D	OK	0.296603	0.0626387	-2.24341	-3.61634	0.0002	0.000852822	yes
Hapln1	Hapln1	Hapln1	chr13:89540635-89611832	WT_D	Mut_D	OK	0.937927	0.251388	-1.89956	-6.31266	5e-05	0.000235267	yes
Havcr2	Havcr2	Havcr2	chr11:46193848-46589232	WT_D	Mut_D	OK	6.66247	2.7122	-1.29659	-3.28544	0.0002	0.000852822	yes
Hbegf	Hbegf	Hbegf	chr18:36504926-36515805	WT_D	Mut_D	OK	3.95541	1.85784	-1.0902	-4.44014	5e-05	0.000235267	yes
Hck	Hck	Hck	chr2:153108467-153151441	WT_D	Mut_D	OK	0.538359	0.163692	-1.71758	-3.58372	5e-05	0.000235267	yes
Hecw1	Hecw1	Hecw1	chr13:14226437-14523226	WT_D	Mut_D	OK	0.466876	0.146908	-1.66813	-5.62589	5e-05	0.000235267	yes
Hells	Hells	Hells	chr19:38930989-38968277	WT_D	Mut_D	OK	4.32011	1.99106	-1.11753	-4.7938	5e-05	0.000235267	yes
Hes1	Hes1	Hes1	chr16:30065356-30067796	WT_D	Mut_D	OK	10.4542	3.95626	-1.40188	-5.95416	5e-05	0.000235267	yes
Hist1h1a	Hist1h1a	Hist1h1a	chr13:23763667-23764412	WT_D	Mut_D	OK	28.4983	8.37351	-1.76697	-7.41931	5e-05	0.000235267	yes
Hist1h1b	Hist1h1b	Hist1h1b	chr13:21779831-21780625	WT_D	Mut_D	OK	27.4376	8.15563	-1.75028	-7.45001	5e-05	0.000235267	yes
Hist1h2ab	Hist1h2ab	Hist1h2ab	chr13:23751087-23751592	WT_D	Mut_D	OK	15.256	5.80889	-1.39304	-4.90936	5e-05	0.000235267	yes
Hist1h2ad	Hist1h2ad	Hist1h2ad	chr13:23574380-23574915	WT_D	Mut_D	OK	4.14835	1.93038	-1.10365	-2.87853	0.0003	0.00123569	yes
Hist1h2af	Hist1h2af	Hist1h2af	chr13:23533910-23534378	WT_D	Mut_D	OK	8.14092	2.64407	-1.62243	-4.467	5e-05	0.000235267	yes
Hist1h2ag	Hist1h2ag	Hist1h2ag	chr13:22042477-22042949	WT_D	Mut_D	OK	4.78934	0.966692	-2.3087	-4.68014	5e-05	0.000235267	yes
Hist1h2ah	Hist1h2ah	Hist1h2ah	chr13:22035121-22035643	WT_D	Mut_D	OK	5.22695	1.06522	-2.29482	-5.05671	5e-05	0.000235267	yes
Hist1h2ai	Hist1h2ai	Hist1h2ai	chr13:21716411-21716859	WT_D	Mut_D	OK	9.94682	3.15026	-1.65876	-4.7585	5e-05	0.000235267	yes
Hist1h2ak	Hist1h2ak	Hist1h2ak	chr13:21753376-21753912	WT_D	Mut_D	OK	11.1088	4.11801	-1.43168	-4.74011	5e-05	0.000235267	yes
Hist1h2an	Hist1h2an	Hist1h2an	chr13:21786771-21787218	WT_D	Mut_D	OK	8.01616	2.13718	-1.90721	-4.89037	5e-05	0.000235267	yes
Hist1h2bb	Hist1h2bb	Hist1h2bb	chr13:23746733-23747223	WT_D	Mut_D	OK	33.09	14.4616	-1.19417	-4.90438	5e-05	0.000235267	yes
Hist1h2bf	Hist1h2bf	Hist1h2bf	chr13:23573759-23574190	WT_D	Mut_D	OK	6.34073	2.15896	-1.55431	-3.85871	5e-05	0.000235267	yes
Hist1h2bh	Hist1h2bh	Hist1h2bh	chr13:23542922-23543444	WT_D	Mut_D	OK	9.28947	2.9144	-1.67239	-4.99226	5e-05	0.000235267	yes
Hist1h2bj	Hist1h2bj	Hist1h2bj	chr13:22043229-22043658	WT_D	Mut_D	OK	20.8001	5.6827	-1.87194	-6.25914	5e-05	0.000235267	yes
Hist1h2bk	Hist1h2bk	Hist1h2bk	chr13:22035820-22036320	WT_D	Mut_D	OK	12.2647	3.47014	-1.82144	-5.68595	5e-05	0.000235267	yes
Hist1h2bl	Hist1h2bl	Hist1h2bl	chr13:21715712-21716143	WT_D	Mut_D	OK	7.205	2.59525	-1.47312	-3.84609	5e-05	0.000235267	yes
Hist1h2bm	Hist1h2bm	Hist1h2bm	chr13:21722043-21722526	WT_D	Mut_D	OK	11.388	3.78655	-1.58856	-4.90045	5e-05	0.000235267	yes
Hist1h3a	Hist1h3a	Hist1h3a	chr13:23761884-23762386	WT_D	Mut_D	OK	7.24317	2.17863	-1.7332	-4.73021	5e-05	0.000235267	yes
Hist1h3b	Hist1h3b	Hist1h3b	chr13:23752379-23752840	WT_D	Mut_D	OK	15.2215	4.50846	-1.7554	-5.67796	5e-05	0.000235267	yes
Hist1h3c	Hist1h3c	Hist1h3c	chr13:23745041-23745521	WT_D	Mut_D	OK	12.001	3.57674	-1.74644	-5.34017	5e-05	0.000235267	yes
Hist1h3g	Hist1h3g	Hist1h3g	chr13:23535417-23535909	WT_D	Mut_D	OK	9.96871	2.08152	-2.25977	-6.17111	5e-05	0.000235267	yes
Hist1h3h	Hist1h3h	Hist1h3h	chr13:21717627-21718115	WT_D	Mut_D	OK	5.85763	2.073	-1.4986	-3.90028	5e-05	0.000235267	yes
Hist1h3i	Hist1h3i	Hist1h3i	chr13:21782914-21783397	WT_D	Mut_D	OK	8.04642	3.83401	-1.06949	-3.27434	5e-05	0.000235267	yes
Hist1h4a	Hist1h4a	Hist1h4a	chr13:23760794-23761249	WT_D	Mut_D	OK	10.3851	4.21511	-1.30087	-4.00874	5e-05	0.000235267	yes
Hist1h4b	Hist1h4b	Hist1h4b	chr13:23756936-23757386	WT_D	Mut_D	OK	26.9619	12.6371	-1.09326	-4.27826	5e-05	0.000235267	yes
Hist1h4k	Hist1h4k	Hist1h4k	chr13:21750144-21750553	WT_D	Mut_D	OK	20.3127	8.97027	-1.17916	-4.1387	5e-05	0.000235267	yes
Hist2h2bb	Hist2h2bb	Hist2h2bb	chr3:96269699-96270192	WT_D	Mut_D	OK	66.8957	30.6078	-1.12801	-5.06578	5e-05	0.000235267	yes
Hist2h3b	Hist2h3b	Hist2h3b	chr3:96268653-96269155	WT_D	Mut_D	OK	6.2699	3.12012	-1.00684	-2.9506	5e-05	0.000235267	yes
Hmmr	Hmmr	Hmmr	chr11:40701387-40733437	WT_D	Mut_D	OK	8.77091	3.06518	-1.51675	-7.03876	5e-05	0.000235267	yes
Hrasls	Hrasls	Hrasls	chr16:29209694-29230530	WT_D	Mut_D	OK	0.715808	0.298774	-1.26052	-3.59555	5e-05	0.000235267	yes
Il18rap	Il18rap	Il18rap	chr1:40515361-40551705	WT_D	Mut_D	OK	1.93107	0.780141	-1.30759	-5.299	5e-05	0.000235267	yes
Insc	Insc	Insc	chr7:114745765-114850380	WT_D	Mut_D	OK	0.370824	0.165426	-1.16455	-2.48726	0.00165	0.0057721	yes
Iqgap3	Iqgap3	Iqgap3	chr3:88082050-88121048	WT_D	Mut_D	OK	1.86243	0.547098	-1.76731	-6.99453	5e-05	0.000235267	yes
Itga11	Itga11	Itga11	chr9:62677854-62783979	WT_D	Mut_D	OK	43.5574	19.4573	-1.1626	-5.87775	5e-05	0.000235267	yes
Itgam	Itgam	Itgam	chr7:128062639-128118491	WT_D	Mut_D	OK	0.324067	0.0334477	-3.27632	-5.22302	5e-05	0.000235267	yes
Itgb2	Itgb2	Itgb2	chr10:77530347-77565674	WT_D	Mut_D	OK	0.428896	0.158493	-1.43621	-3.30451	0.0001	0.000449848	yes
Kcnip1	Kcnip1	Kcnip1	chr11:33629340-33993193	WT_D	Mut_D	OK	0.708807	0.237572	-1.57703	-2.93509	0.0012	0.0043481	yes
Kcnj15	Kcnj15	Kcnj15	chr16:95257557-95300258	WT_D	Mut_D	OK	15.6549	5.94478	-1.39692	-6.81427	5e-05	0.000235267	yes
Kcnn4	Kcnn4	Kcnn4	chr7:24370262-24385212	WT_D	Mut_D	OK	4.10508	1.80173	-1.18803	-4.70929	5e-05	0.000235267	yes
Kif11	Kif11	Kif11	chr19:37376402-37421859	WT_D	Mut_D	OK	5.66602	1.88611	-1.58692	-7.19982	5e-05	0.000235267	yes
Kif14	Kif14	Kif14	chr1:136467847-136530819	WT_D	Mut_D	OK	0.850438	0.255267	-1.7362	-6.43497	5e-05	0.000235267	yes
Kif15	Kif15	Kif15	chr9:122951080-123018733	WT_D	Mut_D	OK	2.32392	1.04224	-1.15687	-4.86519	5e-05	0.000235267	yes
Kif18a	Kif18a	Kif18a	chr2:109280737-109341746	WT_D	Mut_D	OK	2.57969	1.13053	-1.19019	-4.79572	5e-05	0.000235267	yes
Kif18b	Kif18b	Kif18b	chr11:102905518-102925124	WT_D	Mut_D	OK	1.57134	0.430259	-1.86872	-6.31816	5e-05	0.000235267	yes
Kif20a	Kif20a	Kif20a	chr18:34598614-34651736	WT_D	Mut_D	OK	11.0918	3.95955	-1.48609	-2.44644	0.004	0.0126675	yes
Kif20b	Kif20b	Kif20b	chr19:34922357-34975731	WT_D	Mut_D	OK	3.45608	1.14262	-1.59679	-7.01762	5e-05	0.000235267	yes
Kif22	Kif22	Kif22	chr7:127027730-127042420	WT_D	Mut_D	OK	5.31617	2.08826	-1.34809	-5.52171	5e-05	0.000235267	yes
Kif23	Kif23	Kif23	chr9:61917277-61946799	WT_D	Mut_D	OK	3.33733	0.839509	-1.99108	-7.78707	5e-05	0.000235267	yes
Kif2c	Kif2c	Kif2c	chr4:117159632-117182624	WT_D	Mut_D	OK	4.50484	1.38682	-1.69969	-6.88518	5e-05	0.000235267	yes
Kif4	Kif4	Kif4	chrX:100626064-100727271	WT_D	Mut_D	OK	4.3373	1.45027	-1.58048	-6.95368	5e-05	0.000235267	yes
Kifc1	Kifc1	Kifc1	chr17:33875665-33890633	WT_D	Mut_D	OK	1.95271	0.868483	-1.16891	-4.13064	5e-05	0.000235267	yes
Kifc5b	Kifc5b	Kifc5b	chr17:26917090-26932579	WT_D	Mut_D	OK	0.331739	0.123661	-1.42366	-2.89245	0.0002	0.000852822	yes
Knstrn	Knstrn	Knstrn	chr2:118814002-118836212	WT_D	Mut_D	OK	4.62317	1.81894	-1.34578	-5.74088	5e-05	0.000235267	yes
Kntc1	Kntc1	Kntc1	chr5:123749725-123821593	WT_D	Mut_D	OK	1.40234	0.397514	-1.81876	-7.10535	5e-05	0.000235267	yes
Laptm5	Laptm5	Laptm5	chr4:130913333-130936148	WT_D	Mut_D	OK	0.367106	0.0412052	-3.1553	-4.23317	0.00075	0.00284259	yes
Lif	Lif	Lif	chr11:4257567-4272514	WT_D	Mut_D	OK	1.37674	0.618507	-1.15439	-4.31483	5e-05	0.000235267	yes
Loxl3	Loxl3	Loxl3	chr6:83034223-83057682	WT_D	Mut_D	OK	130.241	63.9006	-1.02729	-4.51944	5e-05	0.000235267	yes
Lrp8	Lrp8	Lrp8	chr4:107802258-107876840	WT_D	Mut_D	OK	0.744159	0.283299	-1.39328	-5.08436	5e-05	0.000235267	yes
Lrr1	Lrr1	Lrr1	chr12:69168813-69179010	WT_D	Mut_D	OK	0.43114	0.200062	-1.10771	-2.07102	0.0062	0.0185711	yes
Lrrc15	Lrrc15	Lrrc15	chr16:30269301-30283254	WT_D	Mut_D	OK	0.671947	0.270139	-1.31464	-4.37346	5e-05	0.000235267	yes
Ltbp2	Ltbp2	Ltbp2	chr12:84783211-84879755	WT_D	Mut_D	OK	35.8522	17.7811	-1.01172	-4.92398	5e-05	0.000235267	yes
Lyz1	Lyz1	Lyz1	chr10:117287794-117292868	WT_D	Mut_D	OK	4.48786	1.2456	-1.84919	-6.22854	5e-05	0.000235267	yes
Lyz2	Lyz2	Lyz2	chr10:117277540-117282272	WT_D	Mut_D	OK	24.6915	7.23605	-1.77074	-7.8237	5e-05	0.000235267	yes
Map2	Map2	Map2	chr1:66175328-66442583	WT_D	Mut_D	OK	1.93758	0.844609	-1.1979	-5.01924	5e-05	0.000235267	yes
Marco	Marco	Marco	chr1:120474537-120505084	WT_D	Mut_D	OK	0.365763	0.118038	-1.63166	-2.86244	0.00085	0.0031849	yes
Mastl	Mastl	Mastl	chr2:23116543-23156024	WT_D	Mut_D	OK	3.81714	1.77387	-1.10559	-4.93722	5e-05	0.000235267	yes
Mcm10	Mcm10	Mcm10	chr2:4990723-5012791	WT_D	Mut_D	OK	1.21799	0.362614	-1.74799	-5.75212	5e-05	0.000235267	yes
Mcm5	Mcm5	Mcm5	chr8:75109508-75128439	WT_D	Mut_D	OK	5.58596	2.04058	-1.45283	-6.39553	5e-05	0.000235267	yes
Megf10	Megf10	Megf10	chr18:57133089-57297467	WT_D	Mut_D	OK	0.20415	0.0985703	-1.05041	-2.84304	0.00035	0.00142387	yes
Melk	Melk	Melk	chr4:44300916-44364675	WT_D	Mut_D	OK	3.37273	1.12363	-1.58575	-6.28131	5e-05	0.000235267	yes
Meox1	Meox1	Meox1	chr11:101877509-101894354	WT_D	Mut_D	OK	0.279668	0.109685	-1.35035	-2.42881	0.0029	0.00952989	yes
Mest	Mest	Mest	chr6:30733505-30896794	WT_D	Mut_D	OK	10.8664	4.89519	-1.15044	-2.36753	0.00215	0.00730054	yes
Mfsd2a	Mfsd2a	Mfsd2a	chr4:122946850-122961188	WT_D	Mut_D	OK	0.617589	0.235928	-1.3883	-3.30106	5e-05	0.000235267	yes
Mgarp	Mgarp	Mgarp	chr3:51388412-51396547	WT_D	Mut_D	OK	0.393755	0.106963	-1.88019	-2.37281	0.0039	0.0123893	yes
Mki67	Mki67	Mki67	chr7:135689787-135716379	WT_D	Mut_D	OK	7.4429	2.29235	-1.69904	-8.22652	5e-05	0.000235267	yes
Mlf1	Mlf1	Mlf1	chr3:67374096-67400000	WT_D	Mut_D	OK	1.7655	0.706835	-1.32063	-3.50521	5e-05	0.000235267	yes
Mlph	Mlph	Mlph	chr1:90915099-90951142	WT_D	Mut_D	OK	1.70093	0.728475	-1.22337	-4.82401	5e-05	0.000235267	yes
Mogat2	Mogat2	Mogat2	chr7:99219083-99238611	WT_D	Mut_D	OK	1.60026	0.592258	-1.43401	-4.29806	5e-05	0.000235267	yes
Mrc1	Mrc1	Mrc1	chr2:14229413-14332023	WT_D	Mut_D	OK	2.14523	0.449807	-2.25376	-8.70984	5e-05	0.000235267	yes
Ms4a6b	Ms4a6b	Ms4a6b	chr19:11518558-11530403	WT_D	Mut_D	OK	0.59593	0.0939462	-2.66524	-4.2446	0.0002	0.000852822	yes
Ms4a6d	Ms4a6d	Ms4a6d	chr19:11586605-11604804	WT_D	Mut_D	OK	0.880424	0.145733	-2.59487	-4.48084	5e-05	0.000235267	yes
Ms4a7	Ms4a7	Ms4a7	chr19:11321038-11336146	WT_D	Mut_D	OK	0.224637	0.0561159	-2.00111	-1.70315	0.0135	0.0364918	yes
Msr1	Msr1	Msr1	chr8:39467447-40227787	WT_D	Mut_D	OK	0.454405	0.059969	-2.92169	-3.59768	0.0003	0.00123569	yes
Mt4	Mt4	Mt4	chr8:94137203-94139031	WT_D	Mut_D	OK	2.67157	1.0136	-1.3982	-2.37007	0.00305	0.00996704	yes
Mthfd2	Mthfd2	Mthfd2	chr6:83305703-83317604	WT_D	Mut_D	OK	10.6968	4.87528	-1.13363	-5.13203	5e-05	0.000235267	yes
Mybl2	Mybl2	Mybl2	chr2:163054634-163084687	WT_D	Mut_D	OK	0.813041	0.251157	-1.69474	-5.03747	5e-05	0.000235267	yes
Myocd	Myocd	Myocd	chr11:65176570-65269989	WT_D	Mut_D	OK	1.95497	0.734633	-1.41205	-5.74309	5e-05	0.000235267	yes
Myom1	Myom1	Myom1	chr17:71019556-71126856	WT_D	Mut_D	OK	2.24194	0.867308	-1.37013	-5.78119	5e-05	0.000235267	yes
Ncam1	Ncam1	Ncam1	chr9:49502145-49799069	WT_D	Mut_D	OK	10.9859	5.02133	-1.12952	-5.41781	5e-05	0.000235267	yes
Ncapg	Ncapg	Ncapg	chr5:45669924-45857540	WT_D	Mut_D	OK	3.6389	1.41435	-1.36336	-2.74563	0.00065	0.00249886	yes
Ncapg2	Ncapg2	Ncapg2	chr12:116405401-116463531	WT_D	Mut_D	OK	3.72859	1.63817	-1.18655	-5.47013	5e-05	0.000235267	yes
Ncaph	Ncaph	Ncaph	chr2:127103809-127133954	WT_D	Mut_D	OK	3.53037	1.44293	-1.29082	-5.18977	5e-05	0.000235267	yes
Ncf1	Ncf1	Ncf1	chr5:134220052-134229625	WT_D	Mut_D	OK	0.503966	0.198738	-1.34246	-3.12869	5e-05	0.000235267	yes
Ndc80	Ndc80	Ndc80	chr17:71496099-71526857	WT_D	Mut_D	OK	4.49205	1.33415	-1.75146	-6.79481	5e-05	0.000235267	yes
Neil3	Neil3	Neil3	chr8:53586866-53639065	WT_D	Mut_D	OK	0.772899	0.277463	-1.47799	-3.8184	5e-05	0.000235267	yes
Nek2	Nek2	Nek2	chr1:191821472-191833049	WT_D	Mut_D	OK	3.66435	1.55907	-1.23287	-5.17339	5e-05	0.000235267	yes
Neurl1b	Neurl1b	Neurl1b	chr17:26414964-26446342	WT_D	Mut_D	OK	0.313248	0.152145	-1.04186	-3.03076	0.0001	0.000449848	yes
Ngf	Ngf	Ngf	chr3:102469918-102521013	WT_D	Mut_D	OK	8.27812	3.93377	-1.07339	-4.262	5e-05	0.000235267	yes
Nptx2	Nptx2	Nptx2	chr5:144545886-144557478	WT_D	Mut_D	OK	0.205573	0.0596431	-1.78522	-2.72513	0.00305	0.00996704	yes
Nudt11	Nudt11	Nudt11	chrX:6047506-6054751	WT_D	Mut_D	OK	0.24079	0.119835	-1.00673	-1.96099	0.0099	0.0279119	yes
Nuf2	Nuf2	Nuf2	chr1:169497933-169531464	WT_D	Mut_D	OK	6.54312	2.05664	-1.66969	-6.95056	5e-05	0.000235267	yes
Nusap1	Nusap1	Nusap1	chr2:119609531-119650160	WT_D	Mut_D	OK	4.9479	2.13895	-1.20992	-4.8232	5e-05	0.000235267	yes
Nxph4	Nxph4	Nxph4	chr10:127525472-127534559	WT_D	Mut_D	OK	0.285321	0.12966	-1.13786	-1.85347	0.0149	0.0397274	yes
Orc1	Orc1	Orc1	chr4:108579453-108614831	WT_D	Mut_D	OK	1.14282	0.487442	-1.22929	-4.05612	5e-05	0.000235267	yes
Parpbp	Parpbp	Parpbp	chr10:88091071-88146941	WT_D	Mut_D	OK	2.94534	1.25131	-1.23499	-5.11078	5e-05	0.000235267	yes
Pbk	Pbk	Pbk	chr14:65805910-65817822	WT_D	Mut_D	OK	5.08786	1.50166	-1.7605	-6.54977	5e-05	0.000235267	yes
Pbp2	Pbp2	Pbp2	chr6:135309128-135310384	WT_D	Mut_D	OK	1.26921	0.464566	-1.44998	-3.53305	5e-05	0.000235267	yes
Pcdh20	Pcdh20	Pcdh20	chr14:88464746-88471396	WT_D	Mut_D	OK	0.377588	0.188676	-1.0009	-2.94284	5e-05	0.000235267	yes
Pf4	Pf4	Pf4	chr5:90772434-90773383	WT_D	Mut_D	OK	0.598477	0.104181	-2.52221	-1.93365	0.0157	0.0415351	yes
Phf19	Phf19	Phf19	chr2:34893754-34913976	WT_D	Mut_D	OK	0.784867	0.381057	-1.04244	-3.39388	5e-05	0.000235267	yes
Pif1	Pif1	Pif1	chr9:65587204-65595962	WT_D	Mut_D	OK	0.577351	0.152046	-1.92494	-4.93782	5e-05	0.000235267	yes
Plk1	Plk1	Plk1	chr7:122159436-122169875	WT_D	Mut_D	OK	5.01919	1.66394	-1.59286	-6.42139	5e-05	0.000235267	yes
Pmp2	Pmp2	Pmp2	chr3:10179850-10183885	WT_D	Mut_D	OK	0.368241	0.138064	-1.41531	-2.1743	0.00705	0.0207492	yes
Polq	Polq	Polq	chr16:37011785-37095417	WT_D	Mut_D	OK	0.631391	0.195477	-1.69153	-5.89365	5e-05	0.000235267	yes
Popdc3	Popdc3	Popdc3	chr10:45289304-45318450	WT_D	Mut_D	OK	0.617141	0.278863	-1.14604	-2.69002	0.0009	0.00335529	yes
Prc1	Prc1	Prc1	chr7:80294450-80316259	WT_D	Mut_D	OK	13.8729	4.43452	-1.64541	-7.72621	5e-05	0.000235267	yes
Prss41	Prss41	Prss41	chr17:23836784-23844156	WT_D	Mut_D	OK	0.351415	0.0768147	-2.19372	-2.46121	0.01235	0.0338104	yes
Ptgs2	Ptgs2	Ptgs2	chr1:150100123-150108012	WT_D	Mut_D	OK	6.23769	2.23636	-1.47986	-6.69826	5e-05	0.000235267	yes
Racgap1	Racgap1	Racgap1	chr15:99620495-99651656	WT_D	Mut_D	OK	13.4266	6.33137	-1.08451	-5.21405	5e-05	0.000235267	yes
Rad51	Rad51	Rad51	chr2:119112816-119136070	WT_D	Mut_D	OK	1.75031	0.556647	-1.65278	-5.17001	5e-05	0.000235267	yes
Rad51ap1	Rad51ap1	Rad51ap1	chr6:126923418-126939555	WT_D	Mut_D	OK	1.98623	0.727553	-1.44891	-4.62168	5e-05	0.000235267	yes
Rad54b	Rad54b	Rad54b	chr4:11558919-11615808	WT_D	Mut_D	OK	0.785518	0.27508	-1.51379	-2.5707	0.00215	0.00730054	yes
Raet1d	Raet1d	Raet1d	chr10:22158608-22374139	WT_D	Mut_D	OK	2.02954	0.890389	-1.18865	-1.91961	0.0111	0.0308077	yes
Rassf6	Rassf6	Rassf6	chr5:90603075-90640487	WT_D	Mut_D	OK	1.77517	0.808449	-1.13473	-3.75725	5e-05	0.000235267	yes
Rrm2	Rrm2	Rrm2	chr12:24708253-24714146	WT_D	Mut_D	OK	121.643	59.2531	-1.03769	-5.24528	5e-05	0.000235267	yes
Sapcd2	Sapcd2	Sapcd2	chr2:25372034-25378213	WT_D	Mut_D	OK	0.262678	0.0707725	-1.89204	-3.45435	5e-05	0.000235267	yes
Sema4f	Sema4f	Sema4f	chr6:82911884-82939769	WT_D	Mut_D	OK	1.31955	0.463079	-1.51071	-5.30681	5e-05	0.000235267	yes
Serinc2	Serinc2	Serinc2	chr4:130253496-130275586	WT_D	Mut_D	OK	0.389365	0.131043	-1.57108	-2.85474	0.00135	0.00482724	yes
Serpinb10	Serpinb10	Serpinb10	chr1:107529002-107549271	WT_D	Mut_D	OK	0.268699	0.11001	-1.28835	-2.81215	0.0007	0.0026695	yes
Serpine1	Serpine1	Serpine1	chr5:137061505-137072272	WT_D	Mut_D	OK	401.059	186.204	-1.10693	-5.48056	5e-05	0.000235267	yes
Sertad4	Sertad4	Sertad4	chr1:192844487-192856855	WT_D	Mut_D	OK	3.93549	1.59561	-1.30244	-5.14241	5e-05	0.000235267	yes
Shcbp1	Shcbp1	Shcbp1	chr8:4735979-4779534	WT_D	Mut_D	OK	4.34856	1.27303	-1.77227	-6.72874	5e-05	0.000235267	yes
Siglec1	Siglec1	Siglec1	chr2:131069219-131086765	WT_D	Mut_D	OK	0.204785	0.0533772	-1.93981	-4.2463	5e-05	0.000235267	yes
Ska1	Ska1	Ska1	chr18:74195298-74207818	WT_D	Mut_D	OK	0.8453	0.264524	-1.67606	-4.52749	5e-05	0.000235267	yes
Slc13a5	Slc13a5	Slc13a5	chr11:72241993-72266604	WT_D	Mut_D	OK	0.289487	0.0620088	-2.22296	-3.99415	5e-05	0.000235267	yes
Slc16a11	Slc16a11	Slc16a11	chr11:70213909-70216414	WT_D	Mut_D	OK	11.5343	4.64817	-1.31119	-5.83338	5e-05	0.000235267	yes
Slc17a9	Slc17a9	Slc17a9	chr2:180725338-180742278	WT_D	Mut_D	OK	0.730645	0.210046	-1.79846	-4.2115	5e-05	0.000235267	yes
Slc1a1	Slc1a1	Slc1a1	chr19:28835165-28913960	WT_D	Mut_D	OK	0.387028	0.131307	-1.55949	-3.80923	5e-05	0.000235267	yes
Slc25a43	Slc25a43	Slc25a43	chrX:36743631-36777307	WT_D	Mut_D	OK	1.9819	0.711699	-1.47755	-4.10086	5e-05	0.000235267	yes
Slc2a6	Slc2a6	Slc2a6	chr2:27021364-27027998	WT_D	Mut_D	OK	0.517559	0.180881	-1.51668	-3.28955	0.00025	0.00104709	yes
Slc5a7	Slc5a7	Slc5a7	chr17:54273589-54299034	WT_D	Mut_D	OK	0.698144	0.186418	-1.90498	-5.82925	5e-05	0.000235267	yes
Slc5a8	Slc5a8	Slc5a8	chr10:88885991-88929515	WT_D	Mut_D	OK	0.198933	0.0914145	-1.12179	-2.62164	0.0006	0.00232277	yes
Sox11	Sox11	Sox11	chr12:27334267-27342718	WT_D	Mut_D	OK	0.501046	0.236542	-1.08284	-3.8492	5e-05	0.000235267	yes
Sp7	Sp7	Sp7	chr15:102357176-102366271	WT_D	Mut_D	OK	3.11426	1.52509	-1.02999	-4.03491	5e-05	0.000235267	yes
Spag5	Spag5	Spag5	chr11:78301590-78322454	WT_D	Mut_D	OK	2.98971	1.02658	-1.54217	-6.30261	5e-05	0.000235267	yes
Spc24	Spc24	Spc24	chr9:21755441-21760286	WT_D	Mut_D	OK	6.01203	2.85475	-1.07449	-4.24595	5e-05	0.000235267	yes
Spdl1	Spdl1	Spdl1	chr11:34809184-34833641	WT_D	Mut_D	OK	3.60636	1.31497	-1.45552	-5.69387	5e-05	0.000235267	yes
Spry4	Spry4	Spry4	chr18:38586264-38601268	WT_D	Mut_D	OK	1.54155	0.711286	-1.11588	-4.37928	5e-05	0.000235267	yes
Stbd1	Stbd1	Stbd1	chr5:92603050-92606579	WT_D	Mut_D	OK	3.74363	1.82846	-1.03381	-4.06578	5e-05	0.000235267	yes
Stil	Stil	Stil	chr4:115000117-115043198	WT_D	Mut_D	OK	0.885184	0.411774	-1.10413	-3.97113	5e-05	0.000235267	yes
Syndig1	Syndig1	Syndig1	chr2:149830782-150004392	WT_D	Mut_D	OK	1.49962	0.744921	-1.00944	-3.29735	5e-05	0.000235267	yes
Tacc3	Tacc3	Tacc3	chr5:33658146-33672197	WT_D	Mut_D	OK	10.368	4.6281	-1.16364	-5.37147	5e-05	0.000235267	yes
Tagln	Tagln	Tagln	chr9:45863690-45936058	WT_D	Mut_D	OK	262.286	117.456	-1.15902	-4.84641	5e-05	0.000235267	yes
Tdrkh	Tdrkh	Tdrkh	chr3:94413317-94431499	WT_D	Mut_D	OK	0.800776	0.371751	-1.10706	-3.23746	5e-05	0.000235267	yes
Ticrr	Ticrr	Ticrr	chr7:79660195-79714186	WT_D	Mut_D	OK	0.286738	0.0771475	-1.89404	-2.03769	0.0117	0.0322703	yes
Tk1	Tk1	Tk1	chr11:117815518-117839908	WT_D	Mut_D	OK	12.4806	4.75572	-1.39196	-4.32419	5e-05	0.000235267	yes
Tnc	Tnc	Tnc	chr4:63959784-64047015	WT_D	Mut_D	OK	47.8253	16.9094	-1.49995	-7.56866	5e-05	0.000235267	yes
Tnfrsf12a	Tnfrsf12a	Tnfrsf12a	chr17:23660522-23677449	WT_D	Mut_D	OK	62.4271	28.345	-1.13908	-2.97971	5e-05	0.000235267	yes
Tnfrsf23	Tnfrsf23	Tnfrsf23	chr7:143665806-143685875	WT_D	Mut_D	OK	7.52783	3.20922	-1.23001	-5.64189	5e-05	0.000235267	yes
Tnn	Tnn	Tnn	chr1:160085031-160153575	WT_D	Mut_D	OK	38.0602	15.4617	-1.29958	-6.55276	5e-05	0.000235267	yes
Tnni3k	Tnni3k	Tnni3k	chr3:154786290-155055407	WT_D	Mut_D	OK	0.31846	0.154959	-1.03922	-2.39352	0.0016	0.00561988	yes
Top2a	Top2a	Top2a	chr11:98992946-99024189	WT_D	Mut_D	OK	18.3481	7.70456	-1.25184	-6.18714	5e-05	0.000235267	yes
Tpx2	Tpx2	Tpx2	chr2:152847963-152895321	WT_D	Mut_D	OK	10.1314	3.79413	-1.417	-6.71015	5e-05	0.000235267	yes
Trabd2b	Trabd2b	Trabd2b	chr4:114406723-114615098	WT_D	Mut_D	OK	5.20474	2.35159	-1.14619	-5.43389	5e-05	0.000235267	yes
Trim38	Trim38	Trim38	chr13:23782540-23791528	WT_D	Mut_D	OK	0.215565	0.0547893	-1.97616	-2.1911	0.0191	0.0490829	yes
Trip13	Trip13	Trip13	chr13:73912461-73937767	WT_D	Mut_D	OK	3.70084	1.52346	-1.2805	-5.02122	5e-05	0.000235267	yes
Troap	Troap	Troap	chr15:99074972-99083409	WT_D	Mut_D	OK	0.804606	0.141476	-2.50773	-5.41639	5e-05	0.000235267	yes
Tspan13	Tspan13	Tspan13	chr12:36014554-36042478	WT_D	Mut_D	OK	0.373858	0.18027	-1.05233	-2.12642	0.00565	0.0171082	yes
Ttk	Ttk	Ttk	chr9:83834688-83872390	WT_D	Mut_D	OK	2.14805	0.6132	-1.8086	-6.33001	5e-05	0.000235267	yes
Tubb6	Tubb6	Tubb6	chr18:67390730-67402749	WT_D	Mut_D	OK	65.3332	29.4849	-1.14784	-5.69374	5e-05	0.000235267	yes
Tyrobp	Tyrobp	Tyrobp	chr7:30413787-30417579	WT_D	Mut_D	OK	1.31262	0.165771	-2.98519	-3.01451	0.00575	0.0173857	yes
Ube2c	Ube2c	Ube2c	chr2:164769928-164772902	WT_D	Mut_D	OK	14.3615	6.21406	-1.2086	-5.05736	5e-05	0.000235267	yes
Uchl1	Uchl1	Uchl1	chr5:66626494-66687234	WT_D	Mut_D	OK	7.98847	3.98021	-1.00508	-4.0274	5e-05	0.000235267	yes
Uhrf1	Uhrf1	Uhrf1	chr17:56303336-56323486	WT_D	Mut_D	OK	5.27372	1.80822	-1.54425	-6.6897	5e-05	0.000235267	yes
Wfdc17	Wfdc17	Wfdc17	chr11:83704055-83706269	WT_D	Mut_D	OK	4.25974	0.907791	-2.23033	-4.32972	5e-05	0.000235267	yes
Wisp1	Wisp1	Wisp1	chr15:66891392-66923199	WT_D	Mut_D	OK	11.8909	5.78093	-1.04048	-5.08879	5e-05	0.000235267	yes
Xkr5	Xkr5	Xkr5	chr8:18932728-18950975	WT_D	Mut_D	OK	0.588866	0.234669	-1.32731	-3.50245	5e-05	0.000235267	yes
Zdhhc2	Zdhhc2	Zdhhc2	chr8:40423814-40484842	WT_D	Mut_D	OK	2.13846	1.00918	-1.08339	-3.97977	5e-05	0.000235267	yes
Zfp345	Zfp345	Zfp345	chr2:150470990-150485063	WT_D	Mut_D	OK	0.421109	0.203446	-1.04955	-2.52365	0.00105	0.00385439	yes
Zwilch	Zwilch	Zwilch	chr9:64117146-64172931	WT_D	Mut_D	OK	4.87428	2.32373	-1.06874	-4.47459	5e-05	0.000235267	yes

## Sheet: WT_Un_WT_D_hyper_DEG
test_id	gene_id	gene	locus	sample_1	sample_2	status	value_1	value_2	log2(fold_change)	test_stat	p_value	q_value	significant
1500009L16Rik	1500009L16Rik	1500009L16Rik	chr10:83722864-83762762	WT_Un	WT_D	OK	4.65612	23.3242	2.32463	10.0244	5e-05	0.000235267	yes
1500015O10Rik	1500015O10Rik	1500015O10Rik	chr1:43730601-43742564	WT_Un	WT_D	OK	4.48176	65.947	3.87917	16.1592	5e-05	0.000235267	yes
1700001K23Rik	1700001K23Rik	1700001K23Rik	chr19:53248735-53255205	WT_Un	WT_D	OK	0.070099	0.614359	3.13162	1.52722	0.01835	0.0474034	yes
1700019D03Rik	1700019D03Rik	1700019D03Rik	chr1:52925126-52952840	WT_Un	WT_D	OK	0.0638683	0.959592	3.90925	3.08563	0.00525	0.0160335	yes
1700025G04Rik	1700025G04Rik	1700025G04Rik	chr1:151884523-152090320	WT_Un	WT_D	OK	1.74616	4.69316	1.42637	6.82948	5e-05	0.000235267	yes
1700084C01Rik	1700084C01Rik	1700084C01Rik	chr1:169928938-169934653	WT_Un	WT_D	OK	0.0801604	0.27386	1.77248	2.25183	0.00825	0.0238108	yes
1700113A16Rik	1700113A16Rik	1700113A16Rik	chr3:88171559-88177785	WT_Un	WT_D	OK	1.49656	3.16519	1.08065	3.39074	5e-05	0.000235267	yes
1700123M08Rik	1700123M08Rik	1700123M08Rik	chr4:11966573-11994295	WT_Un	WT_D	OK	0.438686	1.91541	2.12639	4.9964	5e-05	0.000235267	yes
1700128F08Rik	1700128F08Rik	1700128F08Rik	chr9:8221888-8241987	WT_Un	WT_D	OK	0.275303	0.554723	1.01075	1.85747	0.0126	0.0344012	yes
2010204K13Rik	2010204K13Rik	2010204K13Rik	chrX:7411816-7422988	WT_Un	WT_D	OK	2.88627	17.0137	2.55942	8.21243	5e-05	0.000235267	yes
2210409E12Rik	2210409E12Rik	2210409E12Rik	chr11:88972637-88973014	WT_Un	WT_D	OK	0.114935	1.88938	4.03903	1.9944	0.0167	0.0437416	yes
2310001H17Rik	2310001H17Rik	2310001H17Rik	chr6:129232622-129238482	WT_Un	WT_D	OK	1.66484	5.30066	1.67079	4.65545	5e-05	0.000235267	yes
2810032G03Rik	2810032G03Rik	2810032G03Rik	chr12:5376501-5416132	WT_Un	WT_D	OK	0.492573	2.37059	2.26684	5.9134	5e-05	0.000235267	yes
2900041M22Rik	2900041M22Rik	2900041M22Rik	chr11:117611246-117613417	WT_Un	WT_D	OK	0.332074	0.807032	1.28112	2.86025	0.0006	0.00232277	yes
3110039M20Rik	3110039M20Rik	3110039M20Rik	chr12:49389651-49407346	WT_Un	WT_D	OK	0.138785	0.601944	2.11678	2.71787	0.00545	0.0165691	yes
3110062M04Rik	3110062M04Rik	3110062M04Rik	chr6:34863145-34878065	WT_Un	WT_D	OK	6.47997	22.1022	1.77013	8.46389	5e-05	0.000235267	yes
4632428N05Rik	4632428N05Rik	4632428N05Rik	chr10:60302749-60696490	WT_Un	WT_D	OK	2.57486	9.36873	1.86336	8.52525	5e-05	0.000235267	yes
4831440E17Rik	4831440E17Rik	4831440E17Rik	chr5:25499796-25504473	WT_Un	WT_D	OK	0.0800815	0.307667	1.94183	4.39813	5e-05	0.000235267	yes
4833415N18Rik	4833415N18Rik	4833415N18Rik	chr16:11779701-11781501	WT_Un	WT_D	OK	0.326665	2.34422	2.84322	5.90497	5e-05	0.000235267	yes
4833419F23Rik	4833419F23Rik	4833419F23Rik	chr18:4353546-4368945	WT_Un	WT_D	OK	0.80943	1.80601	1.15783	2.88345	0.0002	0.000852822	yes
4921511C10Rik	4921511C10Rik	4921511C10Rik	chr3:79212918-79253913	WT_Un	WT_D	OK	0.0470809	0.247522	2.39434	2.34743	0.01355	0.0365964	yes
4930412C18Rik	4930412C18Rik	4930412C18Rik	chr4:9770584-9823411	WT_Un	WT_D	OK	0.274966	0.607289	1.14313	3.49531	5e-05	0.000235267	yes
4930486L24Rik	4930486L24Rik	4930486L24Rik	chr13:60842611-60864416	WT_Un	WT_D	OK	0.994652	6.5538	2.72007	9.18531	5e-05	0.000235267	yes
4930505A04Rik	4930505A04Rik	4930505A04Rik	chr11:30426005-30471829	WT_Un	WT_D	OK	0.331257	0.850143	1.35975	2.48796	0.00215	0.00730054	yes
4930523C07Rik	4930523C07Rik	4930523C07Rik	chr1:160044379-160078586	WT_Un	WT_D	OK	2.89469	9.37087	1.69477	6.96401	5e-05	0.000235267	yes
4930525G20Rik	4930525G20Rik	4930525G20Rik	chr13:67796593-67830985	WT_Un	WT_D	OK	0.182422	0.488686	1.42163	2.1509	0.00335	0.0108185	yes
4930562F07Rik	4930562F07Rik	4930562F07Rik	chr1:160044379-160078586	WT_Un	WT_D	OK	2.81889	9.98546	1.8247	3.29754	5e-05	0.000235267	yes
4933411E08Rik	4933411E08Rik	4933411E08Rik	chr10:117925458-117948307	WT_Un	WT_D	OK	0.15186	0.31388	1.04747	1.82568	0.0152	0.0404189	yes
5031414D18Rik	5031414D18Rik	5031414D18Rik	chr14:75004109-75388146	WT_Un	WT_D	OK	1.44083	4.12454	1.51733	2.54616	0.0017	0.0059238	yes
5031426D15Rik	5031426D15Rik	5031426D15Rik	chr2:6539698-7396198	WT_Un	WT_D	OK	0.404421	2.04522	2.33832	3.01199	5e-05	0.000235267	yes
5330426P16Rik	5330426P16Rik	5330426P16Rik	chr16:50726750-50732773	WT_Un	WT_D	OK	4.3241	8.85761	1.03452	4.32412	5e-05	0.000235267	yes
5430416O09Rik	5430416O09Rik	5430416O09Rik	chr4:43730033-43734534	WT_Un	WT_D	OK	0.0485338	0.345011	2.82958	5.1814	5e-05	0.000235267	yes
5730508B09Rik	5730508B09Rik	5730508B09Rik	chr3:127869687-127896323	WT_Un	WT_D	OK	1.92944	4.0745	1.07844	4.11158	5e-05	0.000235267	yes
5730559C18Rik	5730559C18Rik	5730559C18Rik	chr1:136213521-136234280	WT_Un	WT_D	OK	0.165799	0.34847	1.0716	2.50787	0.0013	0.00466619	yes
6430548M08Rik	6430548M08Rik	6430548M08Rik	chr8:120114151-120165307	WT_Un	WT_D	OK	1.21988	4.93169	2.01534	8.16487	5e-05	0.000235267	yes
8430426J06Rik	8430426J06Rik	8430426J06Rik	chr15:81242653-81251862	WT_Un	WT_D	OK	0.0321527	0.267673	3.05746	1.17946	0.0088	0.0251896	yes
9330117O12Rik	9330117O12Rik	9330117O12Rik	chr18:54611743-54639870	WT_Un	WT_D	OK	0.0548718	0.394998	2.84771	3.76052	0.00095	0.00352129	yes
9330159F19Rik	9330159F19Rik	9330159F19Rik	chr10:29211642-29230779	WT_Un	WT_D	OK	0.0548718	0.440699	3.00566	6.59825	5e-05	0.000235267	yes
9530077C05Rik	9530077C05Rik	9530077C05Rik	chr9:22411576-22444679	WT_Un	WT_D	OK	0.377688	0.90931	1.26758	3.50405	5e-05	0.000235267	yes
A230050P20Rik	A230050P20Rik	A230050P20Rik	chr9:20868641-20879710	WT_Un	WT_D	OK	0.630394	2.15472	1.77317	3.67394	5e-05	0.000235267	yes
A330023F24Rik	A330023F24Rik	A330023F24Rik	chr1:195017398-195037908	WT_Un	WT_D	OK	0.337943	0.702395	1.0555	3.62734	5e-05	0.000235267	yes
A330074K22Rik	A330074K22Rik	A330074K22Rik	chr8:120204433-120228230	WT_Un	WT_D	OK	0.347431	1.58991	2.19415	6.54149	5e-05	0.000235267	yes
A330102I10Rik	A330102I10Rik	A330102I10Rik	chr13:29014413-29040336	WT_Un	WT_D	OK	0.161518	0.504683	1.64369	1.59744	0.015	0.0399563	yes
A430088P11Rik	A430088P11Rik	A430088P11Rik	chr15:80671846-80700425	WT_Un	WT_D	OK	0.0644436	0.322181	2.32176	3.71046	5e-05	0.000235267	yes
A4galt	A4galt	A4galt	chr15:83226721-83251774	WT_Un	WT_D	OK	11.2511	28.3955	1.33559	6.49981	5e-05	0.000235267	yes
A630019I02Rik	A630019I02Rik	A630019I02Rik	chr13:93040714-93144724	WT_Un	WT_D	OK	0.15427	0.93057	2.59265	3.79316	5e-05	0.000235267	yes
AA388235	AA388235	AA388235	chr17:33981491-33985358	WT_Un	WT_D	OK	0.562119	1.2226	1.121	4.04571	5e-05	0.000235267	yes
AA986860	AA986860	AA986860	chr1:130731975-130744622	WT_Un	WT_D	OK	0.470051	0.941692	1.00244	3.20316	0.0001	0.000449848	yes
AF366264	AF366264	AF366264	chr8:13835230-13838089	WT_Un	WT_D	OK	0.0492877	0.23084	2.22759	3.29197	0.00095	0.00352129	yes
AI607873	AI607873	AI607873	chr1:173723427-173741809	WT_Un	WT_D	OK	0.204166	21.2538	6.70183	20.3255	5e-05	0.000235267	yes
AW011738	AW011738	AW011738	chr4:156203283-156206028	WT_Un	WT_D	OK	0.262789	0.58084	1.14424	3.04581	5e-05	0.000235267	yes
Abat	Abat	Abat	chr16:8513428-8621567	WT_Un	WT_D	OK	3.76703	12.1987	1.69523	8.14066	5e-05	0.000235267	yes
Abca1	Abca1	Abca1	chr4:53030788-53159895	WT_Un	WT_D	OK	8.15997	44.6385	2.45165	12.3481	5e-05	0.000235267	yes
Abca4	Abca4	Abca4	chr3:122044459-122180061	WT_Un	WT_D	OK	0.118532	1.24373	3.39132	10.6595	5e-05	0.000235267	yes
Abca6	Abca6	Abca6	chr11:110176820-110251776	WT_Un	WT_D	OK	1.18621	3.47917	1.55239	5.22775	5e-05	0.000235267	yes
Abca8a	Abca8a	Abca8a	chr11:110025633-110095937	WT_Un	WT_D	OK	0.209591	0.843863	2.00943	6.58455	5e-05	0.000235267	yes
Abca9	Abca9	Abca9	chr11:110100821-110168153	WT_Un	WT_D	OK	0.474993	3.16711	2.73719	11.1079	5e-05	0.000235267	yes
Abcc5	Abcc5	Abcc5	chr16:20331303-20426394	WT_Un	WT_D	OK	14.128	29.066	1.04077	3.72255	5e-05	0.000235267	yes
Abcd2	Abcd2	Abcd2	chr15:91145870-91191807	WT_Un	WT_D	OK	0.519436	2.84477	2.45329	9.81736	5e-05	0.000235267	yes
Abcg1	Abcg1	Abcg1	chr17:31057693-31117981	WT_Un	WT_D	OK	0.286587	2.3103	3.01103	10.9764	5e-05	0.000235267	yes
Abcg4	Abcg4	Abcg4	chr9:44273189-44288244	WT_Un	WT_D	OK	0.0461465	0.474879	3.36327	5.84305	5e-05	0.000235267	yes
Abhd11os	Abhd11os	Abhd11os	chr5:135009151-135013157	WT_Un	WT_D	OK	5.47337	17.5763	1.68313	2.86025	0.0002	0.000852822	yes
Abhd14b	Abhd14b	Abhd14b	chr9:106448639-106452918	WT_Un	WT_D	OK	5.9803	14.5145	1.27921	5.72819	5e-05	0.000235267	yes
Abi3bp	Abi3bp	Abi3bp	chr16:56477845-56690135	WT_Un	WT_D	OK	1.91131	16.3099	3.09311	13.9548	5e-05	0.000235267	yes
Ablim1	Ablim1	Ablim1	chr19:57033263-57216032	WT_Un	WT_D	OK	4.64395	25.9206	2.48068	12.2328	5e-05	0.000235267	yes
Ablim3	Ablim3	Ablim3	chr18:61799392-61911852	WT_Un	WT_D	OK	0.753816	7.76212	3.36417	13.947	5e-05	0.000235267	yes
Abra	Abra	Abra	chr15:41865292-41869720	WT_Un	WT_D	OK	0.108989	0.429105	1.97714	3.30455	0.0004	0.00160733	yes
Acaa1b	Acaa1b	Acaa1b	chr9:119148042-119157093	WT_Un	WT_D	OK	0.223411	0.527698	1.24001	2.57208	0.00115	0.00418339	yes
Acaa2	Acaa2	Acaa2	chr18:74779211-74806207	WT_Un	WT_D	OK	24.8482	51.1918	1.04277	5.1417	5e-05	0.000235267	yes
Acacb	Acacb	Acacb	chr5:114165517-114250758	WT_Un	WT_D	OK	0.271653	0.882928	1.70053	6.42459	5e-05	0.000235267	yes
Ace	Ace	Ace	chr11:105965606-105989964	WT_Un	WT_D	OK	0.0536636	27.7063	9.01206	14.004	5e-05	0.000235267	yes
Acer2	Acer2	Acer2	chr4:86874413-86932490	WT_Un	WT_D	OK	0.688938	1.81853	1.40033	3.66282	5e-05	0.000235267	yes
Acss2	Acss2	Acss2	chr2:155518042-155562743	WT_Un	WT_D	OK	2.23239	5.34814	1.26045	5.42522	5e-05	0.000235267	yes
Acss3	Acss3	Acss3	chr10:106936163-107123664	WT_Un	WT_D	OK	0.380079	34.115	6.48796	20.5564	5e-05	0.000235267	yes
Actn3	Actn3	Actn3	chr19:4861215-4877909	WT_Un	WT_D	OK	0.695623	3.26155	2.22918	8.22129	5e-05	0.000235267	yes
Actr3b	Actr3b	Actr3b	chr5:25760025-25850341	WT_Un	WT_D	OK	0.855531	1.78978	1.06489	3.42889	5e-05	0.000235267	yes
Acvr1b	Acvr1b	Acvr1b	chr15:101174124-101212601	WT_Un	WT_D	OK	2.63789	8.84155	1.74492	7.94172	5e-05	0.000235267	yes
Acvrl1	Acvrl1	Acvrl1	chr15:101128521-101145336	WT_Un	WT_D	OK	6.05915	28.6408	2.24088	10.9118	5e-05	0.000235267	yes
Adam12	Adam12	Adam12	chr7:133883198-134225097	WT_Un	WT_D	OK	11.8945	33.8855	1.51038	7.63218	5e-05	0.000235267	yes
Adam33	Adam33	Adam33	chr2:131050816-131063814	WT_Un	WT_D	OK	0.12601	1.09246	3.11597	7.43166	5e-05	0.000235267	yes
Adam5	Adam5	Adam5	chr8:24727092-24824369	WT_Un	WT_D	OK	0.710034	2.01173	1.50248	5.34187	5e-05	0.000235267	yes
Adamts1	Adamts1	Adamts1	chr16:85793827-85803115	WT_Un	WT_D	OK	51.7407	248.642	2.2647	11.3616	5e-05	0.000235267	yes
Adamts15	Adamts15	Adamts15	chr9:30899154-30922452	WT_Un	WT_D	OK	0.0156823	0.57293	5.19115	7.19837	5e-05	0.000235267	yes
Adamts2	Adamts2	Adamts2	chr11:50602084-50807573	WT_Un	WT_D	OK	24.3932	52.2442	1.09879	5.52089	5e-05	0.000235267	yes
Adamts3	Adamts3	Adamts3	chr5:89673840-89883334	WT_Un	WT_D	OK	0.0766822	0.22067	1.52492	3.99121	5e-05	0.000235267	yes
Adamts5	Adamts5	Adamts5	chr16:85858156-85901125	WT_Un	WT_D	OK	45.5531	157.49	1.78964	8.96594	5e-05	0.000235267	yes
Adap1	Adap1	Adap1	chr5:139271875-139325464	WT_Un	WT_D	OK	0.112449	0.671216	2.57751	5.20254	5e-05	0.000235267	yes
Adap2	Adap2	Adap2	chr11:80154161-80178827	WT_Un	WT_D	OK	0.200014	0.436734	1.12665	2.18235	0.0045	0.0140325	yes
Adarb1	Adarb1	Adarb1	chr10:77290726-77418273	WT_Un	WT_D	OK	1.32675	4.09525	1.62605	7.40808	5e-05	0.000235267	yes
Adcy1	Adcy1	Adcy1	chr11:7063488-7178505	WT_Un	WT_D	OK	0.975752	2.82411	1.53321	7.1821	5e-05	0.000235267	yes
Adcy5	Adcy5	Adcy5	chr16:35155635-35304549	WT_Un	WT_D	OK	1.01838	8.38626	3.04175	13.3831	5e-05	0.000235267	yes
Adcy8	Adcy8	Adcy8	chr15:64699034-64922296	WT_Un	WT_D	OK	0.0270257	0.309143	3.51587	4.71283	5e-05	0.000235267	yes
Adcyap1r1	Adcyap1r1	Adcyap1r1	chr6:55451977-55501455	WT_Un	WT_D	OK	0.0397965	1.81244	5.50914	11.4801	5e-05	0.000235267	yes
Add3	Add3	Add3	chr19:53140442-53247326	WT_Un	WT_D	OK	13.9226	64.0934	2.20275	11.0622	5e-05	0.000235267	yes
Adgb	Adgb	Adgb	chr10:10335702-10472314	WT_Un	WT_D	OK	0.0667857	0.247491	1.88976	4.1071	5e-05	0.000235267	yes
Adgrd1	Adgrd1	Adgrd1	chr5:129096749-129204599	WT_Un	WT_D	OK	5.93258	17.152	1.53165	7.55421	5e-05	0.000235267	yes
Adgre1	Adgre1	Adgre1	chr17:57358685-57483529	WT_Un	WT_D	OK	0.138557	0.320505	1.20987	2.73094	0.0006	0.00232277	yes
Adgrg2	Adgrg2	Adgrg2	chrX:160390689-160498076	WT_Un	WT_D	OK	3.18023	32.5115	3.35375	16.1242	5e-05	0.000235267	yes
Adgrl2	Adgrl2	Adgrl2	chr3:148815585-148954635	WT_Un	WT_D	OK	6.83715	21.8838	1.67839	8.36182	5e-05	0.000235267	yes
Adh1	Adh1	Adh1	chr3:138277644-138290691	WT_Un	WT_D	OK	0.635563	5.40221	3.08744	9.17665	5e-05	0.000235267	yes
Adhfe1	Adhfe1	Adhfe1	chr1:9548045-9631092	WT_Un	WT_D	OK	0.260686	3.48974	3.74273	9.72537	5e-05	0.000235267	yes
Adipoq	Adipoq	Adipoq	chr16:23146535-23157968	WT_Un	WT_D	OK	0.0580799	7.71378	7.05326	7.42686	0.0019	0.00654563	yes
Adm	Adm	Adm	chr7:110627668-110629819	WT_Un	WT_D	OK	58.8955	248.344	2.07611	10.4611	5e-05	0.000235267	yes
Adra1b	Adra1b	Adra1b	chr11:43774604-43901237	WT_Un	WT_D	OK	1.44362	4.98226	1.78711	7.56736	5e-05	0.000235267	yes
Adrb2	Adrb2	Adrb2	chr18:62177712-62179981	WT_Un	WT_D	OK	2.47732	6.4563	1.38193	5.91034	5e-05	0.000235267	yes
Aff2	Aff2	Aff2	chrX:69360330-69868037	WT_Un	WT_D	OK	0.402454	0.936958	1.21916	4.24325	5e-05	0.000235267	yes
Aff3	Aff3	Aff3	chr1:38175990-38627244	WT_Un	WT_D	OK	2.63901	6.96269	1.39965	6.74774	5e-05	0.000235267	yes
Ager	Ager	Ager	chr17:34597849-34600937	WT_Un	WT_D	OK	0.615163	1.93477	1.65312	4.64548	5e-05	0.000235267	yes
Agfg2	Agfg2	Agfg2	chr5:137650480-137684753	WT_Un	WT_D	OK	3.24554	7.09338	1.12801	5.05695	5e-05	0.000235267	yes
Agmo	Agmo	Agmo	chr12:37241638-37581932	WT_Un	WT_D	OK	1.69202	8.66914	2.35714	9.67274	5e-05	0.000235267	yes
Agt	Agt	Agt	chr8:124556586-124569707	WT_Un	WT_D	OK	0.243965	9.86603	5.33772	13.7577	5e-05	0.000235267	yes
Agtrap	Agtrap	Agtrap	chr4:148077060-148088064	WT_Un	WT_D	OK	8.38951	18.2975	1.12499	5.55633	5e-05	0.000235267	yes
Ahdc1	Ahdc1	Ahdc1	chr4:133011505-133078110	WT_Un	WT_D	OK	1.42515	3.22082	1.17631	5.35787	5e-05	0.000235267	yes
Aim1	Aim1	Aim1	chr10:43950306-44004846	WT_Un	WT_D	OK	0.241111	0.830128	1.78364	6.40263	5e-05	0.000235267	yes
Ak3	Ak3	Ak3	chr19:28990351-29048729	WT_Un	WT_D	OK	24.9062	72.369	1.53887	5.76614	5e-05	0.000235267	yes
Akr1c14	Akr1c14	Akr1c14	chr13:4059590-4090422	WT_Un	WT_D	OK	2.48195	6.30748	1.34559	5.81921	5e-05	0.000235267	yes
Aldh1a1	Aldh1a1	Aldh1a1	chr19:20601981-20643462	WT_Un	WT_D	OK	8.0237	256.4	4.99798	24.0749	5e-05	0.000235267	yes
Aldh1a7	Aldh1a7	Aldh1a7	chr19:20692952-20727556	WT_Un	WT_D	OK	0.650914	7.30212	3.48778	12.0523	5e-05	0.000235267	yes
Aldh1l1	Aldh1l1	Aldh1l1	chr6:90550847-90599171	WT_Un	WT_D	OK	2.34763	16.6249	2.82407	12.8175	5e-05	0.000235267	yes
Aldh3a1	Aldh3a1	Aldh3a1	chr11:61208741-61218416	WT_Un	WT_D	OK	1.25586	4.85353	1.95036	7.10327	5e-05	0.000235267	yes
Aldh3b1	Aldh3b1	Aldh3b1	chr19:3913490-3929716	WT_Un	WT_D	OK	8.50275	18.3697	1.11132	5.23229	5e-05	0.000235267	yes
Aldh6a1	Aldh6a1	Aldh6a1	chr12:84409067-84450950	WT_Un	WT_D	OK	8.38876	32.7319	1.96417	8.51613	5e-05	0.000235267	yes
Alox5ap	Alox5ap	Alox5ap	chr5:149265003-149288153	WT_Un	WT_D	OK	0.715039	1.98823	1.47539	3.84841	5e-05	0.000235267	yes
Ampd3	Ampd3	Ampd3	chr7:110768205-110812408	WT_Un	WT_D	OK	8.79334	26.7368	1.60434	7.97297	5e-05	0.000235267	yes
Amy1	Amy1	Amy1	chr3:113555951-113577750	WT_Un	WT_D	OK	1.23201	3.35832	1.44673	5.19463	5e-05	0.000235267	yes
Angpt1	Angpt1	Angpt1	chr15:42424666-42676977	WT_Un	WT_D	OK	9.13556	32.28	1.82107	9.10534	5e-05	0.000235267	yes
Angpt2	Angpt2	Angpt2	chr8:18595172-18803188	WT_Un	WT_D	OK	0.474128	3.46166	2.86811	4.83185	5e-05	0.000235267	yes
Angptl1	Angptl1	Angptl1	chr1:156804165-156939626	WT_Un	WT_D	OK	0.174732	0.924853	2.40408	3.75337	0.00015	0.000654546	yes
Angptl7	Angptl7	Angptl7	chr4:148448581-148557685	WT_Un	WT_D	OK	1.02956	29.6216	4.84655	5.32484	5e-05	0.000235267	yes
Ankrd29	Ankrd29	Ankrd29	chr18:12252356-12305720	WT_Un	WT_D	OK	1.55727	16.2253	3.38116	14.8691	5e-05	0.000235267	yes
Ankrd35	Ankrd35	Ankrd35	chr3:96670130-96691034	WT_Un	WT_D	OK	0.162207	2.45662	3.92077	11.3975	5e-05	0.000235267	yes
Ankrd9	Ankrd9	Ankrd9	chr12:110975352-110979021	WT_Un	WT_D	OK	1.43986	4.79226	1.73478	7.06232	5e-05	0.000235267	yes
Anks1b	Anks1b	Anks1b	chr10:89873508-90972984	WT_Un	WT_D	OK	0.235268	0.573728	1.28606	4.32711	5e-05	0.000235267	yes
Anpep	Anpep	Anpep	chr7:79821802-79842352	WT_Un	WT_D	OK	1.06574	2.68304	1.33201	5.33648	5e-05	0.000235267	yes
Apba1	Apba1	Apba1	chr19:23758875-23949597	WT_Un	WT_D	OK	0.74768	1.84537	1.30342	5.51948	5e-05	0.000235267	yes
Apba2	Apba2	Apba2	chr7:64501705-64753876	WT_Un	WT_D	OK	0.0424239	1.13999	4.748	6.79943	5e-05	0.000235267	yes
Apbb1ip	Apbb1ip	Apbb1ip	chr2:22774326-22875653	WT_Un	WT_D	OK	1.5454	3.43991	1.15439	4.64951	5e-05	0.000235267	yes
Apcdd1	Apcdd1	Apcdd1	chr18:62922326-62953195	WT_Un	WT_D	OK	2.48846	6.57724	1.40223	6.18216	5e-05	0.000235267	yes
Aph1c	Aph1c	Aph1c	chr9:66814993-66834706	WT_Un	WT_D	OK	0.168977	0.390494	1.20847	3.45948	5e-05	0.000235267	yes
Apod	Apod	Apod	chr16:31296191-31314808	WT_Un	WT_D	OK	1.13564	22.886	4.33288	17.0782	5e-05	0.000235267	yes
Apoe	Apoe	Apoe	chr7:19696243-19699188	WT_Un	WT_D	OK	1.14854	10.0306	3.12653	10.6721	5e-05	0.000235267	yes
Appl2	Appl2	Appl2	chr10:83600033-83648664	WT_Un	WT_D	OK	7.93565	19.7561	1.31588	6.39098	5e-05	0.000235267	yes
Aqp11	Aqp11	Aqp11	chr7:97726378-97738247	WT_Un	WT_D	OK	0.222324	0.465438	1.06593	1.95954	0.0102	0.0286322	yes
Aqp2	Aqp2	Aqp2	chr15:99579055-99584545	WT_Un	WT_D	OK	0.0656821	0.533195	3.02109	3.5983	0.00145	0.00514486	yes
Ar	Ar	Ar	chrX:98148756-98323218	WT_Un	WT_D	OK	2.01703	4.18302	1.05231	5.07262	5e-05	0.000235267	yes
Arap1	Arap1	Arap1	chr7:101348068-101412586	WT_Un	WT_D	OK	12.4651	25.3271	1.02279	5.04577	5e-05	0.000235267	yes
Arap3	Arap3	Arap3	chr18:37972622-37998969	WT_Un	WT_D	OK	0.156424	0.437195	1.48282	4.22648	5e-05	0.000235267	yes
Arhgap20	Arhgap20	Arhgap20	chr9:51765351-51875885	WT_Un	WT_D	OK	1.342	12.9344	3.26876	14.9541	5e-05	0.000235267	yes
Arhgap20os	Arhgap20os	Arhgap20os	chr9:51765351-51875885	WT_Un	WT_D	OK	0.233558	1.87815	3.00746	2.5093	0.0019	0.00654563	yes
Arhgap26	Arhgap26	Arhgap26	chr18:38993144-39376285	WT_Un	WT_D	OK	0.143389	0.406036	1.50167	4.75483	5e-05	0.000235267	yes
Arhgap36	Arhgap36	Arhgap36	chrX:49470449-49500250	WT_Un	WT_D	OK	0.0566118	0.223031	1.97807	3.14982	0.00095	0.00352129	yes
Arhgap42	Arhgap42	Arhgap42	chr9:8994952-9260885	WT_Un	WT_D	OK	3.76328	7.67512	1.0282	4.94578	5e-05	0.000235267	yes
Arhgap6	Arhgap6	Arhgap6	chrX:168795098-169304440	WT_Un	WT_D	OK	1.80509	3.85432	1.09441	4.82625	5e-05	0.000235267	yes
Arhgef26	Arhgef26	Arhgef26	chr3:62338776-62462221	WT_Un	WT_D	OK	0.147748	0.374694	1.34257	3.72176	0.0001	0.000449848	yes
Arhgef3	Arhgef3	Arhgef3	chr14:27143992-27403911	WT_Un	WT_D	OK	1.24875	4.33589	1.79585	7.56614	5e-05	0.000235267	yes
Arhgef37	Arhgef37	Arhgef37	chr18:61493793-61536536	WT_Un	WT_D	OK	0.265642	2.10898	2.98899	9.19741	5e-05	0.000235267	yes
Arhgef9	Arhgef9	Arhgef9	chrX:95048934-95166539	WT_Un	WT_D	OK	1.86631	4.61377	1.30576	6.00992	5e-05	0.000235267	yes
Arl4a	Arl4a	Arl4a	chr12:40033290-40037987	WT_Un	WT_D	OK	2.87509	11.3541	1.98153	9.25427	5e-05	0.000235267	yes
Arl4d	Arl4d	Arl4d	chr11:101665540-101667832	WT_Un	WT_D	OK	6.52421	44.9216	2.78354	12.7867	5e-05	0.000235267	yes
Arrb1	Arrb1	Arrb1	chr7:99535485-99606771	WT_Un	WT_D	OK	4.33504	15.5583	1.84357	9.10396	5e-05	0.000235267	yes
Arrdc2	Arrdc2	Arrdc2	chr8:70835137-70839720	WT_Un	WT_D	OK	2.13547	5.31583	1.31574	5.53986	5e-05	0.000235267	yes
Arrdc4	Arrdc4	Arrdc4	chr7:68736993-68749238	WT_Un	WT_D	OK	13.771	32.1888	1.22492	4.9256	5e-05	0.000235267	yes
Arsb	Arsb	Arsb	chr13:93771678-93943016	WT_Un	WT_D	OK	3.20231	6.52129	1.02604	4.7621	5e-05	0.000235267	yes
Arsg	Arsg	Arsg	chr11:109440077-109573329	WT_Un	WT_D	OK	3.55278	7.35518	1.04981	3.99186	5e-05	0.000235267	yes
Arsj	Arsj	Arsj	chr3:126363851-126440374	WT_Un	WT_D	OK	8.78485	27.9674	1.67066	8.26172	5e-05	0.000235267	yes
Art3	Art3	Art3	chr5:92331840-92414627	WT_Un	WT_D	OK	0.263279	0.594825	1.17587	2.35232	0.0023	0.00775301	yes
As3mt	As3mt	As3mt	chr19:46707442-46741095	WT_Un	WT_D	OK	3.18593	10.8875	1.77289	7.61937	5e-05	0.000235267	yes
Asap2	Asap2	Asap2	chr12:21111755-21286237	WT_Un	WT_D	OK	1.66059	3.56885	1.10377	2.5192	0.00055	0.00214573	yes
Aspa	Aspa	Aspa	chr11:73304987-73324637	WT_Un	WT_D	OK	0.128033	0.916671	2.83989	4.9682	5e-05	0.000235267	yes
Aspg	Aspg	Aspg	chr12:112106682-112127573	WT_Un	WT_D	OK	0.357245	1.84039	2.36503	7.34534	5e-05	0.000235267	yes
Aspn	Aspn	Aspn	chr13:49464058-49652731	WT_Un	WT_D	OK	50.7591	160.913	1.66454	4.11439	5e-05	0.000235267	yes
Atg16l2	Atg16l2	Atg16l2	chr7:101289615-101302088	WT_Un	WT_D	OK	3.82671	9.19548	1.26482	5.65066	5e-05	0.000235267	yes
Atp1b1	Atp1b1	Atp1b1	chr1:164307671-164458355	WT_Un	WT_D	OK	3.84611	15.0167	1.9651	6.37798	5e-05	0.000235267	yes
B3galt4	B3galt4	B3galt4	chr17:33949911-33951488	WT_Un	WT_D	OK	1.24625	3.17121	1.34744	4.72362	5e-05	0.000235267	yes
B3gnt3	B3gnt3	B3gnt3	chr8:71691719-71701800	WT_Un	WT_D	OK	2.1196	6.1759	1.54286	6.4105	5e-05	0.000235267	yes
B3gnt8	B3gnt8	B3gnt8	chr7:25627623-25629490	WT_Un	WT_D	OK	0.118666	0.750269	2.6605	4.40218	5e-05	0.000235267	yes
BB123696	BB123696	BB123696	chr13:52729369-52757205	WT_Un	WT_D	OK	0.00945858	1.81835	7.58679	3.80181	0.0167	0.0437416	yes
BC026585	BC026585	BC026585	chr1:157458581-157488733	WT_Un	WT_D	OK	3.87772	9.01093	1.21647	5.04346	5e-05	0.000235267	yes
BC064078	BC064078	BC064078	chr6:128993019-129006649	WT_Un	WT_D	OK	0.326229	0.881865	1.43467	2.47656	0.0022	0.00745094	yes
Bace2	Bace2	Bace2	chr16:97356727-97439012	WT_Un	WT_D	OK	0.442476	1.04065	1.23381	4.20908	5e-05	0.000235267	yes
Bahcc1	Bahcc1	Bahcc1	chr11:120232946-120292297	WT_Un	WT_D	OK	1.19792	2.6894	1.16675	5.42925	5e-05	0.000235267	yes
Baiap2	Baiap2	Baiap2	chr11:119943091-120006782	WT_Un	WT_D	OK	21.4467	65.9765	1.6212	7.93667	5e-05	0.000235267	yes
Bcat2	Bcat2	Bcat2	chr7:45567794-45589710	WT_Un	WT_D	OK	11.5848	31.6998	1.45224	7.00759	5e-05	0.000235267	yes
Bche	Bche	Bche	chr3:73635808-73708415	WT_Un	WT_D	OK	0.241226	0.742204	1.62143	5.50753	5e-05	0.000235267	yes
Bcl2l1	Bcl2l1	Bcl2l1	chr2:152754172-152831728	WT_Un	WT_D	OK	11.1714	30.9794	1.4715	7.12418	5e-05	0.000235267	yes
Bcl3	Bcl3	Bcl3	chr7:19808461-19822755	WT_Un	WT_D	OK	1.61661	3.23813	1.00219	3.78853	5e-05	0.000235267	yes
Bco1	Bco1	Bco1	chr8:117095864-117133720	WT_Un	WT_D	OK	0.13582	0.343102	1.33694	2.61317	0.0007	0.0026695	yes
Best1	Best1	Best1	chr19:9985171-10001633	WT_Un	WT_D	OK	0.522601	4.53289	3.11665	10.1463	5e-05	0.000235267	yes
Bfsp1	Bfsp1	Bfsp1	chr2:143826527-143863173	WT_Un	WT_D	OK	1.10175	5.22397	2.24535	8.82686	5e-05	0.000235267	yes
Bhlhe22	Bhlhe22	Bhlhe22	chr3:18054324-18057514	WT_Un	WT_D	OK	0.536141	1.19204	1.15275	3.9498	5e-05	0.000235267	yes
Bmf	Bmf	Bmf	chr2:118528756-118549678	WT_Un	WT_D	OK	0.178368	1.07404	2.59013	7.75722	5e-05	0.000235267	yes
Bmp15	Bmp15	Bmp15	chrX:6314105-6320723	WT_Un	WT_D	OK	0.0379077	0.701055	4.20896	5.89422	5e-05	0.000235267	yes
Bmp3	Bmp3	Bmp3	chr5:98854438-98880960	WT_Un	WT_D	OK	0.0714858	0.832772	3.54219	6.74029	5e-05	0.000235267	yes
Bmp6	Bmp6	Bmp6	chr13:38345715-38499728	WT_Un	WT_D	OK	0.585794	3.5652	2.60552	8.99088	5e-05	0.000235267	yes
Bmp8a	Bmp8a	Bmp8a	chr4:123312649-123343252	WT_Un	WT_D	OK	0.571623	5.02337	3.13552	10.7486	5e-05	0.000235267	yes
Boc	Boc	Boc	chr16:44485044-44558870	WT_Un	WT_D	OK	6.39664	13.2856	1.05448	5.15648	5e-05	0.000235267	yes
Bst1	Bst1	Bst1	chr5:43818892-43843468	WT_Un	WT_D	OK	0.204952	1.67381	3.02977	7.73879	5e-05	0.000235267	yes
Bst2	Bst2	Bst2	chr8:71534261-71537437	WT_Un	WT_D	OK	42.2714	110.049	1.38039	6.66313	5e-05	0.000235267	yes
C130021I20Rik	C130021I20Rik	C130021I20Rik	chr2:33641192-33645663	WT_Un	WT_D	OK	0.578064	1.19908	1.05263	3.80775	5e-05	0.000235267	yes
C130074G19Rik	C130074G19Rik	C130074G19Rik	chr1:184871925-184883036	WT_Un	WT_D	OK	0.803351	6.26143	2.96239	11.4224	5e-05	0.000235267	yes
C1qa	C1qa	C1qa	chr4:136895915-136898844	WT_Un	WT_D	OK	0.991512	2.48613	1.3262	3.86676	5e-05	0.000235267	yes
C1qb	C1qb	C1qb	chr4:136880144-136886177	WT_Un	WT_D	OK	0.501479	2.24349	2.16148	5.25257	5e-05	0.000235267	yes
C1qc	C1qc	C1qc	chr4:136889801-136892914	WT_Un	WT_D	OK	0.948044	2.66245	1.48973	4.30069	5e-05	0.000235267	yes
C1qtnf1	C1qtnf1	C1qtnf1	chr11:118428456-118454995	WT_Un	WT_D	OK	4.6995	11.2598	1.2606	5.51627	5e-05	0.000235267	yes
C1qtnf2	C1qtnf2	C1qtnf2	chr11:43474305-43491525	WT_Un	WT_D	OK	3.38585	8.11957	1.26188	5.0606	5e-05	0.000235267	yes
C1qtnf7	C1qtnf7	C1qtnf7	chr5:43515568-43616586	WT_Un	WT_D	OK	0.746449	5.70123	2.93316	9.1433	5e-05	0.000235267	yes
C1ra	C1ra	C1ra	chr6:124512620-124523440	WT_Un	WT_D	OK	7.25578	24.7174	1.76833	8.54714	5e-05	0.000235267	yes
C1rb	C1rb	C1rb	chr6:124570429-124581044	WT_Un	WT_D	OK	0.238913	0.797931	1.73978	4.28621	5e-05	0.000235267	yes
C1s1	C1s1	C1s1	chr6:124530343-124542359	WT_Un	WT_D	OK	5.7578	29.8266	2.37301	11.4986	5e-05	0.000235267	yes
C1s2	C1s2	C1s2	chr6:124624624-124636085	WT_Un	WT_D	OK	0.129716	0.719977	2.4726	5.50684	5e-05	0.000235267	yes
C2	C2	C2	chr17:34862601-34882100	WT_Un	WT_D	OK	10.12	26.3229	1.37911	6.74056	5e-05	0.000235267	yes
C230035I16Rik	C230035I16Rik	C230035I16Rik	chr13:23427975-23431017	WT_Un	WT_D	OK	0.460478	1.27427	1.46847	2.51292	0.0029	0.00952989	yes
C3	C3	C3	chr17:57203966-57228136	WT_Un	WT_D	OK	0.0497523	10.2345	7.68445	16.1121	5e-05	0.000235267	yes
C4b	C4b	C4b	chr17:34728380-34743897	WT_Un	WT_D	OK	0.576805	16.88	4.87109	20.3652	5e-05	0.000235267	yes
C4bp	C4bp	C4bp	chr1:130635920-130661618	WT_Un	WT_D	OK	0.365906	3.52042	3.26621	9.30379	5e-05	0.000235267	yes
C6	C6	C6	chr15:4727209-4804045	WT_Un	WT_D	OK	0.0415883	0.648769	3.96345	5.58858	5e-05	0.000235267	yes
Cacna1g	Cacna1g	Cacna1g	chr11:94408390-94474198	WT_Un	WT_D	OK	1.54368	7.53389	2.28702	10.8278	5e-05	0.000235267	yes
Cacng1	Cacng1	Cacng1	chr11:107703217-107716476	WT_Un	WT_D	OK	0.0398441	0.346288	3.11953	2.44242	0.00485	0.0149771	yes
Cacng8	Cacng8	Cacng8	chr7:3394116-3415605	WT_Un	WT_D	OK	0.44609	1.61465	1.85582	4.75113	5e-05	0.000235267	yes
Calca	Calca	Calca	chr7:114631477-114636357	WT_Un	WT_D	OK	0.0251852	2.37044	6.55643	2.25862	0.01335	0.0361544	yes
Calhm2	Calhm2	Calhm2	chr19:47132231-47138294	WT_Un	WT_D	OK	11.6925	24.812	1.08546	5.25474	5e-05	0.000235267	yes
Calml4	Calml4	Calml4	chr9:62838786-62875917	WT_Un	WT_D	OK	3.5645	10.2615	1.52547	2.1051	0.00865	0.0248228	yes
Calr4	Calr4	Calr4	chr4:109218412-109254577	WT_Un	WT_D	OK	0.128848	0.5078	1.97858	3.41505	5e-05	0.000235267	yes
Camk1d	Camk1d	Camk1d	chr2:5293456-5714762	WT_Un	WT_D	OK	1.23848	2.70739	1.12834	5.0817	5e-05	0.000235267	yes
Camk2b	Camk2b	Camk2b	chr11:5969665-6065748	WT_Un	WT_D	OK	0.105305	0.283831	1.43046	3.19268	5e-05	0.000235267	yes
Camsap3	Camsap3	Camsap3	chr8:3587449-3609075	WT_Un	WT_D	OK	0.080115	0.594541	2.89163	6.71144	5e-05	0.000235267	yes
Capn5	Capn5	Capn5	chr7:98121558-98184799	WT_Un	WT_D	OK	3.47234	7.7754	1.16301	5.18669	5e-05	0.000235267	yes
Capn9	Capn9	Capn9	chr8:124576110-124618731	WT_Un	WT_D	OK	0.0519894	1.2863	4.62887	6.642	5e-05	0.000235267	yes
Car3	Car3	Car3	chr3:14863537-14872373	WT_Un	WT_D	OK	0.0667788	0.252042	1.9162	2.3862	0.01015	0.0285285	yes
Car5b	Car5b	Car5b	chrX:163976821-164028010	WT_Un	WT_D	OK	5.82244	17.0182	1.54738	7.48064	5e-05	0.000235267	yes
Card10	Card10	Card10	chr15:78775135-78803042	WT_Un	WT_D	OK	0.0638304	0.333733	2.38638	5.05896	5e-05	0.000235267	yes
Casp4	Casp4	Casp4	chr9:5308848-5336791	WT_Un	WT_D	OK	3.43637	8.7292	1.34496	5.60331	5e-05	0.000235267	yes
Cav1	Cav1	Cav1	chr6:17306334-17341328	WT_Un	WT_D	OK	234.597	508.78	1.11686	5.5841	5e-05	0.000235267	yes
Cbln1	Cbln1	Cbln1	chr8:87468852-87472592	WT_Un	WT_D	OK	0.0603991	1.08359	4.16515	6.43605	5e-05	0.000235267	yes
Cbln2	Cbln2	Cbln2	chr18:86711109-86718283	WT_Un	WT_D	OK	0.0311413	1.95136	5.96951	6.67978	0.0005	0.00196759	yes
Cbs	Cbs	Cbs	chr17:31612622-31637205	WT_Un	WT_D	OK	0.317922	1.02619	1.69055	4.77378	5e-05	0.000235267	yes
Cbx7	Cbx7	Cbx7	chr15:79915806-79932646	WT_Un	WT_D	OK	0.29981	0.747176	1.3174	3.76155	5e-05	0.000235267	yes
Ccbe1	Ccbe1	Ccbe1	chr18:66056855-66291838	WT_Un	WT_D	OK	2.10701	13.542	2.68417	12.7209	5e-05	0.000235267	yes
Ccdc138	Ccdc138	Ccdc138	chr10:58497936-58576244	WT_Un	WT_D	OK	0.522808	1.10209	1.0759	3.38625	5e-05	0.000235267	yes
Ccdc152	Ccdc152	Ccdc152	chr15:3280626-3303526	WT_Un	WT_D	OK	0.317964	13.2049	5.37606	10.395	5e-05	0.000235267	yes
Ccdc162	Ccdc162	Ccdc162	chr10:41538848-41606595	WT_Un	WT_D	OK	0.0299991	0.297831	3.3115	4.41956	0.0004	0.00160733	yes
Ccdc170	Ccdc170	Ccdc170	chr10:4509871-4561111	WT_Un	WT_D	OK	0.12854	0.345035	1.42453	2.7203	0.00145	0.00514486	yes
Ccdc27	Ccdc27	Ccdc27	chr4:154026643-154042677	WT_Un	WT_D	OK	0.0105856	0.245107	4.53323	2.24877	0.0167	0.0437416	yes
Ccdc28b	Ccdc28b	Ccdc28b	chr4:129619273-129623908	WT_Un	WT_D	OK	5.79876	15.8698	1.45247	5.94324	5e-05	0.000235267	yes
Ccdc3	Ccdc3	Ccdc3	chr2:5137775-5230866	WT_Un	WT_D	OK	0.336106	3.56408	3.40654	10.6739	5e-05	0.000235267	yes
Ccdc37	Ccdc37	Ccdc37	chr6:90403735-90428480	WT_Un	WT_D	OK	0.546526	2.81711	2.36585	7.68926	5e-05	0.000235267	yes
Ccdc88c	Ccdc88c	Ccdc88c	chr12:100912699-101028983	WT_Un	WT_D	OK	0.162943	0.475645	1.54552	4.75894	5e-05	0.000235267	yes
Ccl19	Ccl19	Ccl19	chr4_JH584294_random:102333-104327	WT_Un	WT_D	OK	0.0394077	0.461013	3.54826	2.10934	0.01675	0.0438489	yes
Ccl6	Ccl6	Ccl6	chr11:83582060-83623693	WT_Un	WT_D	OK	0.323428	1.57941	2.28787	3.75496	5e-05	0.000235267	yes
Ccpg1	Ccpg1	Ccpg1	chr9:72985503-73039699	WT_Un	WT_D	OK	8.93204	19.9525	1.15951	5.30897	5e-05	0.000235267	yes
Cd109	Cd109	Cd109	chr9:78615545-78716260	WT_Un	WT_D	OK	33.334	83.0492	1.31697	6.66264	5e-05	0.000235267	yes
Cd14	Cd14	Cd14	chr18:36725063-36726815	WT_Un	WT_D	OK	1.34901	3.45432	1.3565	4.89767	5e-05	0.000235267	yes
Cd177	Cd177	Cd177	chr7:24743982-24760311	WT_Un	WT_D	OK	0.0642849	0.343959	2.41968	3.96337	0.0001	0.000449848	yes
Cd24a	Cd24a	Cd24a	chr10:43579168-43584265	WT_Un	WT_D	OK	15.4543	45.4827	1.55731	7.62926	5e-05	0.000235267	yes
Cd34	Cd34	Cd34	chr1:194938820-194976959	WT_Un	WT_D	OK	1.30077	49.5999	5.2529	20.7334	5e-05	0.000235267	yes
Cd55	Cd55	Cd55	chr1:130439029-130462740	WT_Un	WT_D	OK	3.12127	9.2348	1.56495	7.01449	5e-05	0.000235267	yes
Cd59b	Cd59b	Cd59b	chr2:104071009-104084957	WT_Un	WT_D	OK	0.879963	2.58201	1.55298	3.87437	5e-05	0.000235267	yes
Cdadc1	Cdadc1	Cdadc1	chr14:59559387-59597959	WT_Un	WT_D	OK	3.34486	8.26753	1.30551	5.68326	5e-05	0.000235267	yes
Cdc42ep2	Cdc42ep2	Cdc42ep2	chr19:5917555-5924816	WT_Un	WT_D	OK	15.7014	34.7265	1.14514	5.53191	5e-05	0.000235267	yes
Cdh13	Cdh13	Cdh13	chr8:118283754-119323448	WT_Un	WT_D	OK	6.00669	39.1228	2.70337	12.8663	5e-05	0.000235267	yes
Cdh19	Cdh19	Cdh19	chr1:110889194-110977372	WT_Un	WT_D	OK	0.114837	0.296906	1.37042	2.87686	0.00045	0.00178829	yes
Cdh26	Cdh26	Cdh26	chr2:178430514-178487366	WT_Un	WT_D	OK	0.208914	0.462289	1.14589	2.89402	0.0004	0.00160733	yes
Cdhr1	Cdhr1	Cdhr1	chr14:37077848-37098311	WT_Un	WT_D	OK	0.416267	1.83755	2.1422	7.74224	5e-05	0.000235267	yes
Cdk15	Cdk15	Cdk15	chr1:59256906-59352369	WT_Un	WT_D	OK	0.342251	1.02241	1.57885	3.76599	5e-05	0.000235267	yes
Cdkn1c	Cdkn1c	Cdkn1c	chr7:143458338-143461050	WT_Un	WT_D	OK	1.70944	199.882	6.86948	28.6573	5e-05	0.000235267	yes
Cdo1	Cdo1	Cdo1	chr18:46713204-46728342	WT_Un	WT_D	OK	31.5799	80.9913	1.35876	6.76714	5e-05	0.000235267	yes
Cebpa	Cebpa	Cebpa	chr7:35119292-35121931	WT_Un	WT_D	OK	10.3671	43.2978	2.06228	10.1647	5e-05	0.000235267	yes
Cebpd	Cebpd	Cebpd	chr16:15887285-16146851	WT_Un	WT_D	OK	39.7258	100.726	1.34229	5.94725	5e-05	0.000235267	yes
Celf2	Celf2	Celf2	chr2:6539698-7396198	WT_Un	WT_D	OK	4.35836	18.2444	2.0656	9.95872	5e-05	0.000235267	yes
Cerkl	Cerkl	Cerkl	chr2:79255425-79428988	WT_Un	WT_D	OK	0.209374	0.78329	1.90347	2.02775	0.0183	0.0473022	yes
Ces2g	Ces2g	Ces2g	chr8:104961717-104969537	WT_Un	WT_D	OK	0.262343	2.5865	3.30147	9.80866	5e-05	0.000235267	yes
Cetn4	Cetn4	Cetn4	chr3:37308626-37312446	WT_Un	WT_D	OK	2.44417	5.67831	1.21612	4.43143	5e-05	0.000235267	yes
Cfap45	Cfap45	Cfap45	chr1:172521129-172550806	WT_Un	WT_D	OK	0.744541	2.22558	1.57976	5.04175	5e-05	0.000235267	yes
Cfb	Cfb	Cfb	chr17:34856373-34862514	WT_Un	WT_D	OK	1.23561	33.2576	4.75039	19.9275	5e-05	0.000235267	yes
Cfh	Cfh	Cfh	chr1:140085854-140183411	WT_Un	WT_D	OK	2.06597	13.0542	2.65962	12.3216	5e-05	0.000235267	yes
Cfi	Cfi	Cfi	chr3:129836738-129875328	WT_Un	WT_D	OK	0.0903924	0.251563	1.47664	2.36571	0.00425	0.0133471	yes
Chd3os	Chd3os	Chd3os	chr11:69340768-69342647	WT_Un	WT_D	OK	0.922133	1.86579	1.01674	3.36748	5e-05	0.000235267	yes
Chrd	Chrd	Chrd	chr16:20724453-20742384	WT_Un	WT_D	OK	1.86831	10.8157	2.53332	10.9921	5e-05	0.000235267	yes
Chrdl1	Chrdl1	Chrdl1	chrX:143285673-143394262	WT_Un	WT_D	OK	0.468571	8.08573	4.10904	15.7442	5e-05	0.000235267	yes
Chst13	Chst13	Chst13	chr6:90308350-90325185	WT_Un	WT_D	OK	0.34265	1.85373	2.43563	6.2927	5e-05	0.000235267	yes
Chst15	Chst15	Chst15	chr7:132236254-132318291	WT_Un	WT_D	OK	1.81345	6.41114	1.82185	8.13082	5e-05	0.000235267	yes
Cilp	Cilp	Cilp	chr9:65265179-65280605	WT_Un	WT_D	OK	0.188703	7.21201	5.25621	16.3724	5e-05	0.000235267	yes
Ckmt1	Ckmt1	Ckmt1	chr2:121358640-121380940	WT_Un	WT_D	OK	0.1715	0.462851	1.43234	2.67626	0.0009	0.00335529	yes
Clca3a1	Clca3a1	Clca3a1	chr3:144729676-144760977	WT_Un	WT_D	OK	1.71426	31.7481	4.21101	19.1331	5e-05	0.000235267	yes
Clcnkb	Clcnkb	Clcnkb	chr4:141404356-141415988	WT_Un	WT_D	OK	0.0467857	0.325256	2.79744	3.7581	0.00075	0.00284259	yes
Cldn1	Cldn1	Cldn1	chr16:26356645-26371839	WT_Un	WT_D	OK	0.128131	9.25789	6.17499	15.9291	5e-05	0.000235267	yes
Cldn10	Cldn10	Cldn10	chr14:118787870-118874525	WT_Un	WT_D	OK	0.0679268	9.72527	7.16161	5.05359	0.0004	0.00160733	yes
Cldn22	Cldn22	Cldn22	chr8:47824481-47825475	WT_Un	WT_D	OK	0.140469	0.749672	2.41601	3.28694	0.001	0.00368818	yes
Clec14a	Clec14a	Clec14a	chr12:58264719-58269258	WT_Un	WT_D	OK	0.324941	2.64433	3.02465	10.7643	5e-05	0.000235267	yes
Clec1a	Clec1a	Clec1a	chr6:129426683-129452000	WT_Un	WT_D	OK	0.0418663	0.658045	3.97432	6.10027	5e-05	0.000235267	yes
Clec2d	Clec2d	Clec2d	chr6:129180614-129186535	WT_Un	WT_D	OK	36.5361	150.475	2.04213	10.168	5e-05	0.000235267	yes
Clec2g	Clec2g	Clec2g	chr6:128934380-128984707	WT_Un	WT_D	OK	0.0906493	0.448462	2.30662	3.07281	0.0007	0.0026695	yes
Clec3b	Clec3b	Clec3b	chr9:123150945-123157432	WT_Un	WT_D	OK	0.0757719	13.2306	7.448	7.8481	0.0019	0.00654563	yes
Clec4d	Clec4d	Clec4d	chr6:123262106-123275268	WT_Un	WT_D	OK	0.212979	0.575754	1.43474	2.70581	0.00115	0.00418339	yes
Clic3	Clic3	Clic3	chr2:25456842-25458772	WT_Un	WT_D	OK	0.251971	0.811011	1.68646	2.59265	0.00315	0.010257	yes
Clic5	Clic5	Clic5	chr17:44188571-44280168	WT_Un	WT_D	OK	0.0245854	1.70938	6.11953	10.3881	5e-05	0.000235267	yes
Clip3	Clip3	Clip3	chr7:30291752-30308367	WT_Un	WT_D	OK	1.98588	4.02953	1.02084	4.40189	5e-05	0.000235267	yes
Cln3	Cln3	Cln3	chr7:126571399-126584280	WT_Un	WT_D	OK	0.757762	2.24733	1.56839	5.51803	5e-05	0.000235267	yes
Clu	Clu	Clu	chr14:65968482-65981545	WT_Un	WT_D	OK	0.329998	11.7721	5.15677	14.4491	5e-05	0.000235267	yes
Cmpk2	Cmpk2	Cmpk2	chr12:26469214-26479837	WT_Un	WT_D	OK	0.19305	1.05467	2.44975	6.65269	5e-05	0.000235267	yes
Cmtm5	Cmtm5	Cmtm5	chr14:54936469-54939277	WT_Un	WT_D	OK	0.17283	0.503385	1.54231	1.83066	0.01095	0.0304522	yes
Cmya5	Cmya5	Cmya5	chr13:93040714-93144724	WT_Un	WT_D	OK	0.211846	1.12709	2.41152	8.76577	5e-05	0.000235267	yes
Cnksr1	Cnksr1	Cnksr1	chr4:134228041-134238399	WT_Un	WT_D	OK	0.141464	1.33968	3.24339	7.45235	5e-05	0.000235267	yes
Cobll1	Cobll1	Cobll1	chr2:65088338-65238626	WT_Un	WT_D	OK	3.02917	6.78385	1.16318	5.52015	5e-05	0.000235267	yes
Cog4	Cog4	Cog4	chr8:110847023-110882234	WT_Un	WT_D	OK	35.2764	71.586	1.02097	5.1595	5e-05	0.000235267	yes
Col14a1	Col14a1	Col14a1	chr15:55307749-55520803	WT_Un	WT_D	OK	0.989184	10.1982	3.36593	15.2082	5e-05	0.000235267	yes
Col18a1	Col18a1	Col18a1	chr10:77052178-77166530	WT_Un	WT_D	OK	5.19521	26.0272	2.32477	11.511	5e-05	0.000235267	yes
Col24a1	Col24a1	Col24a1	chr3:145292471-145552005	WT_Un	WT_D	OK	0.55604	2.79753	2.33089	9.8205	5e-05	0.000235267	yes
Col28a1	Col28a1	Col28a1	chr6:7997807-8192617	WT_Un	WT_D	OK	0.907191	7.98073	3.13704	13.2958	5e-05	0.000235267	yes
Col6a1	Col6a1	Col6a1	chr10:76708791-76726044	WT_Un	WT_D	OK	245.594	507.781	1.04793	5.16981	5e-05	0.000235267	yes
Col6a2	Col6a2	Col6a2	chr10:76595755-76623404	WT_Un	WT_D	OK	98.0809	241.609	1.30063	6.54262	5e-05	0.000235267	yes
Col9a2	Col9a2	Col9a2	chr4:121039565-121055325	WT_Un	WT_D	OK	0.039482	0.232824	2.55997	3.4163	0.00165	0.0057721	yes
Comp	Comp	Comp	chr8:70373547-70382066	WT_Un	WT_D	OK	27.6619	281.522	3.34728	16.7693	5e-05	0.000235267	yes
Cox6b2	Cox6b2	Cox6b2	chr7:4751791-4753094	WT_Un	WT_D	OK	2.73218	11.8652	2.11861	5.96821	5e-05	0.000235267	yes
Cp	Cp	Cp	chr3:19957053-20035310	WT_Un	WT_D	OK	2.31811	14.3451	2.62954	8.07831	5e-05	0.000235267	yes
Cpb1	Cpb1	Cpb1	chr3:20249483-20275729	WT_Un	WT_D	OK	0.0462827	0.342168	2.88616	2.89904	0.0048	0.0148416	yes
Cped1	Cped1	Cped1	chr6:21985909-22255606	WT_Un	WT_D	OK	5.91535	38.1775	2.69019	13.2925	5e-05	0.000235267	yes
Cpm	Cpm	Cpm	chr10:117629499-117687352	WT_Un	WT_D	OK	0.235332	0.713492	1.6002	5.1775	5e-05	0.000235267	yes
Cpxm1	Cpxm1	Cpxm1	chr2:130390774-130397629	WT_Un	WT_D	OK	7.84819	17.1396	1.1269	5.39036	5e-05	0.000235267	yes
Cpz	Cpz	Cpz	chr5:35502217-35525626	WT_Un	WT_D	OK	0.130956	0.369114	1.49499	2.87541	0.0004	0.00160733	yes
Creb3l4	Creb3l4	Creb3l4	chr3:90237497-90243512	WT_Un	WT_D	OK	1.20129	2.54602	1.08366	3.62468	5e-05	0.000235267	yes
Crebl2	Crebl2	Crebl2	chr6:134830198-134857883	WT_Un	WT_D	OK	4.86381	12.2241	1.32957	6.18775	5e-05	0.000235267	yes
Crebrf	Crebrf	Crebrf	chr17:26715649-26776626	WT_Un	WT_D	OK	6.26837	19.2637	1.61972	8.09489	5e-05	0.000235267	yes
Crip1	Crip1	Crip1	chr12:113152011-113153879	WT_Un	WT_D	OK	348.34	873.969	1.32709	6.7035	5e-05	0.000235267	yes
Crisp2	Crisp2	Crisp2	chr17:40764733-40794146	WT_Un	WT_D	OK	0.229852	1.71998	2.90362	6.14248	5e-05	0.000235267	yes
Crispld1	Crispld1	Crispld1	chr1:17676026-17766207	WT_Un	WT_D	OK	0.0812994	5.20845	6.00147	9.8875	5e-05	0.000235267	yes
Crispld2	Crispld2	Crispld2	chr8:119992469-120052793	WT_Un	WT_D	OK	3.88668	24.6981	2.66779	12.8566	5e-05	0.000235267	yes
Cryab	Cryab	Cryab	chr9:50751071-50756635	WT_Un	WT_D	OK	67.3835	168.607	1.3232	6.42685	5e-05	0.000235267	yes
Crym	Crym	Crym	chr7:120186383-120201988	WT_Un	WT_D	OK	0.0941825	0.312536	1.73049	2.18345	0.0097	0.0274169	yes
Csmd1	Csmd1	Csmd1	chr8:15892544-17535385	WT_Un	WT_D	OK	0.0432629	0.196504	2.18336	5.93485	5e-05	0.000235267	yes
Cst3	Cst3	Cst3	chr2:148871731-148875468	WT_Un	WT_D	OK	250.076	1451.9	2.5375	12.7733	5e-05	0.000235267	yes
Cst6	Cst6	Cst6	chr19:5344704-5349574	WT_Un	WT_D	OK	0.53924	2.16819	2.00749	7.49602	5e-05	0.000235267	yes
Ctdsp2	Ctdsp2	Ctdsp2	chr10:126978716-126999975	WT_Un	WT_D	OK	24.825	59.76	1.26738	6.40411	5e-05	0.000235267	yes
Ctla2a	Ctla2a	Ctla2a	chr13:60934154-60936625	WT_Un	WT_D	OK	9.13313	209.582	4.52026	21.5714	5e-05	0.000235267	yes
Ctla2b	Ctla2b	Ctla2b	chr13:60895350-60897447	WT_Un	WT_D	OK	2.27829	8.56818	1.91104	6.60255	5e-05	0.000235267	yes
Ctnnd2	Ctnnd2	Ctnnd2	chr15:30172592-31029343	WT_Un	WT_D	OK	0.421544	1.37029	1.70072	6.5	5e-05	0.000235267	yes
Ctps2	Ctps2	Ctps2	chrX:162407199-163352564	WT_Un	WT_D	OK	7.357	15.2629	1.05284	1.91741	0.0134	0.0362629	yes
Ctso	Ctso	Ctso	chr3:81932615-81956725	WT_Un	WT_D	OK	6.35728	13.1917	1.05315	5.08788	5e-05	0.000235267	yes
Ctss	Ctss	Ctss	chr3:95526785-95556405	WT_Un	WT_D	OK	0.757546	2.41873	1.67484	5.01021	5e-05	0.000235267	yes
Cul9	Cul9	Cul9	chr17:46500608-46546388	WT_Un	WT_D	OK	1.66831	3.62377	1.1191	5.23284	5e-05	0.000235267	yes
Cutal	Cutal	Cutal	chr2:34874395-34892133	WT_Un	WT_D	OK	0.0668055	0.356442	2.41563	3.65227	5e-05	0.000235267	yes
Cxcl12	Cxcl12	Cxcl12	chr6:117168534-117181368	WT_Un	WT_D	OK	76.9553	363.252	2.23888	10.7589	5e-05	0.000235267	yes
Cxcr5	Cxcr5	Cxcr5	chr9:44511786-44526421	WT_Un	WT_D	OK	0.0948333	0.194741	1.03809	1.82938	0.0147	0.0392516	yes
Cxx1c	Cxx1c	Cxx1c	chrX:53607921-53609134	WT_Un	WT_D	OK	5.5207	12.4859	1.17737	4.84796	5e-05	0.000235267	yes
Cyb561	Cyb561	Cyb561	chr11:105933703-105944147	WT_Un	WT_D	OK	0.407943	14.8197	5.18301	17.1781	5e-05	0.000235267	yes
Cyb5a	Cyb5a	Cyb5a	chr18:84851413-84879863	WT_Un	WT_D	OK	184.095	450.596	1.29138	6.53352	5e-05	0.000235267	yes
Cybb	Cybb	Cybb	chrX:9435253-9469324	WT_Un	WT_D	OK	0.0154632	0.227491	3.8789	4.64691	0.0005	0.00196759	yes
Cybrd1	Cybrd1	Cybrd1	chr2:71118053-71142926	WT_Un	WT_D	OK	0.0773339	0.273592	1.82285	4.22765	5e-05	0.000235267	yes
Cyp26b1	Cyp26b1	Cyp26b1	chr6:84571413-84593908	WT_Un	WT_D	OK	0.537651	2.45146	2.1889	8.50673	5e-05	0.000235267	yes
Cyp2d22	Cyp2d22	Cyp2d22	chr15:82370526-82380260	WT_Un	WT_D	OK	0.298783	2.12542	2.83057	8.62216	5e-05	0.000235267	yes
Cyp2f2	Cyp2f2	Cyp2f2	chr7:27119954-27133660	WT_Un	WT_D	OK	0.0125812	1.61458	7.00375	3.80574	0.0167	0.0437416	yes
Cyp2j9	Cyp2j9	Cyp2j9	chr4:96568428-96591485	WT_Un	WT_D	OK	0.639012	1.2845	1.0073	3.09623	5e-05	0.000235267	yes
Cyp2r1	Cyp2r1	Cyp2r1	chr7:114550162-114562972	WT_Un	WT_D	OK	2.26758	5.40539	1.25325	4.52074	5e-05	0.000235267	yes
Cyp39a1	Cyp39a1	Cyp39a1	chr17:43667371-43751431	WT_Un	WT_D	OK	0.877027	3.84277	2.13145	8.31474	5e-05	0.000235267	yes
Cyp3a13	Cyp3a13	Cyp3a13	chr5:137892932-137921619	WT_Un	WT_D	OK	0.0146242	0.484731	5.05075	4.03748	0.00525	0.0160335	yes
Cyp46a1	Cyp46a1	Cyp46a1	chr12:108334380-108362234	WT_Un	WT_D	OK	0.109062	0.236351	1.11578	1.88398	0.0106	0.0296116	yes
Cyp4f14	Cyp4f14	Cyp4f14	chr17:32905069-32917342	WT_Un	WT_D	OK	0.0434613	0.305737	2.81449	2.63367	0.00055	0.00214573	yes
Cyp4v3	Cyp4v3	Cyp4v3	chr8:45305801-45333196	WT_Un	WT_D	OK	9.21737	31.2405	1.76099	8.64185	5e-05	0.000235267	yes
Cyp7b1	Cyp7b1	Cyp7b1	chr3:18071949-18243338	WT_Un	WT_D	OK	1.41873	5.36283	1.91839	7.58761	5e-05	0.000235267	yes
Cys1	Cys1	Cys1	chr12:24665837-24681795	WT_Un	WT_D	OK	2.13074	4.35937	1.03276	4.1041	5e-05	0.000235267	yes
Cystm1	Cystm1	Cystm1	chr18:36348623-36393370	WT_Un	WT_D	OK	1.96499	4.87497	1.31087	3.68824	5e-05	0.000235267	yes
Cyth3	Cyth3	Cyth3	chr5:143622446-143710248	WT_Un	WT_D	OK	24.2178	77.7915	1.68355	8.5209	5e-05	0.000235267	yes
D330045A20Rik	D330045A20Rik	D330045A20Rik	chrX:139480366-139554580	WT_Un	WT_D	OK	0.180196	0.40123	1.15486	3.03828	0.0002	0.000852822	yes
D630003M21Rik	D630003M21Rik	D630003M21Rik	chr2:158182532-158229224	WT_Un	WT_D	OK	0.18221	0.521786	1.51785	4.1392	5e-05	0.000235267	yes
D7Ertd443e	D7Ertd443e	D7Ertd443e	chr7:134266261-134376828	WT_Un	WT_D	OK	0.166054	0.345004	1.05496	2.23594	0.00205	0.00699655	yes
D830005E20Rik	D830005E20Rik	D830005E20Rik	chr10:33083482-33476709	WT_Un	WT_D	OK	0.102753	0.264993	1.36677	2.18801	0.006	0.0180574	yes
D8Ertd82e	D8Ertd82e	D8Ertd82e	chr8:36094827-36147787	WT_Un	WT_D	OK	0.472928	1.33972	1.50224	5.57768	5e-05	0.000235267	yes
Dab2	Dab2	Dab2	chr15:6299788-6440709	WT_Un	WT_D	OK	7.67073	16.3082	1.08816	5.36767	5e-05	0.000235267	yes
Dag1	Dag1	Dag1	chr9:108204860-108263958	WT_Un	WT_D	OK	12.7907	34.7429	1.44162	7.22699	5e-05	0.000235267	yes
Dapk1	Dapk1	Dapk1	chr13:60601946-60763191	WT_Un	WT_D	OK	5.6403	14.3213	1.34432	6.58591	5e-05	0.000235267	yes
Dclk3	Dclk3	Dclk3	chr9:111439080-111489611	WT_Un	WT_D	OK	0.0808413	0.416714	2.36589	4.80738	5e-05	0.000235267	yes
Dclre1b	Dclre1b	Dclre1b	chr3:103800604-103809387	WT_Un	WT_D	OK	1.41445	5.57909	1.97979	8.55853	5e-05	0.000235267	yes
Dcn	Dcn	Dcn	chr10:97479499-97518162	WT_Un	WT_D	OK	3.17046	60.7765	4.26075	19.0355	5e-05	0.000235267	yes
Ddc	Ddc	Ddc	chr11:11814100-11898144	WT_Un	WT_D	OK	0.125192	1.6599	3.72888	7.02873	5e-05	0.000235267	yes
Ddx26b	Ddx26b	Ddx26b	chrX:56454838-56507843	WT_Un	WT_D	OK	2.25414	4.96766	1.13999	5.12265	5e-05	0.000235267	yes
Ddx60	Ddx60	Ddx60	chr8:61928086-62037701	WT_Un	WT_D	OK	0.548087	2.23934	2.03059	8.19206	5e-05	0.000235267	yes
Dennd2a	Dennd2a	Dennd2a	chr6:39462377-39557834	WT_Un	WT_D	OK	2.93959	7.46082	1.34372	6.29877	5e-05	0.000235267	yes
Depdc7	Depdc7	Depdc7	chr2:104721786-104742801	WT_Un	WT_D	OK	1.07745	2.43244	1.17479	4.03758	5e-05	0.000235267	yes
Deptor	Deptor	Deptor	chr15:55099916-55259273	WT_Un	WT_D	OK	0.275812	6.69885	4.60216	18.5057	5e-05	0.000235267	yes
Derl3	Derl3	Derl3	chr10:75893397-75895941	WT_Un	WT_D	OK	0.149629	0.423372	1.50053	2.42191	0.0043	0.0134857	yes
Dhrs9	Dhrs9	Dhrs9	chr2:69380461-69403086	WT_Un	WT_D	OK	2.49443	12.4342	2.31753	10.4163	5e-05	0.000235267	yes
Dhx58	Dhx58	Dhx58	chr11:100694883-100704271	WT_Un	WT_D	OK	1.65782	9.19404	2.47142	10.3133	5e-05	0.000235267	yes
Dio3os	Dio3os	Dio3os	chr12:110275384-110278129	WT_Un	WT_D	OK	3.48373	9.55928	1.45627	5.95437	5e-05	0.000235267	yes
Disp2	Disp2	Disp2	chr2:118779718-118795175	WT_Un	WT_D	OK	0.0942331	0.267777	1.50672	3.96467	5e-05	0.000235267	yes
Dkk2	Dkk2	Dkk2	chr3:132085291-132180304	WT_Un	WT_D	OK	6.45562	23.7688	1.88044	9.19435	5e-05	0.000235267	yes
Dlk2	Dlk2	Dlk2	chr17:46297482-46328023	WT_Un	WT_D	OK	1.08407	2.76857	1.35269	3.25165	5e-05	0.000235267	yes
Dlx4	Dlx4	Dlx4	chr11:95140446-95159047	WT_Un	WT_D	OK	0.142289	0.299973	1.07601	1.86318	0.01345	0.0363712	yes
Dmc1	Dmc1	Dmc1	chr15:79561497-79605109	WT_Un	WT_D	OK	0.0719332	0.535251	2.89549	3.8041	5e-05	0.000235267	yes
Dmkn	Dmkn	Dmkn	chr7:30763755-30781066	WT_Un	WT_D	OK	0.0861703	4.039	5.55066	4.3174	0.0005	0.00196759	yes
Dmp1	Dmp1	Dmp1	chr5:104202616-104214102	WT_Un	WT_D	OK	0.0238622	0.606622	4.668	5.08167	0.0021	0.00714879	yes
Dmrta1	Dmrta1	Dmrta1	chr4:89688197-89694766	WT_Un	WT_D	OK	0.0126921	0.333868	4.71727	4.65471	0.0072	0.0211281	yes
Dnajc28	Dnajc28	Dnajc28	chr16:91614256-91618999	WT_Un	WT_D	OK	0.609789	1.504	1.30243	4.7155	5e-05	0.000235267	yes
Dnase1l1	Dnase1l1	Dnase1l1	chrX:74273216-74282333	WT_Un	WT_D	OK	4.7252	10.6316	1.16992	5.09006	5e-05	0.000235267	yes
Dnm1	Dnm1	Dnm1	chr2:32308470-32353329	WT_Un	WT_D	OK	1.57596	4.45482	1.49914	6.42702	5e-05	0.000235267	yes
Dock10	Dock10	Dock10	chr1:80501067-80758553	WT_Un	WT_D	OK	0.123491	1.0446	3.08048	9.7689	5e-05	0.000235267	yes
Dpep1	Dpep1	Dpep1	chr8:123186234-123201813	WT_Un	WT_D	OK	6.79581	229.61	5.0784	24.3732	5e-05	0.000235267	yes
Dpf1	Dpf1	Dpf1	chr7:29304004-29317586	WT_Un	WT_D	OK	1.38822	3.36246	1.27628	4.96758	5e-05	0.000235267	yes
Dpp7	Dpp7	Dpp7	chr2:25352289-25356332	WT_Un	WT_D	OK	11.2525	25.5026	1.1804	5.63364	5e-05	0.000235267	yes
Dpt	Dpt	Dpt	chr1:164796731-164824266	WT_Un	WT_D	OK	0.563304	5.17328	3.19909	9.91198	5e-05	0.000235267	yes
Dpyd	Dpyd	Dpyd	chr3:118562177-119432918	WT_Un	WT_D	OK	0.470427	2.96313	2.65508	10.0306	5e-05	0.000235267	yes
Draxin	Draxin	Draxin	chr4:148098436-148130698	WT_Un	WT_D	OK	0.229251	1.67865	2.8723	9.6963	5e-05	0.000235267	yes
Dsc3	Dsc3	Dsc3	chr18:19960929-20002097	WT_Un	WT_D	OK	0.0741189	0.39955	2.43046	5.72513	5e-05	0.000235267	yes
Dsp	Dsp	Dsp	chr13:38151293-38198577	WT_Un	WT_D	OK	0.325584	1.41711	2.12185	8.5821	5e-05	0.000235267	yes
Dtna	Dtna	Dtna	chr18:23310019-23659719	WT_Un	WT_D	OK	3.56395	9.84811	1.46637	5.70722	5e-05	0.000235267	yes
Dtx3l	Dtx3l	Dtx3l	chr16:35926514-35972621	WT_Un	WT_D	OK	4.30199	11.4024	1.40626	4.40687	5e-05	0.000235267	yes
Dtx4	Dtx4	Dtx4	chr19:12466335-12501996	WT_Un	WT_D	OK	0.997201	3.07999	1.62697	7.07988	5e-05	0.000235267	yes
Duox1	Duox1	Duox1	chr2:122315671-122347972	WT_Un	WT_D	OK	0.143676	0.596033	2.05257	5.90166	5e-05	0.000235267	yes
Duoxa1	Duoxa1	Duoxa1	chr2:122303548-122313730	WT_Un	WT_D	OK	0.717161	3.95256	2.46242	7.79785	5e-05	0.000235267	yes
Dusp14	Dusp14	Dusp14	chr11:84048044-84068357	WT_Un	WT_D	OK	6.41825	23.3698	1.86439	8.48969	5e-05	0.000235267	yes
E030003E18Rik	E030003E18Rik	E030003E18Rik	chr19:20492714-20556410	WT_Un	WT_D	OK	2.42209	72.1206	4.89609	19.1165	5e-05	0.000235267	yes
E130102H24Rik	E130102H24Rik	E130102H24Rik	chr4:101346523-101399185	WT_Un	WT_D	OK	0.948928	3.60526	1.92573	4.92275	5e-05	0.000235267	yes
E230013L22Rik	E230013L22Rik	E230013L22Rik	chr8:11453976-11480241	WT_Un	WT_D	OK	0.718731	2.87792	2.0015	4.69709	5e-05	0.000235267	yes
E330013P04Rik	E330013P04Rik	E330013P04Rik	chr19:60144674-60162591	WT_Un	WT_D	OK	0.244835	0.861862	1.81564	4.48062	5e-05	0.000235267	yes
E330020D12Rik	E330020D12Rik	E330020D12Rik	chr1:153404185-153414233	WT_Un	WT_D	OK	0.641673	1.35726	1.08079	3.73043	5e-05	0.000235267	yes
E330023G01Rik	E330023G01Rik	E330023G01Rik	chr9:98748598-98820087	WT_Un	WT_D	OK	0.841936	2.04586	1.28092	3.97974	5e-05	0.000235267	yes
Ebf1	Ebf1	Ebf1	chr11:44618099-45008096	WT_Un	WT_D	OK	19.3882	42.8607	1.14447	5.75791	5e-05	0.000235267	yes
Ebf3	Ebf3	Ebf3	chr7:137193670-137314445	WT_Un	WT_D	OK	3.1186	7.41751	1.25004	5.91868	5e-05	0.000235267	yes
Eci3	Eci3	Eci3	chr13:34924408-34963809	WT_Un	WT_D	OK	0.18242	0.543783	1.57577	2.75688	0.001	0.00368818	yes
Eda	Eda	Eda	chrX:99975605-100400760	WT_Un	WT_D	OK	1.74912	6.10205	1.80267	8.17787	5e-05	0.000235267	yes
Edem2	Edem2	Edem2	chr2:155701672-155729475	WT_Un	WT_D	OK	12.2391	27.0053	1.14174	5.57814	5e-05	0.000235267	yes
Ednra	Ednra	Ednra	chr8:77663028-77724452	WT_Un	WT_D	OK	1.90061	5.8975	1.63364	7.24861	5e-05	0.000235267	yes
Eepd1	Eepd1	Eepd1	chr9:25481596-25604110	WT_Un	WT_D	OK	0.196518	2.40417	3.61281	9.59256	5e-05	0.000235267	yes
Efcab1	Efcab1	Efcab1	chr16:14906645-14924522	WT_Un	WT_D	OK	0.580165	3.23091	2.4774	6.59197	5e-05	0.000235267	yes
Efemp1	Efemp1	Efemp1	chr11:28853204-28926743	WT_Un	WT_D	OK	37.3357	241.475	2.69325	13.5389	5e-05	0.000235267	yes
Efhc2	Efhc2	Efhc2	chrX:17132048-17319368	WT_Un	WT_D	OK	0.0549531	0.398355	2.85778	4.29148	0.0001	0.000449848	yes
Efhd1	Efhd1	Efhd1	chr1:87264363-87310791	WT_Un	WT_D	OK	0.639499	2.08629	1.70593	5.35752	5e-05	0.000235267	yes
Egfl6	Egfl6	Egfl6	chrX:166523006-166585716	WT_Un	WT_D	OK	0.0395206	0.781087	4.30481	5.92822	0.0001	0.000449848	yes
Ehbp1	Ehbp1	Ehbp1	chr11:22005825-22286795	WT_Un	WT_D	OK	8.02333	33.8492	2.07685	10.4494	5e-05	0.000235267	yes
Ehd3	Ehd3	Ehd3	chr17:73804840-73832093	WT_Un	WT_D	OK	15.5897	46.7686	1.58494	7.95419	5e-05	0.000235267	yes
Eif4ebp2	Eif4ebp2	Eif4ebp2	chr10:61432496-61452669	WT_Un	WT_D	OK	2.29622	6.25939	1.44676	5.8991	5e-05	0.000235267	yes
Elmo3	Elmo3	Elmo3	chr8:105305600-105310623	WT_Un	WT_D	OK	0.854406	2.45851	1.52479	5.81557	5e-05	0.000235267	yes
Elmod3	Elmod3	Elmod3	chr6:72565921-72598413	WT_Un	WT_D	OK	2.26018	6.13769	1.44126	6.06348	5e-05	0.000235267	yes
Eln	Eln	Eln	chr5:134702595-134747254	WT_Un	WT_D	OK	0.100382	2.02464	4.33409	10.6175	5e-05	0.000235267	yes
Elovl2	Elovl2	Elovl2	chr13:41182381-41220403	WT_Un	WT_D	OK	0.0219107	0.223378	3.34978	4.02191	0.001	0.00368818	yes
Emb	Emb	Emb	chr13:117220572-117274415	WT_Un	WT_D	OK	44.7836	115.736	1.3698	6.92841	5e-05	0.000235267	yes
Emc9	Emc9	Emc9	chr14:55578493-55585254	WT_Un	WT_D	OK	8.43211	18.9504	1.16826	2.36792	0.00145	0.00514486	yes
En1	En1	En1	chr1:120602486-120607991	WT_Un	WT_D	OK	0.885954	2.33646	1.39902	5.12741	5e-05	0.000235267	yes
Enpep	Enpep	Enpep	chr3:129269176-129332749	WT_Un	WT_D	OK	0.17163	1.05262	2.61661	7.59653	5e-05	0.000235267	yes
Enpp2	Enpp2	Enpp2	chr15:54838678-54920146	WT_Un	WT_D	OK	3.106	6.38707	1.0401	4.78899	5e-05	0.000235267	yes
Enpp5	Enpp5	Enpp5	chr17:44078845-44086561	WT_Un	WT_D	OK	12.7773	32.4646	1.34529	6.59341	5e-05	0.000235267	yes
Entpd1	Entpd1	Entpd1	chr19:40612365-40741602	WT_Un	WT_D	OK	0.731838	2.20241	1.58949	6.27873	5e-05	0.000235267	yes
Entpd2	Entpd2	Entpd2	chr2:25395873-25401323	WT_Un	WT_D	OK	0.372597	8.4581	4.50465	13.3831	5e-05	0.000235267	yes
Entpd3	Entpd3	Entpd3	chr9:120539817-120568326	WT_Un	WT_D	OK	0.0460186	0.277957	2.59457	4.18203	5e-05	0.000235267	yes
Epas1	Epas1	Epas1	chr17:86753863-86833410	WT_Un	WT_D	OK	1.57595	12.8848	3.03138	14.0126	5e-05	0.000235267	yes
Ephx2	Ephx2	Ephx2	chr14:66084371-66124522	WT_Un	WT_D	OK	7.02381	20.2947	1.53078	7.27215	5e-05	0.000235267	yes
Eppk1	Eppk1	Eppk1	chr15:76101487-76126556	WT_Un	WT_D	OK	0.0882427	0.374922	2.08704	6.69233	5e-05	0.000235267	yes
Epsti1	Epsti1	Epsti1	chr14:77904238-78002656	WT_Un	WT_D	OK	0.0480702	0.201244	2.06573	2.04012	0.0079	0.0229049	yes
Errfi1	Errfi1	Errfi1	chr4:150855090-150868880	WT_Un	WT_D	OK	83.7049	230.372	1.46058	7.37761	5e-05	0.000235267	yes
Esm1	Esm1	Esm1	chr13:113209658-113218104	WT_Un	WT_D	OK	0.115277	1.14918	3.31743	6.56837	5e-05	0.000235267	yes
Espn	Espn	Espn	chr4:152120875-152152207	WT_Un	WT_D	OK	0.365852	0.742364	1.02087	2.23642	0.0028	0.00923214	yes
Esyt3	Esyt3	Esyt3	chr9:99309966-99358530	WT_Un	WT_D	OK	0.0929404	0.390681	2.07161	4.92157	5e-05	0.000235267	yes
Eva1c	Eva1c	Eva1c	chr16:90830858-90904885	WT_Un	WT_D	OK	3.03839	11.9349	1.97381	8.65427	5e-05	0.000235267	yes
Exoc3l4	Exoc3l4	Exoc3l4	chr12:111417429-111431680	WT_Un	WT_D	OK	1.44713	3.97164	1.45654	6.07045	5e-05	0.000235267	yes
Ezh1	Ezh1	Ezh1	chr11:101191114-101226463	WT_Un	WT_D	OK	5.61973	14.1235	1.32952	6.46554	5e-05	0.000235267	yes
Ezr	Ezr	Ezr	chr17:6738130-6782780	WT_Un	WT_D	OK	5.3753	12.2654	1.19018	5.65725	5e-05	0.000235267	yes
F13a1	F13a1	F13a1	chr13:36867177-37050244	WT_Un	WT_D	OK	0.506659	1.77211	1.80638	6.5851	5e-05	0.000235267	yes
F2rl1	F2rl1	F2rl1	chr13:95511729-95525240	WT_Un	WT_D	OK	0.214531	0.459516	1.09893	2.72364	0.0005	0.00196759	yes
F7	F7	F7	chr8:13026033-13035805	WT_Un	WT_D	OK	0.0784813	1.77635	4.50042	7.03384	5e-05	0.000235267	yes
F830016B08Rik	F830016B08Rik	F830016B08Rik	chr18:60293379-60303016	WT_Un	WT_D	OK	0.338413	3.03346	3.16411	10.4833	5e-05	0.000235267	yes
Fabp4	Fabp4	Fabp4	chr3:10204342-10208576	WT_Un	WT_D	OK	36.9597	337.067	3.18901	15.4558	5e-05	0.000235267	yes
Fads6	Fads6	Fads6	chr11:115283365-115297546	WT_Un	WT_D	OK	0.162823	1.45045	3.15512	5.51132	5e-05	0.000235267	yes
Fam101a	Fam101a	Fam101a	chr5:125003474-125012547	WT_Un	WT_D	OK	0.3318	0.956482	1.52742	3.73452	0.0001	0.000449848	yes
Fam102a	Fam102a	Fam102a	chr2:32535358-32569750	WT_Un	WT_D	OK	1.47178	5.5025	1.90253	8.38659	5e-05	0.000235267	yes
Fam105a	Fam105a	Fam105a	chr15:27655070-27681542	WT_Un	WT_D	OK	5.30516	18.1154	1.77175	8.51561	5e-05	0.000235267	yes
Fam107a	Fam107a	Fam107a	chr14:8296277-8309776	WT_Un	WT_D	OK	0.0610662	5.70456	6.5456	12.173	5e-05	0.000235267	yes
Fam124a	Fam124a	Fam124a	chr14:62555736-62608485	WT_Un	WT_D	OK	1.0722	5.49688	2.35803	9.83457	5e-05	0.000235267	yes
Fam134b	Fam134b	Fam134b	chr15:25843297-25973696	WT_Un	WT_D	OK	2.64848	7.2207	1.44698	6.46022	5e-05	0.000235267	yes
Fam13a	Fam13a	Fam13a	chr6:58933535-59024502	WT_Un	WT_D	OK	0.216204	1.40749	2.70265	8.48403	5e-05	0.000235267	yes
Fam13c	Fam13c	Fam13c	chr10:70440667-70599291	WT_Un	WT_D	OK	1.22784	3.70578	1.59365	5.18262	5e-05	0.000235267	yes
Fam160a1	Fam160a1	Fam160a1	chr3:85660062-85746209	WT_Un	WT_D	OK	7.09411	17.0326	1.26361	6.22382	5e-05	0.000235267	yes
Fam180a	Fam180a	Fam180a	chr6:35312745-35326141	WT_Un	WT_D	OK	0.262886	1.86338	2.82541	6.60947	5e-05	0.000235267	yes
Fam189b	Fam189b	Fam189b	chr3:89183224-89189289	WT_Un	WT_D	OK	2.18189	5.49757	1.33321	5.84767	5e-05	0.000235267	yes
Fam214a	Fam214a	Fam214a	chr9:74953052-75032468	WT_Un	WT_D	OK	7.30736	16.536	1.17819	5.80706	5e-05	0.000235267	yes
Fam43a	Fam43a	Fam43a	chr16:30599722-30602797	WT_Un	WT_D	OK	5.11629	12.0349	1.23405	5.84981	5e-05	0.000235267	yes
Fam46b	Fam46b	Fam46b	chr4:133480132-133487940	WT_Un	WT_D	OK	8.29777	51.9846	2.64729	12.8349	5e-05	0.000235267	yes
Fam46c	Fam46c	Fam46c	chr3:100471535-100489192	WT_Un	WT_D	OK	1.19606	4.58934	1.93999	7.33583	5e-05	0.000235267	yes
Fam53b	Fam53b	Fam53b	chr7:132712083-132813196	WT_Un	WT_D	OK	3.16883	10.557	1.73617	8.29839	5e-05	0.000235267	yes
Fam65a	Fam65a	Fam65a	chr8:105605228-105622218	WT_Un	WT_D	OK	2.67939	5.65961	1.0788	4.93454	5e-05	0.000235267	yes
Fam65b	Fam65b	Fam65b	chr13:24582188-24733806	WT_Un	WT_D	OK	1.36361	2.72755	1.00017	4.23002	5e-05	0.000235267	yes
Fam65c	Fam65c	Fam65c	chr2:167980785-168010593	WT_Un	WT_D	OK	0.246968	0.704286	1.51184	4.13389	5e-05	0.000235267	yes
Fam83f	Fam83f	Fam83f	chr15:80671846-80700425	WT_Un	WT_D	OK	0.171403	1.00186	2.54721	5.83654	5e-05	0.000235267	yes
Fam83g	Fam83g	Fam83g	chr11:61672781-61720799	WT_Un	WT_D	OK	0.211158	0.823012	1.96259	6.11274	5e-05	0.000235267	yes
Fap	Fap	Fap	chr2:62500935-62574021	WT_Un	WT_D	OK	4.19048	14.6084	1.80161	8.39598	5e-05	0.000235267	yes
Fat4	Fat4	Fat4	chr3:38886939-39011983	WT_Un	WT_D	OK	8.21193	17.6966	1.10768	5.60455	5e-05	0.000235267	yes
Fbn2	Fbn2	Fbn2	chr18:58008622-58209926	WT_Un	WT_D	OK	1.2555	2.71909	1.11487	5.20568	5e-05	0.000235267	yes
Fbxl21	Fbxl21	Fbxl21	chr13:56522507-56537786	WT_Un	WT_D	OK	0.842047	1.96159	1.22005	4.10505	5e-05	0.000235267	yes
Fbxo2	Fbxo2	Fbxo2	chr4:148160667-148166417	WT_Un	WT_D	OK	0.317775	0.950411	1.58054	3.36657	0.0001	0.000449848	yes
Fbxo31	Fbxo31	Fbxo31	chr8:121549442-121578806	WT_Un	WT_D	OK	3.73577	7.55448	1.01593	4.81943	5e-05	0.000235267	yes
Fcamr	Fcamr	Fcamr	chr1:130800901-130814740	WT_Un	WT_D	OK	0.148089	2.62096	4.14556	8.13845	5e-05	0.000235267	yes
Fcgr2b	Fcgr2b	Fcgr2b	chr1:170960558-170976071	WT_Un	WT_D	OK	0.0662825	0.213394	1.68682	1.76545	0.0179	0.0464054	yes
Fcna	Fcna	Fcna	chr2:25624666-25627974	WT_Un	WT_D	OK	0.293689	1.23542	2.07264	4.53866	5e-05	0.000235267	yes
Fdx1	Fdx1	Fdx1	chr9:51943024-51963602	WT_Un	WT_D	OK	11.9001	34.2449	1.52492	6.99053	5e-05	0.000235267	yes
Fdxr	Fdxr	Fdxr	chr11:115268024-115276969	WT_Un	WT_D	OK	5.20267	11.3936	1.1309	5.11488	5e-05	0.000235267	yes
Fgd4	Fgd4	Fgd4	chr16:16416914-16599978	WT_Un	WT_D	OK	2.86246	6.25324	1.12735	5.49498	5e-05	0.000235267	yes
Fgf1	Fgf1	Fgf1	chr18:38838672-38971274	WT_Un	WT_D	OK	0.0865197	0.280783	1.69836	2.59044	0.00345	0.0111054	yes
Fgf10	Fgf10	Fgf10	chr13:118714698-118792573	WT_Un	WT_D	OK	0.216652	0.665835	1.61978	4.95738	5e-05	0.000235267	yes
Fgf14	Fgf14	Fgf14	chr14:123978290-124677127	WT_Un	WT_D	OK	0.182788	3.84471	4.39463	11.7227	5e-05	0.000235267	yes
Fgfr2	Fgfr2	Fgfr2	chr7:130162450-130266808	WT_Un	WT_D	OK	18.0549	40.3092	1.15872	5.85245	5e-05	0.000235267	yes
Fgfrl1	Fgfrl1	Fgfrl1	chr5:108694228-108706950	WT_Un	WT_D	OK	11.0209	28.4696	1.36919	6.69821	5e-05	0.000235267	yes
Fhl5	Fhl5	Fhl5	chr4:25199908-25242876	WT_Un	WT_D	OK	0.276831	0.697514	1.33322	2.51928	0.00175	0.00608228	yes
Figf	Figf	Figf	chrX:164373521-164402650	WT_Un	WT_D	OK	8.10384	170.04	4.39113	20.5309	5e-05	0.000235267	yes
Fign	Fign	Fign	chr2:63971507-64098038	WT_Un	WT_D	OK	0.0843346	0.340261	2.01244	5.9877	5e-05	0.000235267	yes
Fignl2	Fignl2	Fignl2	chr15:101050191-101054399	WT_Un	WT_D	OK	0.920866	2.66317	1.53208	6.27654	5e-05	0.000235267	yes
Fkbp5	Fkbp5	Fkbp5	chr17:28398752-28486149	WT_Un	WT_D	OK	3.139	97.8722	4.96252	23.6193	5e-05	0.000235267	yes
Flot1	Flot1	Flot1	chr17:35823356-35832787	WT_Un	WT_D	OK	37.6897	82.8381	1.13612	5.69943	5e-05	0.000235267	yes
Flrt2	Flrt2	Flrt2	chr12:95692225-95785213	WT_Un	WT_D	OK	21.2011	44.1147	1.05712	5.35662	5e-05	0.000235267	yes
Flt1	Flt1	Flt1	chr5:147562195-147725988	WT_Un	WT_D	OK	0.116376	0.405169	1.79973	5.08701	5e-05	0.000235267	yes
Fmnl2	Fmnl2	Fmnl2	chr2:52857867-53134202	WT_Un	WT_D	OK	4.09544	9.67076	1.23961	6.03186	5e-05	0.000235267	yes
Fmo1	Fmo1	Fmo1	chr1:162829560-162866548	WT_Un	WT_D	OK	0.150661	30.9996	7.6848	18.4914	5e-05	0.000235267	yes
Fmo2	Fmo2	Fmo2	chr1:162875046-162898712	WT_Un	WT_D	OK	0.0707168	53.1809	9.55464	19.421	5e-05	0.000235267	yes
Fmo3	Fmo3	Fmo3	chr1:162953799-162984491	WT_Un	WT_D	OK	0.0604877	17.8736	8.20698	12.7373	5e-05	0.000235267	yes
Fmo4	Fmo4	Fmo4	chr1:162793882-162812549	WT_Un	WT_D	OK	0.0441373	0.820122	4.21577	5.05211	0.00055	0.00214573	yes
Fmo5	Fmo5	Fmo5	chr3:97628803-97655287	WT_Un	WT_D	OK	0.30933	1.39469	2.17272	7.76137	5e-05	0.000235267	yes
Fnip2	Fnip2	Fnip2	chr3:79345375-79567679	WT_Un	WT_D	OK	3.15939	7.26433	1.20118	5.82385	5e-05	0.000235267	yes
Folr2	Folr2	Folr2	chr7:101839987-101857190	WT_Un	WT_D	OK	0.295335	0.692695	1.22987	2.28841	0.00225	0.0075991	yes
Fosb	Fosb	Fosb	chr7:19302695-19310045	WT_Un	WT_D	OK	0.145453	0.294231	1.01639	2.47027	0.00165	0.0057721	yes
Foxg1	Foxg1	Foxg1	chr12:49382882-49386867	WT_Un	WT_D	OK	0.0542146	0.48053	3.14787	5.48164	5e-05	0.000235267	yes
Foxo1	Foxo1	Foxo1	chr3:52268336-52350109	WT_Un	WT_D	OK	1.23833	2.78527	1.16942	5.13825	5e-05	0.000235267	yes
Foxo3	Foxo3	Foxo3	chr10:42185785-42276742	WT_Un	WT_D	OK	8.87482	21.7954	1.29624	6.32207	5e-05	0.000235267	yes
Foxred2	Foxred2	Foxred2	chr15:77940521-77956722	WT_Un	WT_D	OK	1.62915	9.5109	2.54546	11.7516	5e-05	0.000235267	yes
Frat1	Frat1	Frat1	chr19:41829969-41832583	WT_Un	WT_D	OK	0.111209	0.231611	1.05842	2.02279	0.00995	0.0280375	yes
Frat2	Frat2	Frat2	chr19:41845975-41848132	WT_Un	WT_D	OK	0.254088	0.718918	1.5005	3.713	5e-05	0.000235267	yes
Frmd4b	Frmd4b	Frmd4b	chr6:97286866-97617657	WT_Un	WT_D	OK	0.156192	0.976044	2.64362	7.85635	5e-05	0.000235267	yes
Fry	Fry	Fry	chr5:150259929-150497753	WT_Un	WT_D	OK	0.0786009	0.257329	1.711	5.05885	5e-05	0.000235267	yes
Fst	Fst	Fst	chr13:114452261-114458951	WT_Un	WT_D	OK	50.6939	195.742	1.94907	9.79046	5e-05	0.000235267	yes
Fth1	Fth1	Fth1	chr19:9980599-9985111	WT_Un	WT_D	OK	610.912	2611.32	2.09574	10.3897	5e-05	0.000235267	yes
Fut11	Fut11	Fut11	chr14:20694967-20700197	WT_Un	WT_D	OK	4.14255	9.20538	1.15196	5.4029	5e-05	0.000235267	yes
Fxyd1	Fxyd1	Fxyd1	chr7:31051677-31055656	WT_Un	WT_D	OK	3.53922	19.9787	2.49696	8.43816	5e-05	0.000235267	yes
Fzd1	Fzd1	Fzd1	chr5:4753838-4758216	WT_Un	WT_D	OK	23.0171	50.5202	1.13416	5.73518	5e-05	0.000235267	yes
Fzd4	Fzd4	Fzd4	chr7:89404365-89410110	WT_Un	WT_D	OK	0.865302	3.37805	1.96492	7.89139	5e-05	0.000235267	yes
Fzd9	Fzd9	Fzd9	chr5:135248937-135251047	WT_Un	WT_D	OK	0.235492	0.542947	1.20514	2.8301	0.0003	0.00123569	yes
G0s2	G0s2	G0s2	chr1:193272159-193273188	WT_Un	WT_D	OK	4.21885	8.5188	1.0138	3.85594	5e-05	0.000235267	yes
Gab3	Gab3	Gab3	chrX:74988544-75084905	WT_Un	WT_D	OK	0.124505	1.02861	3.04642	6.10222	5e-05	0.000235267	yes
Gabra3	Gabra3	Gabra3	chrX:72432675-72656246	WT_Un	WT_D	OK	0.0620137	0.216393	1.80299	3.32181	0.00025	0.00104709	yes
Galm	Galm	Galm	chr17:80127470-80185032	WT_Un	WT_D	OK	6.89161	17.5146	1.34564	6.36888	5e-05	0.000235267	yes
Galnt16	Galnt16	Galnt16	chr12:80518989-80603896	WT_Un	WT_D	OK	1.49217	6.68452	2.16342	9.5075	5e-05	0.000235267	yes
Galnt5	Galnt5	Galnt5	chr2:57998154-58039171	WT_Un	WT_D	OK	0.454302	1.16056	1.3531	4.51238	5e-05	0.000235267	yes
Galnt9	Galnt9	Galnt9	chr5:110544354-110621383	WT_Un	WT_D	OK	0.0293095	3.62736	6.95141	4.96843	0.00555	0.0168421	yes
Galr2	Galr2	Galr2	chr11:116280938-116283938	WT_Un	WT_D	OK	0.274387	1.21944	2.15193	5.46197	5e-05	0.000235267	yes
Gas1	Gas1	Gas1	chr13:60174404-60177535	WT_Un	WT_D	OK	12.7869	218.368	4.09402	20.3097	5e-05	0.000235267	yes
Gas6	Gas6	Gas6	chr8:13465373-13494535	WT_Un	WT_D	OK	235.151	2082.37	3.14657	15.048	5e-05	0.000235267	yes
Gas7	Gas7	Gas7	chr11:67532997-67688992	WT_Un	WT_D	OK	1.01021	36.9137	5.19143	23.6768	5e-05	0.000235267	yes
Gatb	Gatb	Gatb	chr3:85574128-85654470	WT_Un	WT_D	OK	4.74535	18.8711	1.99159	9.27554	5e-05	0.000235267	yes
Gatsl2	Gatsl2	Gatsl2	chr5:134099747-134141758	WT_Un	WT_D	OK	1.16123	2.58879	1.15663	4.9381	5e-05	0.000235267	yes
Gbgt1	Gbgt1	Gbgt1	chr2:28496890-28505415	WT_Un	WT_D	OK	0.42308	2.34593	2.47116	6.3419	5e-05	0.000235267	yes
Gbp3	Gbp3	Gbp3	chr3:142560051-142573212	WT_Un	WT_D	OK	3.6053	16.2082	2.16853	9.95471	5e-05	0.000235267	yes
Gbp5	Gbp5	Gbp5	chr3:142496933-142522344	WT_Un	WT_D	OK	0.148048	1.05129	2.82802	7.095	5e-05	0.000235267	yes
Gbp6	Gbp6	Gbp6	chr5:105270701-105293699	WT_Un	WT_D	OK	0.13335	0.790869	2.56823	6.91525	5e-05	0.000235267	yes
Gbp7	Gbp7	Gbp7	chr3:142530335-142550151	WT_Un	WT_D	OK	2.00626	5.29328	1.39966	6.46523	5e-05	0.000235267	yes
Gclc	Gclc	Gclc	chr9:77754534-77794489	WT_Un	WT_D	OK	23.733	63.3051	1.41543	7.1417	5e-05	0.000235267	yes
Gda	Gda	Gda	chr19:21391306-21472661	WT_Un	WT_D	OK	2.35655	32.3392	3.77854	18.0516	5e-05	0.000235267	yes
Gdap10	Gdap10	Gdap10	chr12:32820334-32853369	WT_Un	WT_D	OK	0.608405	3.5542	2.54642	2.20778	0.00465	0.0144369	yes
Gdf6	Gdf6	Gdf6	chr4:9844371-9862345	WT_Un	WT_D	OK	0.941996	5.31555	2.49643	10.2254	5e-05	0.000235267	yes
Gdpd2	Gdpd2	Gdpd2	chrX:100729846-100738901	WT_Un	WT_D	OK	0.0489851	2.25479	5.52451	7.9871	5e-05	0.000235267	yes
Gem	Gem	Gem	chr4:11704446-11714993	WT_Un	WT_D	OK	1.20423	4.8127	1.99873	7.74868	5e-05	0.000235267	yes
Gfpt2	Gfpt2	Gfpt2	chr11:49794154-49838620	WT_Un	WT_D	OK	5.35491	11.4072	1.09101	5.16526	5e-05	0.000235267	yes
Ggt5	Ggt5	Ggt5	chr10:75589380-75616968	WT_Un	WT_D	OK	1.41137	6.94601	2.29909	10.1419	5e-05	0.000235267	yes
Ghr	Ghr	Ghr	chr15:3317754-3583352	WT_Un	WT_D	OK	29.7505	70.8802	1.25247	5.38143	5e-05	0.000235267	yes
Gipc2	Gipc2	Gipc2	chr3:152093840-152165900	WT_Un	WT_D	OK	0.46898	1.72185	1.87636	4.77163	5e-05	0.000235267	yes
Gja1	Gja1	Gja1	chr10:56377299-56390419	WT_Un	WT_D	OK	136.69	328.822	1.2664	6.36403	5e-05	0.000235267	yes
Gjb5	Gjb5	Gjb5	chr4:127354808-127358164	WT_Un	WT_D	OK	8.16736	20.7446	1.34479	6.29894	5e-05	0.000235267	yes
Gjc2	Gjc2	Gjc2	chr11:59175563-59183213	WT_Un	WT_D	OK	0.21212	0.46652	1.13706	2.53039	0.0006	0.00232277	yes
Gldc	Gldc	Gldc	chr19:30098440-30175441	WT_Un	WT_D	OK	0.12002	1.65	3.78111	9.71036	5e-05	0.000235267	yes
Gldn	Gldn	Gldn	chr9:54268579-54341777	WT_Un	WT_D	OK	0.511794	1.10091	1.10506	4.0766	5e-05	0.000235267	yes
Gli2	Gli2	Gli2	chr1:118834060-119053619	WT_Un	WT_D	OK	0.164519	0.545067	1.72818	5.45505	5e-05	0.000235267	yes
Glrx	Glrx	Glrx	chr13:75839885-75850151	WT_Un	WT_D	OK	14.6685	37.1722	1.34151	6.41967	5e-05	0.000235267	yes
Glt28d2	Glt28d2	Glt28d2	chr3:85869845-85887518	WT_Un	WT_D	OK	2.09499	4.83187	1.20564	5.15679	5e-05	0.000235267	yes
Glt8d2	Glt8d2	Glt8d2	chr10:82629837-82690650	WT_Un	WT_D	OK	3.80689	8.93491	1.23084	2.90725	0.0003	0.00123569	yes
Gltp	Gltp	Gltp	chr5:114669499-114690935	WT_Un	WT_D	OK	13.7047	34.0102	1.3113	6.32146	5e-05	0.000235267	yes
Glul	Glul	Glul	chr1:153899925-153909723	WT_Un	WT_D	OK	15.4663	370.677	4.58296	22.6878	5e-05	0.000235267	yes
Gm10046	Gm10046	Gm10046	chr7:27765672-27770972	WT_Un	WT_D	OK	0.137513	0.944535	2.78003	2.74601	0.00935	0.0265425	yes
Gm10638	Gm10638	Gm10638	chr8:86723937-86747060	WT_Un	WT_D	OK	4.17243	10.9492	1.39187	2.9871	0.0004	0.00160733	yes
Gm11747	Gm11747	Gm11747	chr11:118428456-118454995	WT_Un	WT_D	OK	3.28659	8.16638	1.31311	2.83246	5e-05	0.000235267	yes
Gm12250	Gm12250	Gm12250	chr11:58183842-58190198	WT_Un	WT_D	OK	0.0522135	0.610407	3.54728	5.46144	5e-05	0.000235267	yes
Gm13889	Gm13889	Gm13889	chr2:93955809-93957100	WT_Un	WT_D	OK	2.14676	15.1983	2.82368	11.0881	5e-05	0.000235267	yes
Gm15698	Gm15698	Gm15698	chr11:88964665-88966917	WT_Un	WT_D	OK	2.81996	48.9942	4.11887	15.5335	5e-05	0.000235267	yes
Gm15972	Gm15972	Gm15972	chr18:23750447-23752305	WT_Un	WT_D	OK	0.749781	2.146	1.51711	2.33543	0.00435	0.013624	yes
Gm15987	Gm15987	Gm15987	chr6:128934380-128984707	WT_Un	WT_D	OK	0.430201	3.26419	2.92364	6.11068	5e-05	0.000235267	yes
Gm1661	Gm1661	Gm1661	chr4:117213332-117251917	WT_Un	WT_D	OK	0.0977672	0.504127	2.36636	3.57547	5e-05	0.000235267	yes
Gm16894	Gm16894	Gm16894	chr1:40076211-40125226	WT_Un	WT_D	OK	0.0770695	0.953082	3.62837	2.92117	0.01895	0.0487505	yes
Gm16897	Gm16897	Gm16897	chr1:194938820-194976959	WT_Un	WT_D	OK	0.13591	2.01044	3.88678	3.56459	0.00015	0.000654546	yes
Gm16998	Gm16998	Gm16998	chr10:54075921-54081081	WT_Un	WT_D	OK	0.136622	0.458611	1.74708	2.66355	0.003	0.00981831	yes
Gm17769	Gm17769	Gm17769	chr10:77418375-77420939	WT_Un	WT_D	OK	0.122363	0.292878	1.25914	2.49841	0.0026	0.00863945	yes
Gm20319	Gm20319	Gm20319	chr16:26581704-26755502	WT_Un	WT_D	OK	6.75199	24.9769	1.88721	2.67486	0.00035	0.00142387	yes
Gm20594	Gm20594	Gm20594	chr6:79818030-79818364	WT_Un	WT_D	OK	18.3027	52.6651	1.52479	5.78379	5e-05	0.000235267	yes
Gm3230	Gm3230	Gm3230	chr2:19655805-19657897	WT_Un	WT_D	OK	0.190189	0.481274	1.33942	2.92333	0.00025	0.00104709	yes
Gm3893	Gm3893	Gm3893	chr4:41889794-42462993	WT_Un	WT_D	OK	0.0834227	0.299725	1.84513	3.75873	5e-05	0.000235267	yes
Gm4791	Gm4791	Gm4791	chr9:46998740-47003860	WT_Un	WT_D	OK	0.646873	1.39115	1.10473	2.71554	0.00065	0.00249886	yes
Gm4951	Gm4951	Gm4951	chr18:60212076-60247820	WT_Un	WT_D	OK	0.532202	6.72913	3.66037	12.9185	5e-05	0.000235267	yes
Gm5532	Gm5532	Gm5532	chr1:155520172-155527111	WT_Un	WT_D	OK	0.0703374	0.344929	2.29393	3.24024	0.0018	0.00623846	yes
Gm9895	Gm9895	Gm9895	chr19:29067300-29069503	WT_Un	WT_D	OK	0.087478	0.721186	3.04338	2.3638	0.00805	0.0232897	yes
Gml	Gml	Gml	chr15:74813454-74818815	WT_Un	WT_D	OK	0.0589368	0.678688	3.52551	3.12084	0.00915	0.0260525	yes
Gml2	Gml2	Gml2	chr15:74819075-74824436	WT_Un	WT_D	OK	0.0325103	0.458177	3.81694	2.13807	0.0167	0.0437416	yes
Gnao1	Gnao1	Gnao1	chr8:93810837-93969388	WT_Un	WT_D	OK	2.13738	5.56492	1.38052	5.9796	5e-05	0.000235267	yes
Gng7	Gng7	Gng7	chr10:80948623-81014925	WT_Un	WT_D	OK	0.589402	1.27179	1.10954	3.90566	5e-05	0.000235267	yes
Gngt2	Gngt2	Gngt2	chr11:95824499-95845731	WT_Un	WT_D	OK	1.5499	6.15614	1.98985	3.05499	0.0008	0.0030155	yes
Gnrh1	Gnrh1	Gnrh1	chr14:67745228-67749436	WT_Un	WT_D	OK	0.406232	1.12784	1.47318	2.0557	0.01125	0.0311755	yes
Gpc3	Gpc3	Gpc3	chrX:52272426-52619047	WT_Un	WT_D	OK	0.0143587	0.219174	3.93208	2.50368	0.0121	0.0332237	yes
Gpc6	Gpc6	Gpc6	chr14:116925296-117979529	WT_Un	WT_D	OK	8.97483	18.506	1.04403	5.23495	5e-05	0.000235267	yes
Gpm6b	Gpm6b	Gpm6b	chrX:166238942-166389033	WT_Un	WT_D	OK	4.18506	17.8538	2.09291	9.88992	5e-05	0.000235267	yes
Gpnmb	Gpnmb	Gpnmb	chr6:49036517-49058182	WT_Un	WT_D	OK	8.96904	40.3014	2.16781	10.7505	5e-05	0.000235267	yes
Gpr1	Gpr1	Gpr1	chr1:63182570-63314575	WT_Un	WT_D	OK	0.243054	0.554832	1.19077	2.60345	0.00075	0.00284259	yes
Gpr146	Gpr146	Gpr146	chr5:139359738-139460534	WT_Un	WT_D	OK	0.383511	1.63975	2.09613	3.81937	5e-05	0.000235267	yes
Gpr155	Gpr155	Gpr155	chr2:73341505-73386480	WT_Un	WT_D	OK	0.421618	3.76927	3.16028	12.1259	5e-05	0.000235267	yes
Gpr160	Gpr160	Gpr160	chr3:30855949-30897194	WT_Un	WT_D	OK	0.136076	0.291881	1.10097	1.59026	0.01005	0.0282728	yes
Gpr17	Gpr17	Gpr17	chr18:31931506-31958619	WT_Un	WT_D	OK	0.535104	1.36663	1.35273	2.20094	0.00255	0.00849621	yes
Gpr63	Gpr63	Gpr63	chr4:24973418-25009233	WT_Un	WT_D	OK	0.106752	0.350784	1.71632	3.21786	0.00045	0.00178829	yes
Gpr68	Gpr68	Gpr68	chr12:100876681-100908198	WT_Un	WT_D	OK	0.143722	0.356452	1.31043	2.86206	0.00015	0.000654546	yes
Gpr88	Gpr88	Gpr88	chr3:116249653-116253484	WT_Un	WT_D	OK	0.0795675	0.486965	2.61357	5.3515	5e-05	0.000235267	yes
Gprc5b	Gprc5b	Gprc5b	chr7:118842217-118995211	WT_Un	WT_D	OK	2.68689	13.3509	2.31292	5.0853	5e-05	0.000235267	yes
Gprin3	Gprin3	Gprin3	chr6:59352460-59426290	WT_Un	WT_D	OK	1.50649	3.3171	1.13873	4.73378	5e-05	0.000235267	yes
Gpsm3	Gpsm3	Gpsm3	chr17:34589805-34591754	WT_Un	WT_D	OK	1.01344	2.1803	1.10527	3.45909	5e-05	0.000235267	yes
Gpt	Gpt	Gpt	chr15:76696763-76699675	WT_Un	WT_D	OK	0.41165	0.903405	1.13396	2.97527	0.00015	0.000654546	yes
Gpx3	Gpx3	Gpx3	chr11:54902853-54910382	WT_Un	WT_D	OK	78.0256	179.687	1.20347	6.08756	5e-05	0.000235267	yes
Grap	Grap	Grap	chr11:61653320-61672777	WT_Un	WT_D	OK	0.349677	1.50228	2.10305	5.36758	5e-05	0.000235267	yes
Greb1	Greb1	Greb1	chr12:16670614-16800886	WT_Un	WT_D	OK	0.178442	1.46644	3.03879	10.7258	5e-05	0.000235267	yes
Grhl3	Grhl3	Grhl3	chr4:135541887-135573620	WT_Un	WT_D	OK	0.0810648	0.20383	1.33022	2.28324	0.00305	0.00996704	yes
Gria3	Gria3	Gria3	chrX:41401300-41678601	WT_Un	WT_D	OK	15.1191	33.5469	1.1498	5.38064	5e-05	0.000235267	yes
Grina	Grina	Grina	chr15:76246806-76249904	WT_Un	WT_D	OK	32.2632	70.2427	1.12246	5.60942	5e-05	0.000235267	yes
Grn	Grn	Grn	chr11:102430321-102436809	WT_Un	WT_D	OK	44.3545	102.793	1.21258	6.13136	5e-05	0.000235267	yes
Gsc	Gsc	Gsc	chr12:104471208-104473236	WT_Un	WT_D	OK	2.55246	5.86105	1.19927	4.51761	5e-05	0.000235267	yes
Gsg1	Gsg1	Gsg1	chr6:135237329-135254336	WT_Un	WT_D	OK	0.274546	0.623355	1.18301	2.24534	0.00275	0.00908371	yes
Gsn	Gsn	Gsn	chr2:35256358-35307902	WT_Un	WT_D	OK	602.984	2856.85	2.24423	10.3727	5e-05	0.000235267	yes
Gstk1	Gstk1	Gstk1	chr6:42245934-42250441	WT_Un	WT_D	OK	5.61881	12.7025	1.17678	4.8475	5e-05	0.000235267	yes
Gstm1	Gstm1	Gstm1	chr3:108012249-108017973	WT_Un	WT_D	OK	10.9409	29.7754	1.44439	6.75725	5e-05	0.000235267	yes
Gstm6	Gstm6	Gstm6	chr3:107938847-107943749	WT_Un	WT_D	OK	0.420332	4.46539	3.40919	8.5139	5e-05	0.000235267	yes
Gstm7	Gstm7	Gstm7	chr3:107926333-107931745	WT_Un	WT_D	OK	1.24413	5.33703	2.1009	7.22521	5e-05	0.000235267	yes
Gstt1	Gstt1	Gstt1	chr10:75783812-75798584	WT_Un	WT_D	OK	3.67069	13.484	1.87712	7.53803	5e-05	0.000235267	yes
Gstt2	Gstt2	Gstt2	chr10:75831844-75834881	WT_Un	WT_D	OK	1.4642	3.35319	1.19543	4.14781	5e-05	0.000235267	yes
Gucy1a3	Gucy1a3	Gucy1a3	chr3:82092426-82145877	WT_Un	WT_D	OK	0.0244509	0.212765	3.1213	4.58109	0.00025	0.00104709	yes
H19	H19	H19	chr7:142575529-142578146	WT_Un	WT_D	OK	4.61721	38.7764	3.07009	14.4412	5e-05	0.000235267	yes
H2-M9	H2-M9	H2-M9	chr17:36640424-36642644	WT_Un	WT_D	OK	0.13086	0.8677	2.72918	3.66929	0.0003	0.00123569	yes
H2-T23	H2-T23	H2-T23	chr17:35994503-36038174	WT_Un	WT_D	OK	13.434	37.7443	1.49037	6.59587	5e-05	0.000235267	yes
H6pd	H6pd	H6pd	chr4:149979473-150009023	WT_Un	WT_D	OK	24.4979	76.2701	1.63846	8.32489	5e-05	0.000235267	yes
Hand2	Hand2	Hand2	chr8:57320982-57324517	WT_Un	WT_D	OK	0.424862	2.66968	2.6516	8.24987	5e-05	0.000235267	yes
Hapln1	Hapln1	Hapln1	chr13:89540635-89611832	WT_Un	WT_D	OK	0.362388	0.937927	1.37194	4.85507	5e-05	0.000235267	yes
Havcr2	Havcr2	Havcr2	chr11:46193848-46589232	WT_Un	WT_D	OK	2.12295	6.66247	1.64998	4.36649	5e-05	0.000235267	yes
Hcls1	Hcls1	Hcls1	chr16:36934982-36963214	WT_Un	WT_D	OK	0.162903	0.683399	2.06872	4.3323	5e-05	0.000235267	yes
Hdac11	Hdac11	Hdac11	chr6:91156814-91174683	WT_Un	WT_D	OK	2.37489	5.68739	1.25991	5.41105	5e-05	0.000235267	yes
Heg1	Heg1	Heg1	chr16:33684465-33768195	WT_Un	WT_D	OK	3.83545	10.3796	1.43628	6.89469	5e-05	0.000235267	yes
Hif3a	Hif3a	Hif3a	chr7:17030992-17062427	WT_Un	WT_D	OK	0.00598663	1.77486	8.21174	6.52739	0.01525	0.0405285	yes
Hip1r	Hip1r	Hip1r	chr5:123973627-124003215	WT_Un	WT_D	OK	2.36503	5.69415	1.26762	5.82817	5e-05	0.000235267	yes
Hipk1	Hipk1	Hipk1	chr3:103739814-103791563	WT_Un	WT_D	OK	13.1294	69.1224	2.39635	11.9361	5e-05	0.000235267	yes
Hipk2	Hipk2	Hipk2	chr6:38697839-38876190	WT_Un	WT_D	OK	1.49837	3.23318	1.10956	4.79296	5e-05	0.000235267	yes
Hivep3	Hivep3	Hivep3	chr4:119814677-120135411	WT_Un	WT_D	OK	0.0732794	0.2159	1.55888	4.21646	5e-05	0.000235267	yes
Hmcn1	Hmcn1	Hmcn1	chr1:150562501-150993435	WT_Un	WT_D	OK	0.0848238	0.230557	1.44258	4.95082	5e-05	0.000235267	yes
Hmga2	Hmga2	Hmga2	chr10:120361274-120476935	WT_Un	WT_D	OK	12.4459	27.1933	1.12758	5.60938	5e-05	0.000235267	yes
Hmgcs2	Hmgcs2	Hmgcs2	chr3:98280430-98310738	WT_Un	WT_D	OK	0.0676926	1.21663	4.16774	8.07843	5e-05	0.000235267	yes
Hnmt	Hnmt	Hnmt	chr2:24002912-24049379	WT_Un	WT_D	OK	3.07268	6.89872	1.16683	4.86017	5e-05	0.000235267	yes
Hopx	Hopx	Hopx	chr5:77086985-77115123	WT_Un	WT_D	OK	1.52015	5.4153	1.83283	6.20456	5e-05	0.000235267	yes
Hoxc12	Hoxc12	Hoxc12	chr15:102936852-102938517	WT_Un	WT_D	OK	1.28961	2.95777	1.19758	3.4175	5e-05	0.000235267	yes
Hoxd4	Hoxd4	Hoxd4	chr2:74710043-74748271	WT_Un	WT_D	OK	0.314309	0.714638	1.18503	2.81557	0.00035	0.00142387	yes
Hp	Hp	Hp	chr8:109575127-109579172	WT_Un	WT_D	OK	8.37586	461.484	5.7839	27.1455	5e-05	0.000235267	yes
Hpgd	Hpgd	Hpgd	chr8:56294551-56321046	WT_Un	WT_D	OK	1.20153	62.8668	5.70935	21.9621	5e-05	0.000235267	yes
Hrct1	Hrct1	Hrct1	chr4:43727197-43728110	WT_Un	WT_D	OK	3.4468	11.3142	1.71481	6.58655	5e-05	0.000235267	yes
Hs3st1	Hs3st1	Hs3st1	chr5:39613934-39644631	WT_Un	WT_D	OK	1.32551	2.97006	1.16395	4.1594	5e-05	0.000235267	yes
Hsd11b1	Hsd11b1	Hsd11b1	chr1:193221640-193264045	WT_Un	WT_D	OK	1.38675	5.40536	1.96268	6.95939	5e-05	0.000235267	yes
Hsd11b2	Hsd11b2	Hsd11b2	chr8:105518745-105523988	WT_Un	WT_D	OK	0.0610127	0.602735	3.30434	4.53417	0.0002	0.000852822	yes
Hsd17b11	Hsd17b11	Hsd17b11	chr5:103989764-104021796	WT_Un	WT_D	OK	16.8488	46.8147	1.47432	7.2211	5e-05	0.000235267	yes
Hsd3b7	Hsd3b7	Hsd3b7	chr7:127800608-127803802	WT_Un	WT_D	OK	11.7685	25.5836	1.12029	5.39678	5e-05	0.000235267	yes
Hsf2bp	Hsf2bp	Hsf2bp	chr17:31944768-32034508	WT_Un	WT_D	OK	0.0853745	0.472563	2.46863	4.76146	5e-05	0.000235267	yes
Hspa12a	Hspa12a	Hspa12a	chr19:58795750-58860984	WT_Un	WT_D	OK	1.27061	2.8132	1.14669	5.07839	5e-05	0.000235267	yes
Hspb1	Hspb1	Hspb1	chr5:135887918-135889563	WT_Un	WT_D	OK	171.355	385.065	1.16811	5.91245	5e-05	0.000235267	yes
Hspb7	Hspb7	Hspb7	chr4:141420778-141425310	WT_Un	WT_D	OK	2.88697	21.8976	2.92315	13.404	5e-05	0.000235267	yes
Htr7	Htr7	Htr7	chr19:35958728-36057360	WT_Un	WT_D	OK	0.103422	0.401504	1.95687	4.17235	0.0001	0.000449848	yes
Htra4	Htra4	Htra4	chr8:25024927-25038962	WT_Un	WT_D	OK	0.528368	1.62207	1.61822	5.07922	5e-05	0.000235267	yes
Ibsp	Ibsp	Ibsp	chr5:104299286-104311472	WT_Un	WT_D	OK	50.3862	694.934	3.78577	18.896	5e-05	0.000235267	yes
Icam1	Icam1	Icam1	chr9:21015959-21028796	WT_Un	WT_D	OK	1.65342	4.70806	1.50968	6.23112	5e-05	0.000235267	yes
Id2	Id2	Id2	chr12:25093798-25096092	WT_Un	WT_D	OK	14.4133	32.286	1.16351	5.53074	5e-05	0.000235267	yes
Id4	Id4	Id4	chr13:48044230-48264036	WT_Un	WT_D	OK	11.3194	56.8699	2.32887	11.1394	5e-05	0.000235267	yes
Idh1	Idh1	Idh1	chr1:65158615-65186479	WT_Un	WT_D	OK	69.2019	146.073	1.07781	5.51969	5e-05	0.000235267	yes
Ids	Ids	Ids	chrX:70343069-70365085	WT_Un	WT_D	OK	7.77745	22.607	1.5394	7.65098	5e-05	0.000235267	yes
Ifi203	Ifi203	Ifi203	chr1:173920400-173942672	WT_Un	WT_D	OK	0.41381	4.6785	3.499	12.6051	5e-05	0.000235267	yes
Ifi204	Ifi204	Ifi204	chr1:173747293-173766919	WT_Un	WT_D	OK	13.2302	68.6698	2.37584	11.7297	5e-05	0.000235267	yes
Ifi205	Ifi205	Ifi205	chr1:174011997-174031755	WT_Un	WT_D	OK	0.92947	13.6783	3.87933	13.7743	5e-05	0.000235267	yes
Ifih1	Ifih1	Ifih1	chr2:62595792-62646255	WT_Un	WT_D	OK	2.93478	9.28429	1.66154	7.92103	5e-05	0.000235267	yes
Ifit1	Ifit1	Ifit1	chr19:34640888-34650009	WT_Un	WT_D	OK	4.7858	30.4461	2.66943	12.4398	5e-05	0.000235267	yes
Ifit1bl1	Ifit1bl1	Ifit1bl1	chr19:34592887-34601968	WT_Un	WT_D	OK	0.316456	1.07565	1.76514	4.75886	5e-05	0.000235267	yes
Ifit1bl2	Ifit1bl2	Ifit1bl2	chr19:34617050-34640743	WT_Un	WT_D	OK	0.178405	0.53498	1.58433	4.08777	5e-05	0.000235267	yes
Ifit2	Ifit2	Ifit2	chr19:34550693-34576534	WT_Un	WT_D	OK	3.66934	10.4446	1.50916	7.14555	5e-05	0.000235267	yes
Ifit3	Ifit3	Ifit3	chr19:34583528-34588982	WT_Un	WT_D	OK	2.54464	12.0047	2.23807	9.42864	5e-05	0.000235267	yes
Ifit3b	Ifit3b	Ifit3b	chr19:34607956-34613401	WT_Un	WT_D	OK	0.892755	3.67321	2.0407	7.21173	5e-05	0.000235267	yes
Ifitm1	Ifitm1	Ifitm1	chr7:140967428-140969827	WT_Un	WT_D	OK	0.822791	4.45815	2.43785	5.76213	5e-05	0.000235267	yes
Ifitm2	Ifitm2	Ifitm2	chr7:140954838-140955961	WT_Un	WT_D	OK	303.959	667.887	1.13573	5.75404	5e-05	0.000235267	yes
Ifitm3	Ifitm3	Ifitm3	chr7:141009589-141010744	WT_Un	WT_D	OK	307.074	635.311	1.04887	5.31553	5e-05	0.000235267	yes
Ifitm5	Ifitm5	Ifitm5	chr7:140948961-140950239	WT_Un	WT_D	OK	0.35303	1.08502	1.61986	2.66183	0.00245	0.00819298	yes
Ifitm6	Ifitm6	Ifitm6	chr7:141015811-141016892	WT_Un	WT_D	OK	0.766642	4.29436	2.48582	5.06689	5e-05	0.000235267	yes
Igf1	Igf1	Igf1	chr10:87859055-87937047	WT_Un	WT_D	OK	1.7322	7.71139	2.15438	7.92448	5e-05	0.000235267	yes
Igf2	Igf2	Igf2	chr7:142650767-142670356	WT_Un	WT_D	OK	0.626188	6.25315	3.31991	13.0062	5e-05	0.000235267	yes
Igfals	Igfals	Igfals	chr17:24878769-24882008	WT_Un	WT_D	OK	0.219827	0.640561	1.54297	3.64312	5e-05	0.000235267	yes
Igfbp3	Igfbp3	Igfbp3	chr11:7206090-7213923	WT_Un	WT_D	OK	1.933	79.0858	5.3545	23.4737	5e-05	0.000235267	yes
Igfbp6	Igfbp6	Igfbp6	chr15:102144185-102149512	WT_Un	WT_D	OK	110.864	432.201	1.96291	9.92199	5e-05	0.000235267	yes
Igip	Igip	Igip	chr18:36300100-36301478	WT_Un	WT_D	OK	1.59569	3.8389	1.26651	4.50253	5e-05	0.000235267	yes
Igsf1	Igsf1	Igsf1	chrX:49782536-49797745	WT_Un	WT_D	OK	0.242788	0.599872	1.30496	2.74392	0.00035	0.00142387	yes
Igtp	Igtp	Igtp	chr11:58199555-58207592	WT_Un	WT_D	OK	2.59459	7.32285	1.4969	6.33876	5e-05	0.000235267	yes
Iigp1	Iigp1	Iigp1	chr18:60376028-60392629	WT_Un	WT_D	OK	1.25789	10.2306	3.02382	12.6157	5e-05	0.000235267	yes
Ikbke	Ikbke	Ikbke	chr1:131254601-131279563	WT_Un	WT_D	OK	4.95683	10.6119	1.09819	5.20104	5e-05	0.000235267	yes
Ikzf4	Ikzf4	Ikzf4	chr10:128632414-128645993	WT_Un	WT_D	OK	0.0411354	0.263199	2.6777	4.25764	0.0001	0.000449848	yes
Il13ra2	Il13ra2	Il13ra2	chrX:147383477-147429192	WT_Un	WT_D	OK	0.0863185	0.333006	1.9478	3.16836	0.0001	0.000449848	yes
Il15	Il15	Il15	chr8:82331623-82402586	WT_Un	WT_D	OK	0.967147	5.90655	2.61051	8.59651	5e-05	0.000235267	yes
Il16	Il16	Il16	chr7:83643062-83735490	WT_Un	WT_D	OK	0.685046	3.47248	2.34169	9.62201	5e-05	0.000235267	yes
Il17rb	Il17rb	Il17rb	chr14:29996167-30008896	WT_Un	WT_D	OK	0.0909766	0.496449	2.44808	4.17485	0.0001	0.000449848	yes
Il1r1	Il1r1	Il1r1	chr1:40225079-40316177	WT_Un	WT_D	OK	6.80618	27.1362	1.9953	9.91476	5e-05	0.000235267	yes
Il1r2	Il1r2	Il1r2	chr1:40076211-40125226	WT_Un	WT_D	OK	0.0962061	5.44423	5.82245	8.0847	5e-05	0.000235267	yes
Il1rap	Il1rap	Il1rap	chr16:26581704-26755502	WT_Un	WT_D	OK	6.17745	23.7842	1.94492	8.86521	5e-05	0.000235267	yes
Il1rl2	Il1rl2	Il1rl2	chr1:40324626-40365471	WT_Un	WT_D	OK	3.23722	6.9076	1.09343	4.69827	5e-05	0.000235267	yes
Il1rn	Il1rn	Il1rn	chr2:24336859-24351491	WT_Un	WT_D	OK	13.9796	134.502	3.26623	16.333	5e-05	0.000235267	yes
Il20rb	Il20rb	Il20rb	chr9:100457718-100486473	WT_Un	WT_D	OK	0.493984	1.18834	1.26642	3.98732	5e-05	0.000235267	yes
Il27ra	Il27ra	Il27ra	chr8:84021473-84042575	WT_Un	WT_D	OK	0.165631	1.11845	2.75545	4.42209	5e-05	0.000235267	yes
Il34	Il34	Il34	chr8:110741828-110805924	WT_Un	WT_D	OK	5.71959	27.9333	2.288	10.6217	5e-05	0.000235267	yes
Il6ra	Il6ra	Il6ra	chr3:89869323-89913162	WT_Un	WT_D	OK	0.544123	3.62695	2.73675	10.0762	5e-05	0.000235267	yes
Ildr2	Ildr2	Ildr2	chr1:166254138-166316832	WT_Un	WT_D	OK	0.369163	2.58572	2.80824	11.481	5e-05	0.000235267	yes
Impg2	Impg2	Impg2	chr16:56204312-56273753	WT_Un	WT_D	OK	0.0890626	0.251271	1.49635	3.92845	5e-05	0.000235267	yes
Ipmk	Ipmk	Ipmk	chr10:71347792-71385885	WT_Un	WT_D	OK	6.18756	15.9746	1.36834	6.76516	5e-05	0.000235267	yes
Iqgap2	Iqgap2	Iqgap2	chr13:95627176-95891922	WT_Un	WT_D	OK	0.355331	1.74316	2.29447	8.52771	5e-05	0.000235267	yes
Iqsec1	Iqsec1	Iqsec1	chr6:90659597-90810123	WT_Un	WT_D	OK	5.17541	13.3117	1.36295	6.59719	5e-05	0.000235267	yes
Iqsec2	Iqsec2	Iqsec2	chrX:152144267-152225237	WT_Un	WT_D	OK	1.10322	2.46708	1.16108	5.01358	5e-05	0.000235267	yes
Irak3	Irak3	Irak3	chr10:120141653-120201537	WT_Un	WT_D	OK	3.4702	14.9364	2.10575	9.78017	5e-05	0.000235267	yes
Irf2	Irf2	Irf2	chr8:46739744-46847458	WT_Un	WT_D	OK	1.25281	4.39811	1.81172	7.18258	5e-05	0.000235267	yes
Irf7	Irf7	Irf7	chr7:141263182-141266424	WT_Un	WT_D	OK	4.19546	16.5065	1.97613	8.71822	5e-05	0.000235267	yes
Irf9	Irf9	Irf9	chr14:55603984-55610030	WT_Un	WT_D	OK	13.835	28.7956	1.05752	5.17788	5e-05	0.000235267	yes
Irgm2	Irgm2	Irgm2	chr11:58214976-58222783	WT_Un	WT_D	OK	4.23325	15.2583	1.84976	8.77693	5e-05	0.000235267	yes
Irs3	Irs3	Irs3	chr5:137643031-137645714	WT_Un	WT_D	OK	0.140151	0.968641	2.78898	6.07999	5e-05	0.000235267	yes
Irx1	Irx1	Irx1	chr13:71958231-71963723	WT_Un	WT_D	OK	0.678412	2.70806	1.99703	6.70485	5e-05	0.000235267	yes
Isg15	Isg15	Isg15	chr4:156199423-156200818	WT_Un	WT_D	OK	9.18234	29.0637	1.66228	7.00492	5e-05	0.000235267	yes
Isl1	Isl1	Isl1	chr13:116298269-116309688	WT_Un	WT_D	OK	0.201315	0.416402	1.04852	2.48396	0.00135	0.00482724	yes
Islr	Islr	Islr	chr9:58156263-58159221	WT_Un	WT_D	OK	13.9807	88.7491	2.66629	13.2319	5e-05	0.000235267	yes
Islr2	Islr2	Islr2	chr9:58196296-58208808	WT_Un	WT_D	OK	0.0376492	8.0389	7.73824	9.18954	5e-05	0.000235267	yes
Ism1	Ism1	Ism1	chr2:139678177-139758581	WT_Un	WT_D	OK	4.01004	93.241	4.53928	21.5605	5e-05	0.000235267	yes
Ispd	Ispd	Ispd	chr12:36381449-36689503	WT_Un	WT_D	OK	2.6713	5.72856	1.10063	4.79488	5e-05	0.000235267	yes
Isyna1	Isyna1	Isyna1	chr8:70594480-70597290	WT_Un	WT_D	OK	3.18058	17.9002	2.49261	10.951	5e-05	0.000235267	yes
Itga10	Itga10	Itga10	chr3:96645583-96664519	WT_Un	WT_D	OK	0.417721	12.9197	4.95089	19.3979	5e-05	0.000235267	yes
Itga4	Itga4	Itga4	chr2:79255425-79428988	WT_Un	WT_D	OK	0.285364	0.878677	1.62253	5.94528	5e-05	0.000235267	yes
Itgam	Itgam	Itgam	chr7:128062639-128118491	WT_Un	WT_D	OK	0.11503	0.324067	1.49428	3.78648	5e-05	0.000235267	yes
Itgb2	Itgb2	Itgb2	chr10:77530347-77565674	WT_Un	WT_D	OK	0.135091	0.428896	1.6667	3.7241	5e-05	0.000235267	yes
Itgbl1	Itgbl1	Itgbl1	chr14:123660139-123974079	WT_Un	WT_D	OK	12.9008	230.156	4.15708	20.4959	5e-05	0.000235267	yes
Itih2	Itih2	Itih2	chr2:10094590-10130683	WT_Un	WT_D	OK	6.4122	14.6777	1.19473	5.74421	5e-05	0.000235267	yes
Itih5	Itih5	Itih5	chr2:10153542-10256529	WT_Un	WT_D	OK	0.142091	0.89675	2.65789	8.79518	5e-05	0.000235267	yes
Itm2a	Itm2a	Itm2a	chrX:107397194-107403360	WT_Un	WT_D	OK	24.8154	88.1191	1.82822	9.08365	5e-05	0.000235267	yes
Itpka	Itpka	Itpka	chr2:119742336-119751253	WT_Un	WT_D	OK	0.0311521	0.547934	4.1366	3.58752	0.0167	0.0437416	yes
Izumo4	Izumo4	Izumo4	chr10:80702692-80705382	WT_Un	WT_D	OK	8.49485	19.7178	1.21484	5.30726	5e-05	0.000235267	yes
Jade2	Jade2	Jade2	chr11:51813455-51857481	WT_Un	WT_D	OK	1.94782	9.4651	2.28075	10.7656	5e-05	0.000235267	yes
Kank4	Kank4	Kank4	chr4:98754891-98817537	WT_Un	WT_D	OK	0.0260673	0.207859	2.99529	3.85951	0.0005	0.00196759	yes
Kazald1	Kazald1	Kazald1	chr19:45076138-45079289	WT_Un	WT_D	OK	11.9135	31.1011	1.38437	6.55474	5e-05	0.000235267	yes
Kcnab1	Kcnab1	Kcnab1	chr3:65109367-65378225	WT_Un	WT_D	OK	2.45007	9.21162	1.91063	8.41439	5e-05	0.000235267	yes
Kcnc2	Kcnc2	Kcnc2	chr10:112271122-112466304	WT_Un	WT_D	OK	0.0982958	0.227508	1.21072	3.11301	0.00025	0.00104709	yes
Kcnh1	Kcnh1	Kcnh1	chr1:192190776-192510159	WT_Un	WT_D	OK	0.0912013	0.765939	3.0701	8.73944	5e-05	0.000235267	yes
Kcnip1	Kcnip1	Kcnip1	chr11:33629340-33993193	WT_Un	WT_D	OK	0.0368714	0.708807	4.26482	2.96033	0.00615	0.0184422	yes
Kcnn1	Kcnn1	Kcnn1	chr8:70842048-70857008	WT_Un	WT_D	OK	1.32936	6.28526	2.24124	9.78114	5e-05	0.000235267	yes
Kcnq1ot1	Kcnq1ot1	Kcnq1ot1	chr7:143107253-143427042	WT_Un	WT_D	OK	1.23302	2.93314	1.25025	6.26619	5e-05	0.000235267	yes
Kcnq4	Kcnq4	Kcnq4	chr4:120697472-120747176	WT_Un	WT_D	OK	0.120156	0.267233	1.15319	2.24168	0.0035	0.0112506	yes
Kctd12b	Kctd12b	Kctd12b	chrX:153685153-153696280	WT_Un	WT_D	OK	1.78752	3.58992	1.006	4.51493	5e-05	0.000235267	yes
Kctd21	Kctd21	Kctd21	chr7:97332322-97350216	WT_Un	WT_D	OK	1.04552	2.25705	1.11022	4.28014	5e-05	0.000235267	yes
Kdm7a	Kdm7a	Kdm7a	chr6:39118472-39206773	WT_Un	WT_D	OK	2.75092	6.91332	1.32946	6.47543	5e-05	0.000235267	yes
Kdr	Kdr	Kdr	chr5:75933269-75978428	WT_Un	WT_D	OK	0.071815	0.575254	3.00184	7.29972	5e-05	0.000235267	yes
Khk	Khk	Khk	chr5:30921894-30931246	WT_Un	WT_D	OK	1.7574	9.03712	2.36242	8.47033	5e-05	0.000235267	yes
Kif13b	Kif13b	Kif13b	chr14:64652530-64806296	WT_Un	WT_D	OK	5.32357	11.2284	1.07669	5.28509	5e-05	0.000235267	yes
Kif21a	Kif21a	Kif21a	chr15:90933274-91049951	WT_Un	WT_D	OK	2.90722	7.28978	1.32624	6.36929	5e-05	0.000235267	yes
Kifc2	Kifc2	Kifc2	chr15:76660640-76668196	WT_Un	WT_D	OK	0.2916	0.688463	1.23939	3.60377	5e-05	0.000235267	yes
Kitl	Kitl	Kitl	chr10:100015823-100100412	WT_Un	WT_D	OK	4.17375	26.6017	2.6721	13.0915	5e-05	0.000235267	yes
Klf12	Klf12	Klf12	chr14:99870639-100149796	WT_Un	WT_D	OK	0.351522	1.58881	2.17626	8.09195	5e-05	0.000235267	yes
Klf13	Klf13	Klf13	chr7:63886350-63938915	WT_Un	WT_D	OK	6.17513	20.6517	1.74172	8.65404	5e-05	0.000235267	yes
Klf15	Klf15	Klf15	chr6:90462625-90475209	WT_Un	WT_D	OK	1.02796	20.2616	4.3009	16.9615	5e-05	0.000235267	yes
Klf4	Klf4	Klf4	chr4:55527136-55532475	WT_Un	WT_D	OK	21.184	65.6545	1.63192	8.20731	5e-05	0.000235267	yes
Klf9	Klf9	Klf9	chr19:23141225-23166911	WT_Un	WT_D	OK	21.3029	51.1442	1.26352	6.35774	5e-05	0.000235267	yes
Klhdc8a	Klhdc8a	Klhdc8a	chr1:132298625-132307357	WT_Un	WT_D	OK	16.1429	34.7958	1.10801	5.57026	5e-05	0.000235267	yes
Klhl29	Klhl29	Klhl29	chr12:5077465-5375682	WT_Un	WT_D	OK	0.160008	1.23038	2.94289	9.83372	5e-05	0.000235267	yes
Klhl38	Klhl38	Klhl38	chr15:58314572-58324169	WT_Un	WT_D	OK	0.11893	0.251719	1.0817	1.93277	0.0109	0.0303334	yes
Klkb1	Klkb1	Klkb1	chr8:45269450-45294835	WT_Un	WT_D	OK	0.0614765	0.244518	1.99183	3.06017	0.0009	0.00335529	yes
Klra18	Klra18,Klra4	Klra18,Klra4	chr6:129972081-130386874	WT_Un	WT_D	OK	1.86197	7.42612	1.99578	7.09641	5e-05	0.000235267	yes
Kmt2c	Kmt2c	Kmt2c	chr5:25271793-25498783	WT_Un	WT_D	OK	2.19435	4.57651	1.06046	5.24416	5e-05	0.000235267	yes
Kng1	Kng1	Kng1	chr16:23058299-23082078	WT_Un	WT_D	OK	1.60136	13.2133	3.04462	12.0791	5e-05	0.000235267	yes
Kng2	Kng2	Kng2	chr16:22985851-23029101	WT_Un	WT_D	OK	7.42209	17.0003	1.19566	5.51923	5e-05	0.000235267	yes
Krt85	Krt85	Krt85	chr15:101431013-101491512	WT_Un	WT_D	OK	0.0764934	0.298914	1.96632	2.45408	0.00405	0.0128054	yes
L1cam	L1cam	L1cam	chrX:73853779-73880834	WT_Un	WT_D	OK	0.12751	0.562253	2.14061	5.9968	5e-05	0.000235267	yes
LOC100862268	LOC100862268	LOC100862268	chr3:127161304-127168290	WT_Un	WT_D	OK	0.0996749	0.321423	1.68917	2.35965	0.00215	0.00730054	yes
LOC102636514	LOC102636514	LOC102636514	chr8:57304413-57320859	WT_Un	WT_D	OK	0.0570388	0.668696	3.55133	1.7435	0.01675	0.0438489	yes
Lama2	Lama2	Lama2	chr10:26981284-27616942	WT_Un	WT_D	OK	7.59466	30.3436	1.99834	10.0461	5e-05	0.000235267	yes
Lama3	Lama3	Lama3	chr18:12334023-12583012	WT_Un	WT_D	OK	0.046404	1.74379	5.23183	14.0267	5e-05	0.000235267	yes
Lama4	Lama4	Lama4	chr10:38965514-39110188	WT_Un	WT_D	OK	34.8305	70.2319	1.01178	5.12597	5e-05	0.000235267	yes
Lamb3	Lamb3	Lamb3	chr1:193301993-193343878	WT_Un	WT_D	OK	0.467479	1.0612	1.18272	4.2091	5e-05	0.000235267	yes
Lamc2	Lamc2	Lamc2	chr1:153122755-153186447	WT_Un	WT_D	OK	1.92718	4.07459	1.08016	4.93101	5e-05	0.000235267	yes
Lancl3	Lancl3	Lancl3	chrX:9199972-9268085	WT_Un	WT_D	OK	1.00325	2.18611	1.12368	4.55073	5e-05	0.000235267	yes
Laptm5	Laptm5	Laptm5	chr4:130913333-130936148	WT_Un	WT_D	OK	0.16229	0.367106	1.17762	2.51067	0.0014	0.00498524	yes
Larp6	Larp6	Larp6	chr9:60713120-60738801	WT_Un	WT_D	OK	1.88423	4.77114	1.34036	5.52571	5e-05	0.000235267	yes
Layn	Layn	Layn	chr9:51056779-51077094	WT_Un	WT_D	OK	19.6959	53.586	1.44396	7.13337	5e-05	0.000235267	yes
Lbp	Lbp	Lbp	chr2:158306492-158332852	WT_Un	WT_D	OK	2.20918	120.255	5.76644	25.7697	5e-05	0.000235267	yes
Ldb2	Ldb2	Ldb2	chr5:44472132-44799746	WT_Un	WT_D	OK	0.170816	0.670904	1.97367	4.54494	5e-05	0.000235267	yes
Ldhd	Ldhd	Ldhd	chr8:111626270-111630322	WT_Un	WT_D	OK	0.825459	4.95173	2.58467	9.42566	5e-05	0.000235267	yes
Lect1	Lect1	Lect1	chr14:79637689-79662170	WT_Un	WT_D	OK	0.0158049	0.195422	3.62815	1.88124	0.0167	0.0437416	yes
Lect2	Lect2	Lect2	chr13:56542459-56548538	WT_Un	WT_D	OK	0.132763	0.634756	2.25735	2.89462	0.0042	0.0132124	yes
Lefty1	Lefty1	Lefty1	chr1:180935038-180938401	WT_Un	WT_D	OK	2.12626	4.26207	1.00323	3.88305	5e-05	0.000235267	yes
Lemd1	Lemd1	Lemd1	chr1:132191435-132257382	WT_Un	WT_D	OK	0.406578	1.02404	1.33267	2.76261	0.00055	0.00214573	yes
Lgals3	Lgals3	Lgals3	chr14:47373859-47386167	WT_Un	WT_D	OK	92.8108	228.827	1.30189	6.6024	5e-05	0.000235267	yes
Lgi2	Lgi2	Lgi2	chr5:52537863-52566280	WT_Un	WT_D	OK	0.283106	1.5913	2.49079	6.49548	5e-05	0.000235267	yes
Lhfpl1	Lhfpl1	Lhfpl1	chrX:145290358-145348894	WT_Un	WT_D	OK	0.120832	0.811658	2.74787	5.04275	5e-05	0.000235267	yes
Limch1	Limch1	Limch1	chr5:66745839-67057159	WT_Un	WT_D	OK	2.46474	6.1978	1.33032	6.33146	5e-05	0.000235267	yes
Limk1	Limk1	Limk1	chr5:134656038-134688590	WT_Un	WT_D	OK	6.96279	21.1435	1.60248	7.93057	5e-05	0.000235267	yes
Lims2	Lims2	Lims2	chr18:31931506-31958619	WT_Un	WT_D	OK	15.688	31.8874	1.02333	4.70474	5e-05	0.000235267	yes
Lin7a	Lin7a	Lin7a	chr10:107271830-107425143	WT_Un	WT_D	OK	0.0721439	0.590601	3.03323	7.35207	5e-05	0.000235267	yes
Lincpint	Lincpint	Lincpint	chr6:31093562-31218474	WT_Un	WT_D	OK	3.75345	9.36785	1.3195	4.33023	5e-05	0.000235267	yes
Lingo1	Lingo1	Lingo1	chr9:56618474-56685253	WT_Un	WT_D	OK	1.38996	2.8704	1.04621	4.32088	5e-05	0.000235267	yes
Lipn	Lipn	Lipn	chr19:34067357-34084918	WT_Un	WT_D	OK	0.0456662	0.298672	2.70937	2.68594	0.0084	0.0241863	yes
Lmbr1	Lmbr1	Lmbr1	chr5:29229801-29378390	WT_Un	WT_D	OK	6.69735	14.784	1.14237	5.63556	5e-05	0.000235267	yes
Lmcd1	Lmcd1	Lmcd1	chr6:112273757-112330423	WT_Un	WT_D	OK	9.58875	34.1057	1.8306	8.65834	5e-05	0.000235267	yes
Lmo2	Lmo2	Lmo2	chr2:103957994-103981878	WT_Un	WT_D	OK	0.105935	0.263385	1.314	1.70725	0.0122	0.0334532	yes
Lnx1	Lnx1	Lnx1	chr5:74535481-74702903	WT_Un	WT_D	OK	2.18044	9.66677	2.14842	3.72273	0.0001	0.000449848	yes
Lonrf3	Lonrf3	Lonrf3	chrX:36328408-36366856	WT_Un	WT_D	OK	0.266991	0.707525	1.40599	5.03026	5e-05	0.000235267	yes
Lpin1	Lpin1	Lpin1	chr12:16535668-16589770	WT_Un	WT_D	OK	3.29031	7.09569	1.10872	5.29632	5e-05	0.000235267	yes
Lpl	Lpl	Lpl	chr8:68880554-68906932	WT_Un	WT_D	OK	0.791202	10.5313	3.73449	15.5161	5e-05	0.000235267	yes
Lrriq3	Lrriq3	Lrriq3	chr3:155093433-155194278	WT_Un	WT_D	OK	0.219848	0.462226	1.07209	2.62043	0.0004	0.00160733	yes
Lrrn4cl	Lrrn4cl	Lrrn4cl	chr19:8850784-8853909	WT_Un	WT_D	OK	31.6747	112.128	1.82374	9.19796	5e-05	0.000235267	yes
Lst1	Lst1	Lst1	chr17:35185094-35188440	WT_Un	WT_D	OK	0.797224	2.70427	1.76218	2.89485	0.0009	0.00335529	yes
Ltb4r1	Ltb4r1	Ltb4r1	chr14:55765961-55768492	WT_Un	WT_D	OK	0.192832	0.480241	1.31641	2.37873	0.0027	0.00893745	yes
Ltb4r2	Ltb4r2	Ltb4r2	chr14:55761427-55763229	WT_Un	WT_D	OK	0.176914	0.512527	1.53458	2.78397	0.00145	0.00514486	yes
Lum	Lum	Lum	chr10:97565500-97572703	WT_Un	WT_D	OK	0.932422	8.98753	3.26887	12.1738	5e-05	0.000235267	yes
Lvrn	Lvrn	Lvrn	chr18:46850038-46905446	WT_Un	WT_D	OK	0.0164299	1.9985	6.92645	6.05856	0.0167	0.0437416	yes
Ly6a	Ly6a	Ly6a	chr15:74994876-74998031	WT_Un	WT_D	OK	474.316	1846.51	1.96088	9.80445	5e-05	0.000235267	yes
Ly6c1	Ly6c1	Ly6c1	chr15:75044017-75048837	WT_Un	WT_D	OK	92.8791	658.543	2.82585	14.1958	5e-05	0.000235267	yes
Ly6i	Ly6i	Ly6i	chr15:74979811-74983430	WT_Un	WT_D	OK	0.234964	0.731294	1.63801	2.62613	0.00225	0.0075991	yes
Lyst	Lyst	Lyst	chr13:13590408-13777440	WT_Un	WT_D	OK	2.74516	7.39721	1.43009	7.06475	5e-05	0.000235267	yes
Lyve1	Lyve1	Lyve1	chr7:110850606-110862953	WT_Un	WT_D	OK	0.0990215	2.19186	4.46827	9.45747	5e-05	0.000235267	yes
Mab21l1	Mab21l1	Mab21l1	chr3:55625197-56183701	WT_Un	WT_D	OK	2.24161	20.8358	3.21646	6.59437	5e-05	0.000235267	yes
Macrod1	Macrod1	Macrod1	chr19:7056767-7198062	WT_Un	WT_D	OK	0.704532	2.89767	2.04015	4.96072	5e-05	0.000235267	yes
Maf	Maf	Maf	chr8:115703252-115706894	WT_Un	WT_D	OK	4.80047	10.9727	1.19268	5.69152	5e-05	0.000235267	yes
Mafb	Mafb	Mafb	chr2:160363676-160367065	WT_Un	WT_D	OK	0.561932	2.2714	2.01511	7.33014	5e-05	0.000235267	yes
Magi2	Magi2	Magi2	chr5:19227045-20704792	WT_Un	WT_D	OK	0.875679	1.81697	1.05306	4.5532	5e-05	0.000235267	yes
Mamstr	Mamstr	Mamstr	chr7:45639976-45645768	WT_Un	WT_D	OK	0.236252	2.17814	3.2047	8.35566	5e-05	0.000235267	yes
Man1a	Man1a	Man1a	chr10:53906032-54075796	WT_Un	WT_D	OK	12.0148	37.7633	1.65217	8.25294	5e-05	0.000235267	yes
Mansc1	Mansc1	Mansc1	chr6:134609206-134632488	WT_Un	WT_D	OK	0.563589	1.48671	1.39941	4.53679	5e-05	0.000235267	yes
Maob	Maob	Maob	chrX:16709280-16817366	WT_Un	WT_D	OK	2.66767	11.2014	2.07003	9.16342	5e-05	0.000235267	yes
Map2	Map2	Map2	chr1:66175328-66442583	WT_Un	WT_D	OK	0.282675	1.93758	2.77704	9.89422	5e-05	0.000235267	yes
Map3k19	Map3k19	Map3k19	chr1:127815270-127840290	WT_Un	WT_D	OK	0.117312	0.30347	1.3712	3.23766	0.0002	0.000852822	yes
Map3k6	Map3k6	Map3k6	chr4:133240817-133252928	WT_Un	WT_D	OK	3.21698	12.824	1.99507	9.4776	5e-05	0.000235267	yes
Map3k8	Map3k8	Map3k8	chr18:4331326-4352953	WT_Un	WT_D	OK	1.28537	5.82532	2.18015	8.77243	5e-05	0.000235267	yes
Map7d2	Map7d2	Map7d2	chrX:159414577-159498947	WT_Un	WT_D	OK	1.07176	26.6499	4.63608	20.0809	5e-05	0.000235267	yes
Matn2	Matn2	Matn2	chr15:34306680-34436240	WT_Un	WT_D	OK	6.73359	32.3608	2.2648	11.0384	5e-05	0.000235267	yes
Matn4	Matn4	Matn4	chr2:164389392-164415448	WT_Un	WT_D	OK	0.105105	1.53807	3.87122	6.9401	5e-05	0.000235267	yes
Mc5r	Mc5r	Mc5r	chr18:68337602-68339711	WT_Un	WT_D	OK	0.0618754	1.44373	4.54429	4.67698	0.00245	0.00819298	yes
Mcc	Mcc	Mcc	chr18:44425059-44812182	WT_Un	WT_D	OK	3.14935	7.07753	1.16819	5.46101	5e-05	0.000235267	yes
Mchr1	Mchr1	Mchr1	chr15:81235498-81238964	WT_Un	WT_D	OK	0.0804218	1.9228	4.57948	7.85468	5e-05	0.000235267	yes
Me3	Me3	Me3	chr7:89632817-89854359	WT_Un	WT_D	OK	0.881378	2.70976	1.62033	6.6558	5e-05	0.000235267	yes
Med13l	Med13l	Med13l	chr5:118560718-118765437	WT_Un	WT_D	OK	5.72108	13.1566	1.20143	6.00381	5e-05	0.000235267	yes
Meox2	Meox2	Meox2	chr12:37108545-37179528	WT_Un	WT_D	OK	3.16934	12.7072	2.0034	8.99674	5e-05	0.000235267	yes
Mertk	Mertk	Mertk	chr2:128698996-128802188	WT_Un	WT_D	OK	0.764208	4.94955	2.69526	10.7099	5e-05	0.000235267	yes
Met	Met	Met	chr6:17463956-17573980	WT_Un	WT_D	OK	2.07154	4.41789	1.09266	5.12805	5e-05	0.000235267	yes
Mettl21e	Mettl21e	Mettl21e	chr1:44204069-44218931	WT_Un	WT_D	OK	0.0699733	0.288693	2.04466	3.68726	5e-05	0.000235267	yes
Mettl7a1	Mettl7a1	Mettl7a1	chr15:100304816-100314348	WT_Un	WT_D	OK	6.30015	54.4002	3.11015	14.6856	5e-05	0.000235267	yes
Mettl7a2	Mettl7a2	Mettl7a2	chr15:100353199-100384435	WT_Un	WT_D	OK	0.0578162	0.600551	3.37674	4.24048	0.00055	0.00214573	yes
Mettl7a3	Mettl7a3	Mettl7a3	chr15:100334928-100340169	WT_Un	WT_D	OK	0.10329	0.699046	2.75869	4.09622	0.00015	0.000654546	yes
Mfsd7a	Mfsd7a	Mfsd7a	chr5:108441053-108448891	WT_Un	WT_D	OK	0.936513	5.20691	2.47505	9.49655	5e-05	0.000235267	yes
Mgp	Mgp	Mgp	chr6:136872434-136875805	WT_Un	WT_D	OK	475.31	3146.33	2.72673	13.6735	5e-05	0.000235267	yes
Mgst1	Mgst1	Mgst1	chr6:138140536-138156752	WT_Un	WT_D	OK	35.1737	129.058	1.87545	9.21895	5e-05	0.000235267	yes
Mgst3	Mgst3	Mgst3	chr1:167372383-167393797	WT_Un	WT_D	OK	30.7431	85.6168	1.47763	6.97627	5e-05	0.000235267	yes
Mia	Mia	Mia	chr7:27179740-27181149	WT_Un	WT_D	OK	0.110861	0.595638	2.42568	1.84648	0.01765	0.0458619	yes
Miat	Miat	Miat	chr5:112213227-112228948	WT_Un	WT_D	OK	0.0514288	0.228762	2.1532	5.33438	5e-05	0.000235267	yes
Mill2	Mill2	Mill2	chr7:18839965-18858653	WT_Un	WT_D	OK	2.39554	7.23526	1.59469	5.92693	5e-05	0.000235267	yes
Mir155hg	Mir155hg	Mir155hg	chr16:84713022-84715244	WT_Un	WT_D	OK	0.649786	1.34608	1.05073	2.79907	0.0001	0.000449848	yes
Mitf	Mitf	Mitf	chr6:97807057-98021358	WT_Un	WT_D	OK	3.11366	8.83672	1.5049	7.14574	5e-05	0.000235267	yes
Mkln1os	Mkln1os	Mkln1os	chr6:31366884-31398773	WT_Un	WT_D	OK	0.760017	1.53637	1.01542	2.54798	0.00105	0.00385439	yes
Mlip	Mlip	Mlip	chr9:77102083-77347870	WT_Un	WT_D	OK	0.145706	0.428308	1.55559	2.35517	0.00585	0.0176564	yes
Mlph	Mlph	Mlph	chr1:90915099-90951142	WT_Un	WT_D	OK	0.246228	1.70093	2.78826	9.18827	5e-05	0.000235267	yes
Mlxip	Mlxip	Mlxip	chr5:123394797-123457931	WT_Un	WT_D	OK	2.07792	5.73701	1.46516	6.61837	5e-05	0.000235267	yes
Mme	Mme	Mme	chr3:63295434-63383713	WT_Un	WT_D	OK	2.19882	10.5732	2.26561	10.7767	5e-05	0.000235267	yes
Mmp13	Mmp13	Mmp13	chr9:7272513-7283333	WT_Un	WT_D	OK	45.616	229.847	2.33306	11.7659	5e-05	0.000235267	yes
Mmp27	Mmp27	Mmp27	chr9:7571457-7581393	WT_Un	WT_D	OK	0.0347096	0.378425	3.4466	3.40789	0.0068	0.0201088	yes
Mmp3	Mmp3	Mmp3	chr9:7445821-7455974	WT_Un	WT_D	OK	0.100025	0.449303	2.16733	3.46838	0.00025	0.00104709	yes
Mnda	Mnda	Mnda	chr1:173896340-173913046	WT_Un	WT_D	OK	5.27414	14.9085	1.49913	6.8043	5e-05	0.000235267	yes
Mndal	Mndal	Mndal	chr1:173857219-173880187	WT_Un	WT_D	OK	2.86456	11.7324	2.03411	8.77287	5e-05	0.000235267	yes
Mocos	Mocos	Mocos	chr18:24653690-24701556	WT_Un	WT_D	OK	1.7455	3.65906	1.06784	4.47095	5e-05	0.000235267	yes
Mocs1	Mocs1	Mocs1	chr17:49428363-49455430	WT_Un	WT_D	OK	5.99802	23.3467	1.96066	9.37681	5e-05	0.000235267	yes
Mpeg1	Mpeg1	Mpeg1	chr19:12460778-12465285	WT_Un	WT_D	OK	0.11396	0.487415	2.09663	5.20415	5e-05	0.000235267	yes
Mrap	Mrap	Mrap	chr16:90738323-90749776	WT_Un	WT_D	OK	1.42567	2.91712	1.0329	3.20505	0.0001	0.000449848	yes
Mrc1	Mrc1	Mrc1	chr2:14229413-14332023	WT_Un	WT_D	OK	0.452371	2.14523	2.24556	8.68059	5e-05	0.000235267	yes
Mrgprf	Mrgprf	Mrgprf	chr7:145300908-145309557	WT_Un	WT_D	OK	12.4911	38.6959	1.63128	7.95813	5e-05	0.000235267	yes
Mro	Mro	Mro	chr18:73859384-73879134	WT_Un	WT_D	OK	0.0404526	0.587394	3.86002	4.40442	0.0003	0.00123569	yes
Ms4a4d	Ms4a4d	Ms4a4d	chr19:11536848-11558466	WT_Un	WT_D	OK	1.7929	26.0881	3.86303	15.3219	5e-05	0.000235267	yes
Ms4a6b	Ms4a6b	Ms4a6b	chr19:11518558-11530403	WT_Un	WT_D	OK	0.0936475	0.59593	2.66983	4.24089	0.0001	0.000449848	yes
Ms4a6d	Ms4a6d	Ms4a6d	chr19:11586605-11604804	WT_Un	WT_D	OK	0.26636	0.880424	1.72482	3.61888	0.0001	0.000449848	yes
Msln	Msln	Msln	chr17:25748612-25754327	WT_Un	WT_D	OK	0.180781	2.97074	4.03851	9.6977	5e-05	0.000235267	yes
Mss51	Mss51	Mss51	chr14:20482863-20496901	WT_Un	WT_D	OK	0.171192	0.346899	1.0189	1.95398	0.00985	0.0277897	yes
Mst1r	Mst1r	Mst1r	chr9:107906888-107920383	WT_Un	WT_D	OK	0.431506	3.90603	3.17825	9.91667	5e-05	0.000235267	yes
Mt1	Mt1	Mt1	chr8:94179088-94180327	WT_Un	WT_D	OK	79.4271	767.467	3.2724	16.1113	5e-05	0.000235267	yes
Mt2	Mt2	Mt2	chr8:94172617-94173567	WT_Un	WT_D	OK	36.3006	959.008	4.72348	22.5786	5e-05	0.000235267	yes
Mterf4	Mterf4	Mterf4	chr1:93299210-93305870	WT_Un	WT_D	OK	14.3226	58.3385	2.02616	10.1266	5e-05	0.000235267	yes
Mturn	Mturn	Mturn	chr6:54681623-54703855	WT_Un	WT_D	OK	2.48497	8.5075	1.77551	8.31149	5e-05	0.000235267	yes
Mtus2	Mtus2	Mtus2	chr5:147957319-148316065	WT_Un	WT_D	OK	0.20994	1.59892	2.92905	10.5857	5e-05	0.000235267	yes
Mum1l1	Mum1l1	Mum1l1	chrX:139210043-139238335	WT_Un	WT_D	OK	4.70591	11.1011	1.23815	5.8825	5e-05	0.000235267	yes
Musk	Musk	Musk	chr4:58285961-58374303	WT_Un	WT_D	OK	0.155538	0.87435	2.49095	5.81014	5e-05	0.000235267	yes
Mx2	Mx2	Mx2	chr16:97536080-97560901	WT_Un	WT_D	OK	0.318036	1.65796	2.38214	6.83077	5e-05	0.000235267	yes
Mxi1	Mxi1	Mxi1	chr19:53310505-53375810	WT_Un	WT_D	OK	3.88134	8.23066	1.08445	5.22006	5e-05	0.000235267	yes
Myl12b	Myl12b	Myl12b	chr17:70973962-70990516	WT_Un	WT_D	OK	42.5196	87.8926	1.04761	5.15923	5e-05	0.000235267	yes
Mylk3	Mylk3	Mylk3	chr8:85324928-85381041	WT_Un	WT_D	OK	0.619664	2.47219	1.99623	7.2338	5e-05	0.000235267	yes
Myo1d	Myo1d	Myo1d	chr11:80482126-80780025	WT_Un	WT_D	OK	5.53348	12.6062	1.18788	5.8113	5e-05	0.000235267	yes
Myocd	Myocd	Myocd	chr11:65176570-65269989	WT_Un	WT_D	OK	0.203623	1.95497	3.26318	10.6846	5e-05	0.000235267	yes
Myoz2	Myoz2	Myoz2	chr3:123006205-123034987	WT_Un	WT_D	OK	0.156156	0.373054	1.2564	1.84701	0.01695	0.044293	yes
Myzap	Myzap	Myzap	chr9:71504346-71592360	WT_Un	WT_D	OK	2.08002	4.61121	1.14855	4.76851	5e-05	0.000235267	yes
N4bp2l1	N4bp2l1	N4bp2l1	chr5:150571642-150594525	WT_Un	WT_D	OK	0.512209	1.95147	1.92975	5.82606	5e-05	0.000235267	yes
Naaa	Naaa	Naaa	chr5:92257659-92278181	WT_Un	WT_D	OK	15.4297	39.8809	1.36999	6.81301	5e-05	0.000235267	yes
Nalcn	Nalcn	Nalcn	chr14:123276640-123627144	WT_Un	WT_D	OK	0.0202186	0.284387	3.8141	6.31117	5e-05	0.000235267	yes
Nampt	Nampt	Nampt	chr12:32820334-32853369	WT_Un	WT_D	OK	12.1727	52.2891	2.10286	10.3643	5e-05	0.000235267	yes
Nat1	Nat1	Nat1	chr8:67490757-67492103	WT_Un	WT_D	OK	0.225423	0.600451	1.41341	2.69763	0.00105	0.00385439	yes
Nav1	Nav1	Nav1	chr1:135434579-135585355	WT_Un	WT_D	OK	1.93231	5.13908	1.41118	6.87485	5e-05	0.000235267	yes
Nbl1	Nbl1	Nbl1	chr4:139082291-139092970	WT_Un	WT_D	OK	74.9004	176.266	1.23471	6.25246	5e-05	0.000235267	yes
Nckap5	Nckap5	Nckap5	chr1:125913635-126830632	WT_Un	WT_D	OK	0.0382989	0.22196	2.53493	4.46173	5e-05	0.000235267	yes
Ndnf	Ndnf	Ndnf	chr6:65671610-65706930	WT_Un	WT_D	OK	6.73151	42.3207	2.65236	13.1462	5e-05	0.000235267	yes
Ndrg1	Ndrg1	Ndrg1	chr15:66929317-66969641	WT_Un	WT_D	OK	5.77871	15.3359	1.40809	6.71296	5e-05	0.000235267	yes
Ndrg2	Ndrg2	Ndrg2	chr14:51905270-51913488	WT_Un	WT_D	OK	1.42004	56.8788	5.32389	22.0753	5e-05	0.000235267	yes
Necab3	Necab3	Necab3	chr2:154544404-154558853	WT_Un	WT_D	OK	0.147898	1.33046	3.16925	4.70798	5e-05	0.000235267	yes
Negr1	Negr1	Negr1	chr3:156561793-157316464	WT_Un	WT_D	OK	0.0432501	0.747848	4.11197	5.89589	5e-05	0.000235267	yes
Neil2	Neil2	Neil2	chr14:63182444-63193525	WT_Un	WT_D	OK	0.127516	0.29729	1.22119	2.16281	0.0065	0.0193413	yes
Neu2	Neu2	Neu2	chr1:87574026-87597840	WT_Un	WT_D	OK	0.0288575	0.223808	2.95525	1.76712	0.0064	0.0190788	yes
Nfia	Nfia	Nfia	chr4:97567874-98118876	WT_Un	WT_D	OK	1.82463	6.83255	1.90482	9.20738	5e-05	0.000235267	yes
Nfib	Nfib	Nfib	chr4:82290172-82505779	WT_Un	WT_D	OK	5.77177	11.8664	1.03979	5.25183	5e-05	0.000235267	yes
Nfix	Nfix	Nfix	chr8:84701456-84800338	WT_Un	WT_D	OK	10.6059	24.7464	1.22234	6.1311	5e-05	0.000235267	yes
Nfkbia	Nfkbia	Nfkbia	chr12:55280813-55492647	WT_Un	WT_D	OK	12.7348	50.8939	1.99871	3.8554	5e-05	0.000235267	yes
Ngef	Ngef	Ngef	chr1:87476828-87573870	WT_Un	WT_D	OK	0.787969	1.68514	1.09666	3.93547	5e-05	0.000235267	yes
Nipal2	Nipal2	Nipal2	chr15:34572798-34679204	WT_Un	WT_D	OK	0.171439	1.06333	2.63282	7.32475	5e-05	0.000235267	yes
Nkain4	Nkain4	Nkain4	chr2:180934771-180954699	WT_Un	WT_D	OK	3.71458	20.5863	2.47042	9.87196	5e-05	0.000235267	yes
Nkd1	Nkd1	Nkd1	chr8:88521343-88594887	WT_Un	WT_D	OK	0.608701	1.46136	1.2635	4.8158	5e-05	0.000235267	yes
Nmb	Nmb	Nmb	chr7:80902226-80905062	WT_Un	WT_D	OK	1.5544	11.0306	2.82707	8.35273	5e-05	0.000235267	yes
Nod1	Nod1	Nod1	chr6:54923941-54972612	WT_Un	WT_D	OK	2.79907	5.80056	1.05124	4.8695	5e-05	0.000235267	yes
Nod2	Nod2	Nod2	chr8:88647346-88688474	WT_Un	WT_D	OK	0.0292363	0.206512	2.82039	4.22667	0.0001	0.000449848	yes
Nog	Nog	Nog	chr11:89300637-89302559	WT_Un	WT_D	OK	0.95079	2.0561	1.11271	3.79121	5e-05	0.000235267	yes
Nol4l	Nol4l	Nol4l	chr2:153407460-153529971	WT_Un	WT_D	OK	0.496974	1.10645	1.15469	4.40445	5e-05	0.000235267	yes
Nostrin	Nostrin	Nostrin	chr2:69135799-69189329	WT_Un	WT_D	OK	1.06796	3.33648	1.64348	5.84089	5e-05	0.000235267	yes
Nov	Nov	Nov	chr15:54745927-54753761	WT_Un	WT_D	OK	4.21358	58.0126	3.78325	17.7333	5e-05	0.000235267	yes
Nova1	Nova1	Nova1	chr12:46694516-46818775	WT_Un	WT_D	OK	0.158186	0.378762	1.25967	3.91685	5e-05	0.000235267	yes
Npas2	Npas2	Npas2	chr1:39194271-39363240	WT_Un	WT_D	OK	0.207766	0.47455	1.1916	3.40852	5e-05	0.000235267	yes
Npff	Npff	Npff	chr15:102523838-102524942	WT_Un	WT_D	OK	0.485924	1.24472	1.35701	1.94358	0.00605	0.0181885	yes
Npr1	Npr1	Npr1	chr3:90450591-90465866	WT_Un	WT_D	OK	0.0285151	0.610876	4.42108	6.30442	5e-05	0.000235267	yes
Npr3	Npr3	Npr3	chr15:11839895-11907390	WT_Un	WT_D	OK	16.3893	39.8624	1.28227	6.46022	5e-05	0.000235267	yes
Npy4r	Npy4r	Npy4r	chr14:34145645-34152419	WT_Un	WT_D	OK	0.0518247	0.467399	3.17294	4.15764	0.00045	0.00178829	yes
Npy6r	Npy6r	Npy6r	chr18:44270126-44277700	WT_Un	WT_D	OK	0.122389	0.416163	1.76567	3.64437	5e-05	0.000235267	yes
Nr1h3	Nr1h3	Nr1h3	chr2:91184060-91195116	WT_Un	WT_D	OK	1.80151	12.4196	2.78534	11.3038	5e-05	0.000235267	yes
Nr1h4	Nr1h4	Nr1h4	chr10:89454233-89533622	WT_Un	WT_D	OK	0.138454	1.33632	3.27079	6.75729	5e-05	0.000235267	yes
Nr3c2	Nr3c2	Nr3c2	chr8:76902507-77243639	WT_Un	WT_D	OK	0.215028	0.504916	1.23152	3.54026	5e-05	0.000235267	yes
Nrbp2	Nrbp2	Nrbp2	chr15:76085593-76090013	WT_Un	WT_D	OK	3.17843	8.95318	1.49408	6.69132	5e-05	0.000235267	yes
Nrip2	Nrip2	Nrip2	chr6:128399765-128408935	WT_Un	WT_D	OK	1.77541	8.83776	2.31553	9.34367	5e-05	0.000235267	yes
Nrtn	Nrtn	Nrtn	chr17:56751324-56757530	WT_Un	WT_D	OK	0.254899	0.629065	1.30328	2.23825	0.0036	0.0115293	yes
Nt5c1b	Nt5c1b	Nt5c1b	chr12:10369970-10390174	WT_Un	WT_D	OK	0.0302652	0.496274	4.0354	3.49451	0.0167	0.0437416	yes
Ntn3	Ntn3	Ntn3	chr17:24175430-24209387	WT_Un	WT_D	OK	0.407336	1.86209	2.19264	3.48511	0.00015	0.000654546	yes
Ntrk2	Ntrk2	Ntrk2	chr13:58806568-59133970	WT_Un	WT_D	OK	0.0819443	0.271061	1.7259	4.45295	5e-05	0.000235267	yes
Ntrk3	Ntrk3	Ntrk3	chr7:78192113-78577838	WT_Un	WT_D	OK	0.540009	1.84798	1.7749	6.46051	5e-05	0.000235267	yes
Nudt22	Nudt22	Nudt22	chr19:6993018-6996037	WT_Un	WT_D	OK	13.9484	31.472	1.17397	5.43284	5e-05	0.000235267	yes
Nudt9	Nudt9	Nudt9	chr5:104046863-104065378	WT_Un	WT_D	OK	27.4471	55.2592	1.00956	4.9947	5e-05	0.000235267	yes
Nxpe3	Nxpe3	Nxpe3	chr16:55839952-55895279	WT_Un	WT_D	OK	0.417081	0.873129	1.06587	4.03276	5e-05	0.000235267	yes
Nyx	Nyx	Nyx	chrX:13467671-13489313	WT_Un	WT_D	OK	0.0377927	1.11659	4.88485	7.64746	5e-05	0.000235267	yes
Oas1a	Oas1a	Oas1a	chr5:120896256-120907525	WT_Un	WT_D	OK	0.486316	2.48218	2.35164	7.02969	5e-05	0.000235267	yes
Oas1b	Oas1b	Oas1b	chr5:120812634-120824160	WT_Un	WT_D	OK	0.548812	2.16931	1.98285	6.1172	5e-05	0.000235267	yes
Oas1c	Oas1c	Oas1c	chr5:120800198-120812514	WT_Un	WT_D	OK	0.724796	2.34581	1.69444	5.86456	5e-05	0.000235267	yes
Oas2	Oas2	Oas2	chr5:120730332-120749848	WT_Un	WT_D	OK	0.0244089	0.864328	5.1461	7.08687	0.00025	0.00104709	yes
Oas3	Oas3	Oas3	chr5:120753097-120777659	WT_Un	WT_D	OK	0.31526	1.9785	2.6498	9.3167	5e-05	0.000235267	yes
Oasl1	Oasl1	Oasl1	chr5:114923239-114937911	WT_Un	WT_D	OK	0.0928379	0.517934	2.47998	4.25224	0.0001	0.000449848	yes
Oasl2	Oasl2	Oasl2	chr5:114896933-114912245	WT_Un	WT_D	OK	1.89021	8.82818	2.22357	9.68216	5e-05	0.000235267	yes
Olfml2a	Olfml2a	Olfml2a	chr2:38931979-38960585	WT_Un	WT_D	OK	1.11089	6.65819	2.58341	10.1696	5e-05	0.000235267	yes
Olfr1314	Olfr1314	Olfr1314	chr2:112091760-112092699	WT_Un	WT_D	OK	0.471832	0.978799	1.05274	2.21128	0.00455	0.0141662	yes
Olfr1316	Olfr1316	Olfr1316	chr2:112129870-112130815	WT_Un	WT_D	OK	0.164059	0.450715	1.458	1.93282	0.0171	0.0446356	yes
Olfr1317	Olfr1317	Olfr1317	chr2:112141946-112142897	WT_Un	WT_D	OK	0.252828	0.645959	1.35329	2.28315	0.00485	0.0149771	yes
Olfr543	Olfr543	Olfr543	chr7:102476772-102477902	WT_Un	WT_D	OK	0.139471	1.2969	3.21703	4.88591	0.0001	0.000449848	yes
Olfr545	Olfr545	Olfr545	chr7:102493822-102494773	WT_Un	WT_D	OK	0.0787801	0.483054	2.61628	2.56722	0.0098	0.0276656	yes
Olfr920	Olfr920	Olfr920	chr9:38752795-38756863	WT_Un	WT_D	OK	0.147576	0.496995	1.75177	3.43882	5e-05	0.000235267	yes
Oplah	Oplah	Oplah	chr15:76294433-76307245	WT_Un	WT_D	OK	1.34318	10.7948	3.00662	13.1519	5e-05	0.000235267	yes
Osr1	Osr1	Osr1	chr12:9574441-9581500	WT_Un	WT_D	OK	9.65923	31.5086	1.70576	8.21649	5e-05	0.000235267	yes
Osr2	Osr2	Osr2	chr15:35296111-35303305	WT_Un	WT_D	OK	0.416405	1.07071	1.36251	3.60181	5e-05	0.000235267	yes
Otor	Otor	Otor	chr2:143078491-143081699	WT_Un	WT_D	OK	0.0838613	2.99582	5.1588	5.38193	0.0019	0.00654563	yes
Otud1	Otud1	Otud1	chr2:19658061-19660590	WT_Un	WT_D	OK	2.38298	8.78565	1.88238	8.24798	5e-05	0.000235267	yes
Oxtr	Oxtr	Oxtr	chr6:112473683-112489808	WT_Un	WT_D	OK	0.0275576	1.4183	5.68557	8.92055	5e-05	0.000235267	yes
P2rx2	P2rx2	P2rx2	chr5:110339811-110343035	WT_Un	WT_D	OK	0.0413147	0.997538	4.59364	4.10008	0.00015	0.000654546	yes
P2rx5	P2rx5	P2rx5	chr11:73160529-73172687	WT_Un	WT_D	OK	1.46833	3.87146	1.3987	5.53413	5e-05	0.000235267	yes
P2ry6	P2ry6	P2ry6	chr7:100937633-100964366	WT_Un	WT_D	OK	0.878768	1.90323	1.1149	3.73078	5e-05	0.000235267	yes
Palm3	Palm3	Palm3	chr8:84021473-84042575	WT_Un	WT_D	OK	0.29986	10.9039	5.18441	14.5369	5e-05	0.000235267	yes
Pamr1	Pamr1	Pamr1	chr2:102550020-102643040	WT_Un	WT_D	OK	10.7737	40.6525	1.91583	9.45679	5e-05	0.000235267	yes
Papln	Papln	Papln	chr12:83763633-83792384	WT_Un	WT_D	OK	0.0219693	0.727561	5.0495	6.49389	5e-05	0.000235267	yes
Pappa2	Pappa2	Pappa2	chr1:158711730-158957438	WT_Un	WT_D	OK	0.792338	5.1277	2.69412	12.1942	5e-05	0.000235267	yes
Paqr6	Paqr6	Paqr6	chr3:88364588-88368541	WT_Un	WT_D	OK	0.0268572	1.39594	5.69978	4.57239	0.0018	0.00623846	yes
Pard3b	Pard3b	Pard3b	chr1:61638823-62642284	WT_Un	WT_D	OK	1.23703	4.56584	1.884	8.76124	5e-05	0.000235267	yes
Park2	Park2	Park2	chr17:10840383-12063360	WT_Un	WT_D	OK	0.304873	0.77295	1.34217	2.89303	0.0005	0.00196759	yes
Parp14	Parp14	Parp14	chr16:35832877-35871382	WT_Un	WT_D	OK	1.85082	6.12794	1.72724	8.15132	5e-05	0.000235267	yes
Parp16	Parp16	Parp16	chr9:65214689-65239219	WT_Un	WT_D	OK	0.64725	1.86543	1.52711	5.19119	5e-05	0.000235267	yes
Parp4	Parp4	Parp4	chr14:56575618-56659798	WT_Un	WT_D	OK	2.06685	5.38525	1.38158	6.48234	5e-05	0.000235267	yes
Parp9	Parp9	Parp9	chr16:35926514-35972621	WT_Un	WT_D	OK	10.3269	24.1645	1.22649	4.76506	5e-05	0.000235267	yes
Pax8	Pax8	Pax8	chr2:24420550-24475599	WT_Un	WT_D	OK	0.142504	0.814658	2.51519	5.75933	5e-05	0.000235267	yes
Pax9	Pax9	Pax9	chr12:56695638-56711230	WT_Un	WT_D	OK	0.73893	1.52988	1.04991	3.63809	5e-05	0.000235267	yes
Pcbd1	Pcbd1	Pcbd1	chr10:61089330-61094329	WT_Un	WT_D	OK	4.31427	9.8348	1.18878	4.54538	5e-05	0.000235267	yes
Pcdh1	Pcdh1	Pcdh1	chr18:38196693-38209762	WT_Un	WT_D	OK	1.01538	3.64813	1.84514	7.64959	5e-05	0.000235267	yes
Pcdh20	Pcdh20	Pcdh20	chr14:88464746-88471396	WT_Un	WT_D	OK	0.118533	0.377588	1.67152	4.42969	5e-05	0.000235267	yes
Pcdh9	Pcdh9	Pcdh9	chr14:93013699-93890669	WT_Un	WT_D	OK	1.44911	8.30331	2.51852	11.6464	5e-05	0.000235267	yes
Pcmtd2	Pcmtd2	Pcmtd2	chr2:181837853-181857460	WT_Un	WT_D	OK	6.15838	14.3389	1.21931	5.92148	5e-05	0.000235267	yes
Pcolce2	Pcolce2	Pcolce2	chr9:95637627-95695551	WT_Un	WT_D	OK	11.9202	28.8571	1.27552	6.16119	5e-05	0.000235267	yes
Pcx	Pcx	Pcx	chr19:4510471-4621752	WT_Un	WT_D	OK	4.90201	14.5617	1.57073	5.59712	5e-05	0.000235267	yes
Pdcd4	Pdcd4	Pdcd4	chr19:53892230-54033278	WT_Un	WT_D	OK	23.7854	66.6568	1.48668	3.90892	5e-05	0.000235267	yes
Pde1a	Pde1a	Pde1a	chr2:79834452-80129412	WT_Un	WT_D	OK	4.40552	11.5133	1.38592	5.56262	5e-05	0.000235267	yes
Pde7b	Pde7b	Pde7b	chr10:20398003-20725068	WT_Un	WT_D	OK	0.663471	2.57389	1.95584	7.63239	5e-05	0.000235267	yes
Pde9a	Pde9a	Pde9a	chr17:31386233-31476309	WT_Un	WT_D	OK	0.0378255	0.506616	3.74346	4.27292	0.00105	0.00385439	yes
Pdgfra	Pdgfra	Pdgfra	chr5:75152290-75198204	WT_Un	WT_D	OK	20.534	95.9579	2.22439	11.1446	5e-05	0.000235267	yes
Pdk2	Pdk2	Pdk2	chr11:95026257-95041371	WT_Un	WT_D	OK	1.14197	3.40406	1.57573	5.96919	5e-05	0.000235267	yes
Pdp1	Pdp1	Pdp1	chr4:11958182-11966450	WT_Un	WT_D	OK	7.00352	47.3754	2.75799	13.6218	5e-05	0.000235267	yes
Pdzd2	Pdzd2	Pdzd2	chr15:12357053-12592556	WT_Un	WT_D	OK	0.113414	0.51445	2.18144	7.61046	5e-05	0.000235267	yes
Peak1	Peak1	Peak1	chr9:56201128-56418050	WT_Un	WT_D	OK	14.0101	31.5923	1.17311	5.93448	5e-05	0.000235267	yes
Peli2	Peli2	Peli2	chr14:48120868-48260883	WT_Un	WT_D	OK	3.75704	13.289	1.82256	8.77727	5e-05	0.000235267	yes
Penk	Penk	Penk	chr4:4133535-4138445	WT_Un	WT_D	OK	0.669192	14.0482	4.39182	13.7803	5e-05	0.000235267	yes
Per1	Per1	Per1	chr11:69098955-69109957	WT_Un	WT_D	OK	1.81589	6.25515	1.78437	8.11927	5e-05	0.000235267	yes
Phex	Phex	Phex	chrX:157162074-157415286	WT_Un	WT_D	OK	0.165984	0.361054	1.12117	3.3872	5e-05	0.000235267	yes
Phf11a	Phf11a	Phf11a	chr14:59276912-59297522	WT_Un	WT_D	OK	0.129981	0.59151	2.1861	3.44898	0.0005	0.00196759	yes
Phf11d	Phf11d	Phf11d	chr14:59347406-59365490	WT_Un	WT_D	OK	0.874482	6.61505	2.91925	11.2471	5e-05	0.000235267	yes
Phka2	Phka2	Phka2	chrX:160502165-160598878	WT_Un	WT_D	OK	3.67861	20.5155	2.47948	12.0195	5e-05	0.000235267	yes
Phxr4	Phxr4	Phxr4	chr9:13431360-13432740	WT_Un	WT_D	OK	0.485055	1.31231	1.43589	3.71097	5e-05	0.000235267	yes
Phyhipl	Phyhipl	Phyhipl	chr10:70440667-70599291	WT_Un	WT_D	OK	1.13207	4.2012	1.89184	5.53683	5e-05	0.000235267	yes
Pi15	Pi15	Pi15	chr1:17601900-17630939	WT_Un	WT_D	OK	3.07352	11.0691	1.84857	8.99293	5e-05	0.000235267	yes
Pi16	Pi16	Pi16	chr17:29318881-29328902	WT_Un	WT_D	OK	0.160568	6.63034	5.36782	12.7771	5e-05	0.000235267	yes
Pianp	Pianp	Pianp	chr6:124996719-125003097	WT_Un	WT_D	OK	0.194552	0.65647	1.75457	3.75358	5e-05	0.000235267	yes
Pigt	Pigt	Pigt	chr2:164497524-164508301	WT_Un	WT_D	OK	5.32093	10.7945	1.02055	4.75798	5e-05	0.000235267	yes
Pik3ip1	Pik3ip1	Pik3ip1	chr11:3202352-3479831	WT_Un	WT_D	OK	11.1871	30.5412	1.44892	2.54134	0.0014	0.00498524	yes
Pik3r1	Pik3r1	Pik3r1	chr13:101680760-101768217	WT_Un	WT_D	OK	21.4505	64.0098	1.57728	7.97213	5e-05	0.000235267	yes
Pik3r6	Pik3r6	Pik3r6	chr11:68503018-68552695	WT_Un	WT_D	OK	0.0196222	0.240795	3.61725	3.04986	0.0017	0.0059238	yes
Pink1	Pink1	Pink1	chr4:138313409-138326296	WT_Un	WT_D	OK	24.5903	53.7315	1.12768	5.64918	5e-05	0.000235267	yes
Pir	Pir	Pir	chrX:164269430-164373013	WT_Un	WT_D	OK	6.19558	13.8635	1.16198	5.28931	5e-05	0.000235267	yes
Pknox2	Pknox2	Pknox2	chr9:36890978-37147322	WT_Un	WT_D	OK	0.679421	1.66158	1.29018	4.78219	5e-05	0.000235267	yes
Pla1a	Pla1a	Pla1a	chr16:38396116-38433145	WT_Un	WT_D	OK	12.7521	45.685	1.84098	8.99702	5e-05	0.000235267	yes
Pla2g15	Pla2g15	Pla2g15	chr8:106150398-106164715	WT_Un	WT_D	OK	28.02	79.5778	1.50591	7.59023	5e-05	0.000235267	yes
Pla2g2e	Pla2g2e	Pla2g2e	chr4:138877941-138882814	WT_Un	WT_D	OK	1.17097	3.72804	1.67071	4.78688	5e-05	0.000235267	yes
Pla2g4c	Pla2g4c	Pla2g4c	chr7:13325666-13360668	WT_Un	WT_D	OK	0.189633	0.390623	1.04257	2.64544	0.00045	0.00178829	yes
Plag1	Plag1	Plag1	chr4:3901157-3938405	WT_Un	WT_D	OK	2.06237	5.39112	1.38628	6.33955	5e-05	0.000235267	yes
Platr22	Platr22	Platr22	chr1:136696210-136725728	WT_Un	WT_D	OK	0.0991463	0.406228	2.03466	2.61604	0.0045	0.0140325	yes
Plce1	Plce1	Plce1	chr19:38524196-38785100	WT_Un	WT_D	OK	3.63983	9.86379	1.43827	7.12746	5e-05	0.000235267	yes
Plcl1	Plcl1	Plcl1	chr1:55405945-55754285	WT_Un	WT_D	OK	0.557877	1.26873	1.18537	4.76932	5e-05	0.000235267	yes
Pld1	Pld1	Pld1	chr3:27938679-28133362	WT_Un	WT_D	OK	3.519	10.9651	1.63968	7.89708	5e-05	0.000235267	yes
Plekha4	Plekha4	Plekha4	chr7:45526329-45554229	WT_Un	WT_D	OK	0.626836	2.43498	1.95775	6.85955	5e-05	0.000235267	yes
Plekhf1	Plekhf1	Plekhf1	chr7:38220653-38227994	WT_Un	WT_D	OK	26.2394	57.848	1.14053	5.65043	5e-05	0.000235267	yes
Plekhg6	Plekhg6	Plekhg6	chr6:125362650-125380504	WT_Un	WT_D	OK	0.65217	1.82853	1.48737	5.30026	5e-05	0.000235267	yes
Plekhh2	Plekhh2	Plekhh2	chr17:84511894-84622142	WT_Un	WT_D	OK	3.88605	9.61636	1.30719	6.40077	5e-05	0.000235267	yes
Plin4	Plin4	Plin4	chr17:56079630-56109802	WT_Un	WT_D	OK	6.30655	52.1363	3.04737	11.0416	5e-05	0.000235267	yes
Plscr4	Plscr4	Plscr4	chr9:92457377-92492516	WT_Un	WT_D	OK	1.3538	5.9133	2.12695	9.01385	5e-05	0.000235267	yes
Plxna2	Plxna2	Plxna2	chr1:194619828-194816868	WT_Un	WT_D	OK	6.39796	26.3693	2.04317	10.2903	5e-05	0.000235267	yes
Pm20d1	Pm20d1	Pm20d1	chr1:131797394-131818115	WT_Un	WT_D	OK	0.208272	0.782578	1.90977	5.39507	5e-05	0.000235267	yes
Pmp22	Pmp22	Pmp22	chr11:62951192-63386069	WT_Un	WT_D	OK	76.1608	156.816	1.04195	5.26166	5e-05	0.000235267	yes
Pnp2	Pnp2	Pnp2	chr14:50956140-50964749	WT_Un	WT_D	OK	1.68711	6.1423	1.86423	6.70099	5e-05	0.000235267	yes
Pnpla2	Pnpla2	Pnpla2	chr7:141455187-141460743	WT_Un	WT_D	OK	2.39002	7.51142	1.65206	7.25259	5e-05	0.000235267	yes
Popdc3	Popdc3	Popdc3	chr10:45289304-45318450	WT_Un	WT_D	OK	0.186116	0.617141	1.7294	3.6532	0.00015	0.000654546	yes
Porcn	Porcn	Porcn	chrX:8193845-8206525	WT_Un	WT_D	OK	12.7213	25.9813	1.03023	4.82633	5e-05	0.000235267	yes
Postn	Postn	Postn	chr3:54361106-54391041	WT_Un	WT_D	OK	307.209	2352.19	2.93671	13.7517	5e-05	0.000235267	yes
Ppap2b	Ppap2b	Ppap2b	chr4:105157346-105232767	WT_Un	WT_D	OK	33.4105	160.641	2.26547	11.4261	5e-05	0.000235267	yes
Ppara	Ppara	Ppara	chr15:85735563-85806851	WT_Un	WT_D	OK	0.073882	0.356934	2.27236	5.90037	5e-05	0.000235267	yes
Pparg	Pparg	Pparg	chr6:115360950-115490401	WT_Un	WT_D	OK	10.5029	22.7103	1.11256	5.28744	5e-05	0.000235267	yes
Ppef1	Ppef1	Ppef1	chrX:160623093-160719972	WT_Un	WT_D	OK	1.3349	3.25124	1.28426	5.0531	5e-05	0.000235267	yes
Ppef2	Ppef2	Ppef2	chr5:92226973-92253159	WT_Un	WT_D	OK	0.0476543	0.201347	2.07901	2.67952	0.00435	0.013624	yes
Ppfia2	Ppfia2	Ppfia2	chr10:106470309-106933468	WT_Un	WT_D	OK	0.0991226	0.33638	1.76281	4.68947	5e-05	0.000235267	yes
Ppl	Ppl	Ppl	chr16:5086290-5132481	WT_Un	WT_D	OK	0.126405	24.4668	7.59663	24.1594	5e-05	0.000235267	yes
Ppp1r3c	Ppp1r3c	Ppp1r3c	chr19:36731730-36736604	WT_Un	WT_D	OK	1.71955	6.5486	1.92915	8.17015	5e-05	0.000235267	yes
Prdx6	Prdx6	Prdx6	chr1:161240111-161251210	WT_Un	WT_D	OK	94.3614	281.136	1.575	7.95643	5e-05	0.000235267	yes
Prelp	Prelp	Prelp	chr1:133910303-133921401	WT_Un	WT_D	OK	28.6428	104.31	1.86463	9.40081	5e-05	0.000235267	yes
Prickle2	Prickle2	Prickle2	chr6:92370891-92706184	WT_Un	WT_D	OK	2.23339	4.53455	1.02172	4.8694	5e-05	0.000235267	yes
Prob1	Prob1	Prob1	chr18:35650350-35655199	WT_Un	WT_D	OK	0.110835	0.221805	1.00089	2.41616	0.0012	0.0043481	yes
Proca1	Proca1	Proca1	chr11:78193391-78205763	WT_Un	WT_D	OK	0.525018	1.72901	1.71951	4.80284	5e-05	0.000235267	yes
Procr	Procr	Procr	chr2:155751216-155755478	WT_Un	WT_D	OK	16.1137	48.655	1.5943	7.74781	5e-05	0.000235267	yes
Prodh	Prodh	Prodh	chr16:18071725-18089190	WT_Un	WT_D	OK	0.363335	5.49048	3.91756	12.0494	5e-05	0.000235267	yes
Proz	Proz	Proz	chr8:13060907-13075006	WT_Un	WT_D	OK	0.0407195	0.255155	2.64758	3.44869	0.00165	0.0057721	yes
Prps2	Prps2	Prps2	chrX:167346332-167382699	WT_Un	WT_D	OK	13.7575	31.7693	1.20741	6.03337	5e-05	0.000235267	yes
Prr16	Prr16	Prr16	chr18:51117897-51304641	WT_Un	WT_D	OK	0.339998	0.830282	1.28807	3.50172	5e-05	0.000235267	yes
Prrg3	Prrg3	Prrg3	chrX:71962624-71972722	WT_Un	WT_D	OK	0.267439	18.5968	6.1197	23.1271	5e-05	0.000235267	yes
Prrt2	Prrt2	Prrt2	chr7:127017541-127021211	WT_Un	WT_D	OK	0.300998	0.72998	1.2781	3.4644	5e-05	0.000235267	yes
Prrt3	Prrt3	Prrt3	chr6:113493638-113501931	WT_Un	WT_D	OK	0.099144	0.272908	1.46082	3.09761	0.0001	0.000449848	yes
Prune2	Prune2	Prune2	chr19:16956117-17223932	WT_Un	WT_D	OK	2.97541	22.5938	2.92477	14.5507	5e-05	0.000235267	yes
Psd3	Psd3	Psd3	chr8:67689081-67974574	WT_Un	WT_D	OK	9.00877	31.7538	1.81753	9.08877	5e-05	0.000235267	yes
Psd4	Psd4	Psd4	chr2:24385396-24408729	WT_Un	WT_D	OK	4.6268	12.3495	1.41637	6.87141	5e-05	0.000235267	yes
Psg28	Psg28	Psg28	chr7:18422535-18432055	WT_Un	WT_D	OK	0.198359	0.416685	1.07084	2.26432	0.0027	0.00893745	yes
Psmb9	Psmb9	Psmb9	chr17:34182098-34187330	WT_Un	WT_D	OK	1.63481	4.24651	1.37715	4.21122	5e-05	0.000235267	yes
Ptchd4	Ptchd4	Ptchd4	chr17:42315946-42507741	WT_Un	WT_D	OK	1.16043	5.03275	2.11669	9.65117	5e-05	0.000235267	yes
Ptger3	Ptger3	Ptger3	chr3:157566891-157644758	WT_Un	WT_D	OK	0.0494871	0.559427	3.49882	4.71913	0.0001	0.000449848	yes
Ptgfr	Ptgfr	Ptgfr	chr3:151798609-151837528	WT_Un	WT_D	OK	3.43296	11.6996	1.76894	8.42805	5e-05	0.000235267	yes
Ptgir	Ptgir	Ptgir	chr7:16906489-16910905	WT_Un	WT_D	OK	0.994818	2.11332	1.08701	4.25548	5e-05	0.000235267	yes
Ptgis	Ptgis	Ptgis	chr2:167203195-167240537	WT_Un	WT_D	OK	26.1571	66.0281	1.33588	6.6525	5e-05	0.000235267	yes
Ptpn13	Ptpn13	Ptpn13	chr5:103425191-103598361	WT_Un	WT_D	OK	4.57807	10.4524	1.19103	5.90956	5e-05	0.000235267	yes
Ptprg	Ptprg	Ptprg	chr14:11553552-12242039	WT_Un	WT_D	OK	8.37672	18.9845	1.18036	5.95106	5e-05	0.000235267	yes
Ptrf	Ptrf	Ptrf	chr11:100956735-100970617	WT_Un	WT_D	OK	189.484	390.624	1.0437	5.21886	5e-05	0.000235267	yes
Pvrl1	Pvrl1	Pvrl1	chr9:43744575-43807461	WT_Un	WT_D	OK	3.13806	7.86118	1.32487	6.30058	5e-05	0.000235267	yes
Pxmp4	Pxmp4	Pxmp4	chr2:154587043-154603673	WT_Un	WT_D	OK	8.22984	17.4666	1.08566	4.99237	5e-05	0.000235267	yes
Pycard	Pycard	Pycard	chr7:127991372-127993867	WT_Un	WT_D	OK	0.464662	9.44154	4.34477	14.1399	5e-05	0.000235267	yes
Pydc3	Pydc3	Pydc3	chr1:173673679-173698392	WT_Un	WT_D	OK	0.0858092	0.286965	1.74167	3.27202	0.0002	0.000852822	yes
Pyhin1	Pyhin1	Pyhin1	chr1:173630858-173647928	WT_Un	WT_D	OK	0.0423028	10.3447	7.93392	13.5559	5e-05	0.000235267	yes
Rab15	Rab15	Rab15	chr12:76797962-76822524	WT_Un	WT_D	OK	2.40712	6.25436	1.37755	6.12788	5e-05	0.000235267	yes
Rab19	Rab19	Rab19	chr6:39381427-39390379	WT_Un	WT_D	OK	0.071269	0.243649	1.77346	1.98994	0.0184	0.0475088	yes
Rab20	Rab20	Rab20	chr8:11453976-11480241	WT_Un	WT_D	OK	4.35754	10.2268	1.23077	3.69603	5e-05	0.000235267	yes
Rab32	Rab32	Rab32	chr10:10545038-10558207	WT_Un	WT_D	OK	23.8644	69.3978	1.54003	7.69368	5e-05	0.000235267	yes
Rab3d	Rab3d	Rab3d	chr9:21907510-21918121	WT_Un	WT_D	OK	2.69068	12.7241	2.24152	10.4552	5e-05	0.000235267	yes
Rab3il1	Rab3il1	Rab3il1	chr19:10018227-10035586	WT_Un	WT_D	OK	3.04097	12.7334	2.06601	9.23227	5e-05	0.000235267	yes
Rab40b	Rab40b	Rab40b	chr11:121356120-121388251	WT_Un	WT_D	OK	2.5049	5.28081	1.07601	4.42646	5e-05	0.000235267	yes
Rab9	Rab9	Rab9	chrX:166457251-166479867	WT_Un	WT_D	OK	27.6497	62.2488	1.17078	5.79481	5e-05	0.000235267	yes
Rad51b	Rad51b	Rad51b	chr12:79297281-79814690	WT_Un	WT_D	OK	0.88094	1.87466	1.08951	3.64668	5e-05	0.000235267	yes
Ramp1	Ramp1	Ramp1	chr1:91179821-91225196	WT_Un	WT_D	OK	0.651322	3.47969	2.41751	8.17869	5e-05	0.000235267	yes
Ramp2	Ramp2	Ramp2	chr11:101246333-101248250	WT_Un	WT_D	OK	0.520453	78.7361	7.24111	17.9747	5e-05	0.000235267	yes
Rapsn	Rapsn	Rapsn	chr2:91035626-91045729	WT_Un	WT_D	OK	0.330436	0.918241	1.4745	3.60649	5e-05	0.000235267	yes
Rarres1	Rarres1	Rarres1	chr3:67478885-67515523	WT_Un	WT_D	OK	4.11051	13.6163	1.72795	7.43573	5e-05	0.000235267	yes
Rarres2	Rarres2	Rarres2	chr6:48554798-48572670	WT_Un	WT_D	OK	2.70058	8.54841	1.66239	3.94844	5e-05	0.000235267	yes
Rasa3	Rasa3	Rasa3	chr8:13567217-13677587	WT_Un	WT_D	OK	37.1127	90.6715	1.28874	6.5274	5e-05	0.000235267	yes
Rasgef1a	Rasgef1a	Rasgef1a	chr6:118066384-118091546	WT_Un	WT_D	OK	0.0265376	0.439381	4.04936	4.99036	0.0005	0.00196759	yes
Rasgrp2	Rasgrp2	Rasgrp2	chr19:6400582-6415216	WT_Un	WT_D	OK	0.0953764	2.56547	4.74945	9.1576	5e-05	0.000235267	yes
Rasl10b	Rasl10b	Rasl10b	chr11:83410071-83421038	WT_Un	WT_D	OK	0.254794	1.27823	2.32675	7.07878	5e-05	0.000235267	yes
Rassf2	Rassf2	Rassf2	chr2:131992849-132029988	WT_Un	WT_D	OK	8.37166	19.7908	1.24125	6.16654	5e-05	0.000235267	yes
Rassf4	Rassf4	Rassf4	chr6:116633007-116673836	WT_Un	WT_D	OK	0.337675	0.804259	1.25202	4.50192	5e-05	0.000235267	yes
Rbm20	Rbm20	Rbm20	chr19:53677305-53867080	WT_Un	WT_D	OK	0.255785	0.572138	1.16143	3.99366	5e-05	0.000235267	yes
Rbp1	Rbp1	Rbp1	chr9:98422960-98446550	WT_Un	WT_D	OK	2.27117	5.6116	1.30498	5.62571	5e-05	0.000235267	yes
Rcsd1	Rcsd1	Rcsd1	chr1:165648944-165708094	WT_Un	WT_D	OK	0.313855	1.26896	2.01548	5.96323	5e-05	0.000235267	yes
Reck	Reck	Reck	chr4:43875529-43944806	WT_Un	WT_D	OK	5.88311	15.5361	1.40098	6.85149	5e-05	0.000235267	yes
Rere	Rere	Rere	chr4:150281915-150621966	WT_Un	WT_D	OK	3.71835	7.87802	1.08317	5.29283	5e-05	0.000235267	yes
Rerg	Rerg	Rerg	chr6:137054824-137170496	WT_Un	WT_D	OK	0.201971	1.01998	2.33632	5.41809	5e-05	0.000235267	yes
Rev3l	Rev3l	Rev3l	chr10:39732159-39875205	WT_Un	WT_D	OK	4.99081	10.2849	1.04318	5.21697	5e-05	0.000235267	yes
Rfx2	Rfx2	Rfx2	chr17:56775896-56831008	WT_Un	WT_D	OK	0.100971	0.222219	1.13804	2.24457	0.0029	0.00952989	yes
Rfx3	Rfx3	Rfx3	chr19:27761720-28011166	WT_Un	WT_D	OK	0.340767	0.706325	1.05155	4.09313	5e-05	0.000235267	yes
Rfx8	Rfx8	Rfx8	chr1:39665300-39720989	WT_Un	WT_D	OK	0.0216827	0.288101	3.73196	3.06064	0.00185	0.00639276	yes
Rgcc	Rgcc	Rgcc	chr14:79288749-79301635	WT_Un	WT_D	OK	11.8106	45.0417	1.93119	8.85451	5e-05	0.000235267	yes
Rgma	Rgma	Rgma	chr7:73310379-73419899	WT_Un	WT_D	OK	0.396867	2.33071	2.55404	8.72378	5e-05	0.000235267	yes
Rgs2	Rgs2	Rgs2	chr1:143999337-144004149	WT_Un	WT_D	OK	3.4619	23.7271	2.7769	13.0138	5e-05	0.000235267	yes
Rgs5	Rgs5	Rgs5	chr1:169655500-169693526	WT_Un	WT_D	OK	0.649233	10.3388	3.99318	13.4314	5e-05	0.000235267	yes
Rhag	Rhag	Rhag	chr17:40811148-40840754	WT_Un	WT_D	OK	0.0803988	0.441871	2.45838	4.21436	5e-05	0.000235267	yes
Rhoj	Rhoj	Rhoj	chr12:75308312-75401455	WT_Un	WT_D	OK	35.9409	97.123	1.43419	7.23764	5e-05	0.000235267	yes
Rhou	Rhou	Rhou	chr8:123653928-123663880	WT_Un	WT_D	OK	10.5046	22.5598	1.10274	5.44724	5e-05	0.000235267	yes
Rilp	Rilp	Rilp	chr11:75510093-75513166	WT_Un	WT_D	OK	1.0654	2.14465	1.00934	3.28471	5e-05	0.000235267	yes
Rilpl1	Rilpl1	Rilpl1	chr5:124493079-124531391	WT_Un	WT_D	OK	12.9607	25.9823	1.00338	4.90261	5e-05	0.000235267	yes
Rin3	Rin3	Rin3	chr12:102283073-102390854	WT_Un	WT_D	OK	1.24548	3.55837	1.51452	6.39026	5e-05	0.000235267	yes
Rnase4	Rnase4	Rnase4	chr14:51091076-51106151	WT_Un	WT_D	OK	156.525	386.674	1.30472	6.52112	5e-05	0.000235267	yes
Rnasel	Rnasel	Rnasel	chr1:153749425-153764221	WT_Un	WT_D	OK	2.08491	9.92001	2.25036	10.4589	5e-05	0.000235267	yes
Rnf125	Rnf125	Rnf125	chr18:20944624-20983848	WT_Un	WT_D	OK	4.16839	14.1739	1.76568	7.54358	5e-05	0.000235267	yes
Rnf144b	Rnf144b	Rnf144b	chr13:47122719-47247991	WT_Un	WT_D	OK	0.122163	0.522071	2.09544	5.39171	5e-05	0.000235267	yes
Rnf180	Rnf180	Rnf180	chr13:105147493-105293014	WT_Un	WT_D	OK	0.211654	0.993064	2.23018	6.55967	5e-05	0.000235267	yes
Rnf39	Rnf39	Rnf39	chr17:36943050-36947986	WT_Un	WT_D	OK	0.168077	0.47837	1.509	2.62512	0.00125	0.00450854	yes
Rnh1	Rnh1	Rnh1	chr7:141160325-141172851	WT_Un	WT_D	OK	89.2019	188.646	1.08053	5.4746	5e-05	0.000235267	yes
Robo2	Robo2	Robo2	chr16:73892305-74410912	WT_Un	WT_D	OK	0.0809742	0.222951	1.46119	3.88682	5e-05	0.000235267	yes
Ror1	Ror1	Ror1	chr4:100095790-100442545	WT_Un	WT_D	OK	2.14851	15.8992	2.88755	13.1959	5e-05	0.000235267	yes
Rpia	Rpia	Rpia	chr6:70765719-70792175	WT_Un	WT_D	OK	4.34938	11.5292	1.40641	6.23988	5e-05	0.000235267	yes
Rreb1	Rreb1	Rreb1	chr13:37826037-37952005	WT_Un	WT_D	OK	1.39501	2.85564	1.03354	4.64543	5e-05	0.000235267	yes
Rrm2	Rrm2	Rrm2	chr12:24708253-24714146	WT_Un	WT_D	OK	59.5806	121.643	1.02974	5.21398	5e-05	0.000235267	yes
Rsad2	Rsad2	Rsad2	chr12:26442742-26456452	WT_Un	WT_D	OK	0.0861969	0.459046	2.41293	5.29314	5e-05	0.000235267	yes
Rtn2	Rtn2	Rtn2	chr7:19282623-19296164	WT_Un	WT_D	OK	4.25513	17.8186	2.06611	8.54841	5e-05	0.000235267	yes
Rtn4rl1	Rtn4rl1	Rtn4rl1	chr11:75193992-75267762	WT_Un	WT_D	OK	0.655698	1.88137	1.52068	5.57532	5e-05	0.000235267	yes
Rtn4rl2	Rtn4rl2	Rtn4rl2	chr2:84871945-84886692	WT_Un	WT_D	OK	0.103972	0.343468	1.72399	2.25236	0.00805	0.0232897	yes
Rtp4	Rtp4	Rtp4	chr16:23609918-23614222	WT_Un	WT_D	OK	3.85602	18.7382	2.2808	9.95199	5e-05	0.000235267	yes
Rufy4	Rufy4	Rufy4	chr1:74125540-74148230	WT_Un	WT_D	OK	0.0518448	0.239807	2.2096	2.68596	0.00165	0.0057721	yes
S100a10	S100a10	S100a10	chr3:93555116-93564645	WT_Un	WT_D	OK	626.11	1430.76	1.1923	6.02371	5e-05	0.000235267	yes
S100a5	S100a5	S100a5	chr3:90608521-90611780	WT_Un	WT_D	OK	0.743204	2.13271	1.52086	2.46473	0.00365	0.0116676	yes
S100a7a	S100a7a	S100a7a	chr3:90654301-90658130	WT_Un	WT_D	OK	2.44632	22.5323	3.20331	11.2592	5e-05	0.000235267	yes
S100a8	S100a8	S100a8	chr3:90669070-90670034	WT_Un	WT_D	OK	0.216272	1.475	2.7698	3.06607	0.0162	0.0426695	yes
S100b	S100b	S100b	chr10:76253835-76261319	WT_Un	WT_D	OK	3.2323	9.10121	1.4935	6.33959	5e-05	0.000235267	yes
Samd9l	Samd9l	Samd9l	chr6:3372257-3399571	WT_Un	WT_D	OK	21.2883	45.3447	1.09087	5.51462	5e-05	0.000235267	yes
Samhd1	Samhd1	Samhd1	chr2:157097528-157135222	WT_Un	WT_D	OK	24.293	70.3146	1.53328	7.77286	5e-05	0.000235267	yes
Sash1	Sash1	Sash1	chr10:8722218-8886070	WT_Un	WT_D	OK	21.0245	45.0755	1.10027	5.57557	5e-05	0.000235267	yes
Sav1	Sav1	Sav1	chr12:69746847-69987002	WT_Un	WT_D	OK	34.277	91.7512	1.42048	4.31741	5e-05	0.000235267	yes
Sbsn	Sbsn	Sbsn	chr7:30751470-30756134	WT_Un	WT_D	OK	27.6953	155.232	2.48672	11.2975	5e-05	0.000235267	yes
Scara3	Scara3	Scara3	chr14:65919394-65953744	WT_Un	WT_D	OK	18.8564	52.4595	1.47615	7.41358	5e-05	0.000235267	yes
Scara5	Scara5	Scara5	chr14:65666402-65764826	WT_Un	WT_D	OK	0.396524	51.6491	7.02519	25.6914	5e-05	0.000235267	yes
Scel	Scel	Scel	chr14:103513340-103613346	WT_Un	WT_D	OK	1.80969	7.33075	2.01822	8.78236	5e-05	0.000235267	yes
Scml4	Scml4	Scml4	chr10:42860511-42960782	WT_Un	WT_D	OK	0.0742159	0.230379	1.63421	3.57469	5e-05	0.000235267	yes
Scn7a	Scn7a	Scn7a	chr2:66673425-66784910	WT_Un	WT_D	OK	0.0389593	0.793392	4.34799	9.6782	5e-05	0.000235267	yes
Scpep1	Scpep1	Scpep1	chr11:88905927-88955442	WT_Un	WT_D	OK	106.143	220.079	1.05201	5.3097	5e-05	0.000235267	yes
Scrn1	Scrn1	Scrn1	chr6:54508815-54566382	WT_Un	WT_D	OK	17.6562	38.5723	1.12739	5.52843	5e-05	0.000235267	yes
Sdk1	Sdk1	Sdk1	chr5:141241533-142213791	WT_Un	WT_D	OK	0.126521	0.655449	2.37311	7.70445	5e-05	0.000235267	yes
Selenbp1	Selenbp1	Selenbp1	chr3:94933082-94944758	WT_Un	WT_D	OK	0.905743	18.7986	4.37538	15.7281	5e-05	0.000235267	yes
Sema3b	Sema3b	Sema3b	chr9:107597673-107609241	WT_Un	WT_D	OK	3.58375	12.7429	1.83015	8.58301	5e-05	0.000235267	yes
Sema3d	Sema3d	Sema3d	chr5:12383165-12588943	WT_Un	WT_D	OK	0.391559	3.74316	3.25696	13.0072	5e-05	0.000235267	yes
Sema3e	Sema3e	Sema3e	chr5:14025275-14256689	WT_Un	WT_D	OK	1.34015	8.16723	2.60745	12.114	5e-05	0.000235267	yes
Sema3f	Sema3f	Sema3f	chr9:107681501-107710475	WT_Un	WT_D	OK	2.61206	8.30706	1.66915	7.60762	5e-05	0.000235267	yes
Sema5a	Sema5a	Sema5a	chr15:32244812-32696341	WT_Un	WT_D	OK	0.559202	2.21673	1.98699	8.76811	5e-05	0.000235267	yes
Sema6b	Sema6b	Sema6b	chr17:56123084-56140343	WT_Un	WT_D	OK	0.654479	1.82542	1.47981	5.64104	5e-05	0.000235267	yes
Sema6d	Sema6d	Sema6d	chr2:124089968-124667789	WT_Un	WT_D	OK	0.93652	3.96544	2.0821	8.99311	5e-05	0.000235267	yes
Sepp1	Sepp1	Sepp1	chr15:3270766-3280508	WT_Un	WT_D	OK	26.7148	1029.71	5.26846	25.8019	5e-05	0.000235267	yes
2004-09-01	2004-09-01	2004-09-01	chr11:87578388-87590539	WT_Un	WT_D	OK	0.513789	1.28695	1.32471	3.40889	5e-05	0.000235267	yes
Serpina3c	Serpina3c	Serpina3c	chr12:104146906-104153872	WT_Un	WT_D	OK	0.10001	45.1229	8.81757	15.1709	5e-05	0.000235267	yes
Serpina3f	Serpina3f	Serpina3f	chr12:104214543-104241934	WT_Un	WT_D	OK	0.030766	3.15205	6.67881	5.4815	0.001	0.00368818	yes
Serpina3g	Serpina3g	Serpina3g	chr12:104214543-104241934	WT_Un	WT_D	OK	0.306134	7.61514	4.63663	12.5105	5e-05	0.000235267	yes
Serpina3h	Serpina3h	Serpina3h	chr12:104247895-104254405	WT_Un	WT_D	OK	0.156816	1.3324	3.08688	6.76243	5e-05	0.000235267	yes
Serpina3i	Serpina3i	Serpina3i	chr12:104263121-104269365	WT_Un	WT_D	OK	0.0351273	1.03325	4.87845	5.89687	0.00055	0.00214573	yes
Serpina3m	Serpina3m	Serpina3m	chr12:104387163-104394257	WT_Un	WT_D	OK	0.0139734	54.0342	11.917	6.53701	0.0167	0.0437416	yes
Serpina3n	Serpina3n	Serpina3n	chr12:104406707-104414329	WT_Un	WT_D	OK	0.512102	457.125	9.80194	33.0065	5e-05	0.000235267	yes
Serpinb10	Serpinb10	Serpinb10	chr1:107529002-107549271	WT_Un	WT_D	OK	0.114937	0.268699	1.22515	2.67434	0.0004	0.00160733	yes
Serpinb1a	Serpinb1a	Serpinb1a	chr13:32842091-32851185	WT_Un	WT_D	OK	9.67306	21.193	1.13154	5.39929	5e-05	0.000235267	yes
Serpinb5	Serpinb5	Serpinb5	chr1:106861179-106883348	WT_Un	WT_D	OK	0.0382034	0.46106	3.59318	4.87892	0.0002	0.000852822	yes
Serpinb6c	Serpinb6c	Serpinb6c	chr13:33879815-33905708	WT_Un	WT_D	OK	0.29158	4.09634	3.81237	8.88424	5e-05	0.000235267	yes
Serpinb7	Serpinb7	Serpinb7	chr1:107422688-107452689	WT_Un	WT_D	OK	0.0712043	2.28689	5.00528	7.77962	5e-05	0.000235267	yes
Serpinb8	Serpinb8	Serpinb8	chr1:107590005-107608978	WT_Un	WT_D	OK	2.58527	16.5698	2.68017	10.2356	5e-05	0.000235267	yes
Serping1	Serping1	Serping1	chr2:84765359-84775429	WT_Un	WT_D	OK	19.2723	139.559	2.85627	14.1618	5e-05	0.000235267	yes
Sertad3	Sertad3	Sertad3	chr7:27473839-27477364	WT_Un	WT_D	OK	6.55104	13.426	1.03523	4.55695	5e-05	0.000235267	yes
Sesn1	Sesn1	Sesn1	chr10:41810573-41908436	WT_Un	WT_D	OK	5.84648	29.8447	2.35184	11.2358	5e-05	0.000235267	yes
Sfrp1	Sfrp1	Sfrp1	chr8:23411501-23449632	WT_Un	WT_D	OK	33.2349	70.7756	1.09055	5.52666	5e-05	0.000235267	yes
Sfrp2	Sfrp2	Sfrp2	chr3:83766320-83774314	WT_Un	WT_D	OK	2.86362	8.97882	1.64868	7.0965	5e-05	0.000235267	yes
Sgip1	Sgip1	Sgip1	chr4:102760134-103011965	WT_Un	WT_D	OK	0.0266606	0.204206	2.93724	3.89078	5e-05	0.000235267	yes
Sh2d4a	Sh2d4a	Sh2d4a	chr8:68276527-68347704	WT_Un	WT_D	OK	0.90829	3.75098	2.04604	7.86667	5e-05	0.000235267	yes
Sh2d4b	Sh2d4b	Sh2d4b	chr14:40815867-40892965	WT_Un	WT_D	OK	0.06241	0.433554	2.79636	3.41745	0.0053	0.0161715	yes
Sh3pxd2a	Sh3pxd2a	Sh3pxd2a	chr19:47260173-47464411	WT_Un	WT_D	OK	22.059	47.4465	1.10493	5.5836	5e-05	0.000235267	yes
Shpk	Shpk	Shpk	chr11:73199481-73224506	WT_Un	WT_D	OK	2.12761	5.33249	1.32558	5.71835	5e-05	0.000235267	yes
Siglec1	Siglec1	Siglec1	chr2:131069219-131086765	WT_Un	WT_D	OK	0.0178062	0.204785	3.52366	4.94067	0.0001	0.000449848	yes
Sik1	Sik1	Sik1	chr17:31844249-31855792	WT_Un	WT_D	OK	3.74776	11.2096	1.58064	7.5751	5e-05	0.000235267	yes
Sik2	Sik2	Sik2	chr9:50856923-51009073	WT_Un	WT_D	OK	3.55223	7.36973	1.05289	2.53695	0.0007	0.0026695	yes
Sirpa	Sirpa	Sirpa	chr2:129592838-129632228	WT_Un	WT_D	OK	8.90306	18.2303	1.03397	5.11545	5e-05	0.000235267	yes
Six1	Six1	Six1	chr12:73041826-73046712	WT_Un	WT_D	OK	13.629	27.6269	1.0194	5.04787	5e-05	0.000235267	yes
Slc10a6	Slc10a6	Slc10a6	chr5:103605710-103629403	WT_Un	WT_D	OK	0.0469788	13.2342	8.13805	11.4976	0.0001	0.000449848	yes
Slc12a8	Slc12a8	Slc12a8	chr16:33518328-33664135	WT_Un	WT_D	OK	0.236404	0.541262	1.19507	3.21245	5e-05	0.000235267	yes
Slc16a2	Slc16a2	Slc16a2	chrX:103697413-103821988	WT_Un	WT_D	OK	1.2498	3.68586	1.56031	6.67706	5e-05	0.000235267	yes
Slc16a9	Slc16a9	Slc16a9	chr10:70245275-70285951	WT_Un	WT_D	OK	1.58436	3.29971	1.05844	4.51065	5e-05	0.000235267	yes
Slc17a1	Slc17a1	Slc17a1	chr13:23869017-23895730	WT_Un	WT_D	OK	0.0759902	0.601012	2.98351	4.30415	5e-05	0.000235267	yes
Slc17a8	Slc17a8	Slc17a8	chr10:89574019-89621249	WT_Un	WT_D	OK	0.166355	0.605492	1.86385	5.27317	5e-05	0.000235267	yes
Slc1a2	Slc1a2	Slc1a2	chr2:102658682-102790784	WT_Un	WT_D	OK	0.166465	0.874926	2.39395	4.78496	5e-05	0.000235267	yes
Slc1a3	Slc1a3	Slc1a3	chr15:8634123-8710807	WT_Un	WT_D	OK	2.31523	5.61757	1.27879	5.84369	5e-05	0.000235267	yes
Slc1a5	Slc1a5	Slc1a5	chr7:16781345-16798274	WT_Un	WT_D	OK	29.1	95.6194	1.71628	8.65691	5e-05	0.000235267	yes
Slc22a18	Slc22a18	Slc22a18	chr7:143473754-143499332	WT_Un	WT_D	OK	1.62042	6.24404	1.94611	7.31434	5e-05	0.000235267	yes
Slc22a4	Slc22a4	Slc22a4	chr11:53983125-54028090	WT_Un	WT_D	OK	1.16668	2.56969	1.13918	4.26144	5e-05	0.000235267	yes
Slc25a18	Slc25a18	Slc25a18	chr6:120773767-120793982	WT_Un	WT_D	OK	0.0604481	0.271302	2.16613	2.44045	0.0116	0.0320267	yes
Slc25a23	Slc25a23	Slc25a23	chr17:57043710-57059863	WT_Un	WT_D	OK	0.100962	0.323989	1.68214	3.58275	5e-05	0.000235267	yes
Slc25a27	Slc25a27	Slc25a27	chr17:43641899-43667015	WT_Un	WT_D	OK	0.261086	0.609775	1.22375	3.25249	0.0002	0.000852822	yes
Slc25a30	Slc25a30	Slc25a30	chr14:75761998-75787037	WT_Un	WT_D	OK	12.9878	48.399	1.89782	9.21909	5e-05	0.000235267	yes
Slc25a42	Slc25a42	Slc25a42	chr8:70184339-70212281	WT_Un	WT_D	OK	0.793077	1.85931	1.22923	4.58609	5e-05	0.000235267	yes
Slc26a10	Slc26a10	Slc26a10	chr10:127172425-127180645	WT_Un	WT_D	OK	0.113697	0.352876	1.63396	3.01764	0.00015	0.000654546	yes
Slc27a3	Slc27a3	Slc27a3	chr3:90385232-90389927	WT_Un	WT_D	OK	10.1929	21.2144	1.05748	5.1119	5e-05	0.000235267	yes
Slc27a6	Slc27a6	Slc27a6	chr18:58556239-58612869	WT_Un	WT_D	OK	0.0824091	0.400769	2.2819	4.10493	0.0001	0.000449848	yes
Slc2a4	Slc2a4	Slc2a4	chr11:69942285-69948190	WT_Un	WT_D	OK	0.0873347	0.349176	1.99933	3.78018	5e-05	0.000235267	yes
Slc31a2	Slc31a2	Slc31a2	chr4:62286428-62298412	WT_Un	WT_D	OK	10.9796	27.8047	1.34051	6.4542	5e-05	0.000235267	yes
Slc43a1	Slc43a1	Slc43a1	chr2:84839407-84863586	WT_Un	WT_D	OK	1.2699	5.21875	2.03899	8.12104	5e-05	0.000235267	yes
Slc43a3	Slc43a3	Slc43a3	chr2:84936645-84958509	WT_Un	WT_D	OK	8.56461	60.4317	2.81885	13.7858	5e-05	0.000235267	yes
Slc44a1	Slc44a1	Slc44a1	chr4:53440412-53622478	WT_Un	WT_D	OK	12.0785	34.7078	1.52281	7.22488	5e-05	0.000235267	yes
Slc44a2	Slc44a2	Slc44a2	chr9:21320718-21355028	WT_Un	WT_D	OK	46.3928	92.7993	1.00021	5.10754	5e-05	0.000235267	yes
Slc44a3	Slc44a3	Slc44a3	chr3:121459527-121532344	WT_Un	WT_D	OK	0.358899	1.59226	2.14943	6.53002	5e-05	0.000235267	yes
Slc45a3	Slc45a3	Slc45a3	chr1:131962914-131982972	WT_Un	WT_D	OK	0.331629	1.81583	2.45299	7.91779	5e-05	0.000235267	yes
Slc46a3	Slc46a3	Slc46a3	chr5:147878440-147894802	WT_Un	WT_D	OK	0.3856	0.811963	1.07431	3.08502	5e-05	0.000235267	yes
Slc4a4	Slc4a4	Slc4a4	chr5:88887259-89239656	WT_Un	WT_D	OK	2.85236	6.2574	1.13341	5.4606	5e-05	0.000235267	yes
Slc5a7	Slc5a7	Slc5a7	chr17:54273589-54299034	WT_Un	WT_D	OK	0.254254	0.698144	1.45726	4.77395	5e-05	0.000235267	yes
Slc6a12	Slc6a12	Slc6a12	chr6:121346696-121365773	WT_Un	WT_D	OK	2.66343	9.20015	1.78837	7.93022	5e-05	0.000235267	yes
Slc6a2	Slc6a2	Slc6a2	chr8:92961046-93001667	WT_Un	WT_D	OK	0.0439328	0.194675	2.1477	4.30255	5e-05	0.000235267	yes
Slc6a4	Slc6a4	Slc6a4	chr11:76998596-77032343	WT_Un	WT_D	OK	0.0274744	1.73093	5.97732	7.29623	0.00055	0.00214573	yes
Slc6a7	Slc6a7	Slc6a7	chr18:60995379-61014199	WT_Un	WT_D	OK	0.216373	0.59274	1.45388	3.9459	5e-05	0.000235267	yes
Slc7a13	Slc7a13	Slc7a13	chr4:19818726-19842213	WT_Un	WT_D	OK	0.025667	0.544239	4.40625	3.80322	0.0167	0.0437416	yes
Slc7a2	Slc7a2	Slc7a2	chr8:40862366-40922070	WT_Un	WT_D	OK	6.02345	20.2408	1.7486	8.79615	5e-05	0.000235267	yes
Slc7a8	Slc7a8	Slc7a8	chr14:54722214-54781886	WT_Un	WT_D	OK	0.171914	0.681045	1.98606	5.54603	5e-05	0.000235267	yes
Slc9b2	Slc9b2	Slc9b2	chr3:135307699-135342767	WT_Un	WT_D	OK	0.164868	0.653689	1.9873	4.43172	5e-05	0.000235267	yes
Slco1a4	Slco1a4	Slco1a4	chr6:141805439-141856171	WT_Un	WT_D	OK	0.0164966	0.339855	4.36468	4.5167	0.0019	0.00654563	yes
Slco3a1	Slco3a1	Slco3a1	chr7:74275417-74554780	WT_Un	WT_D	OK	6.93504	28.3097	2.02932	9.59552	5e-05	0.000235267	yes
Slfn10-ps	Slfn10-ps	Slfn10-ps	chr11:83028125-83040533	WT_Un	WT_D	OK	1.11659	2.35365	1.07579	4.35499	5e-05	0.000235267	yes
Slfn2	Slfn2	Slfn2	chr11:83065111-83070678	WT_Un	WT_D	OK	6.69942	15.0227	1.16504	5.3198	5e-05	0.000235267	yes
Slfn5	Slfn5	Slfn5	chr11:82911252-82964850	WT_Un	WT_D	OK	2.64515	9.73628	1.88002	8.99584	5e-05	0.000235267	yes
Slfn8	Slfn8	Slfn8	chr11:83002157-83020810	WT_Un	WT_D	OK	1.32532	6.23331	2.23366	9.51724	5e-05	0.000235267	yes
Slit3	Slit3	Slit3	chr11:35121455-35708507	WT_Un	WT_D	OK	8.01939	31.2942	1.96433	9.77765	5e-05	0.000235267	yes
Slitrk5	Slitrk5	Slitrk5	chr14:111675114-111683135	WT_Un	WT_D	OK	0.176789	0.475635	1.42783	4.11878	5e-05	0.000235267	yes
Slurp1	Slurp1	Slurp1	chr15:74726643-74728026	WT_Un	WT_D	OK	1.14797	3.49208	1.60501	3.63803	5e-05	0.000235267	yes
Smad9	Smad9	Smad9	chr3:54755581-54801269	WT_Un	WT_D	OK	1.33608	3.16578	1.24456	5.50628	5e-05	0.000235267	yes
Smarca1	Smarca1	Smarca1	chrX:47809369-47892552	WT_Un	WT_D	OK	2.61499	6.49531	1.3126	6.05348	5e-05	0.000235267	yes
Smim1	Smim1	Smim1	chr4:154011802-154026044	WT_Un	WT_D	OK	7.51796	18.4466	1.29494	5.06458	5e-05	0.000235267	yes
Smim24	Smim24	Smim24	chr10:81393063-81395079	WT_Un	WT_D	OK	0.109629	1.01902	3.21647	3.10521	0.01	0.0281566	yes
Smpd3	Smpd3	Smpd3	chr8:106252547-106337988	WT_Un	WT_D	OK	2.82361	45.5018	4.01031	19.2458	5e-05	0.000235267	yes
Smpdl3a	Smpdl3a	Smpdl3a	chr10:57794543-57811830	WT_Un	WT_D	OK	23.4575	70.8178	1.59407	7.92829	5e-05	0.000235267	yes
Sncg	Sncg	Sncg	chr14:34370273-34374669	WT_Un	WT_D	OK	20.2424	61.8795	1.61208	7.50511	5e-05	0.000235267	yes
Sned1	Sned1	Sned1	chr1:93235896-93296448	WT_Un	WT_D	OK	20.8823	111.287	2.41393	12.1543	5e-05	0.000235267	yes
Snhg11	Snhg11	Snhg11	chr2:158375637-158386145	WT_Un	WT_D	OK	0.454618	1.19691	1.39658	5.33686	5e-05	0.000235267	yes
Snta1	Snta1	Snta1	chr2:154376313-154408084	WT_Un	WT_D	OK	19.5882	69.8932	1.83517	9.13896	5e-05	0.000235267	yes
Snx1	Snx1	Snx1	chr9:66088126-66124886	WT_Un	WT_D	OK	47.4779	101.965	1.10274	5.57233	5e-05	0.000235267	yes
Snx21	Snx21	Snx21	chr2:164786020-164804881	WT_Un	WT_D	OK	10.0317	23.9219	1.25377	5.0557	5e-05	0.000235267	yes
Snx29	Snx29	Snx29	chr16:11322903-11755473	WT_Un	WT_D	OK	1.33709	3.97892	1.57328	6.29731	5e-05	0.000235267	yes
Snx32	Snx32	Snx32	chr19:5495277-5510489	WT_Un	WT_D	OK	2.12773	4.965	1.22248	4.72103	5e-05	0.000235267	yes
Snx33	Snx33	Snx33	chr9:56917199-56928371	WT_Un	WT_D	OK	12.4712	25.612	1.03823	5.20194	5e-05	0.000235267	yes
Sorbs2	Sorbs2	Sorbs2	chr8:45507787-45827906	WT_Un	WT_D	OK	4.71657	13.2256	1.48753	7.19415	5e-05	0.000235267	yes
Sorbs3	Sorbs3	Sorbs3	chr14:70180467-70207671	WT_Un	WT_D	OK	6.54459	14.5486	1.1525	5.32238	5e-05	0.000235267	yes
Sord	Sord	Sord	chr2:122234838-122265337	WT_Un	WT_D	OK	6.22041	13.691	1.13814	5.32528	5e-05	0.000235267	yes
Sox5	Sox5	Sox5	chr6:143828424-144209568	WT_Un	WT_D	OK	0.237264	1.80454	2.92707	10.8672	5e-05	0.000235267	yes
Sox9	Sox9	Sox9	chr11:112782209-112787757	WT_Un	WT_D	OK	1.51387	6.24647	2.0448	9.04627	5e-05	0.000235267	yes
Sp100	Sp100	Sp100	chr1:85650049-85709448	WT_Un	WT_D	OK	2.19162	5.40398	1.30203	5.37035	5e-05	0.000235267	yes
Spaca1	Spaca1	Spaca1	chr4:34024871-34050067	WT_Un	WT_D	OK	1.94924	5.42205	1.47593	5.20962	5e-05	0.000235267	yes
Sparcl1	Sparcl1	Sparcl1	chr5:104079108-104114088	WT_Un	WT_D	OK	0.152509	5.37247	5.13862	13.4488	5e-05	0.000235267	yes
Sphk1	Sphk1	Sphk1	chr11:116531910-116536675	WT_Un	WT_D	OK	10.4832	47.6667	2.1849	10.3772	5e-05	0.000235267	yes
Sphkap	Sphkap	Sphkap	chr1:83255780-83408200	WT_Un	WT_D	OK	0.0222195	0.378775	4.09144	6.82926	5e-05	0.000235267	yes
Spink8	Spink8	Spink8	chr9:109816626-109826627	WT_Un	WT_D	OK	0.0838094	1.75731	4.39011	3.51031	0.0024	0.00804854	yes
Spint1	Spint1	Spint1	chr2:119237359-119249513	WT_Un	WT_D	OK	0.0961395	0.493833	2.36082	4.29644	5e-05	0.000235267	yes
Spock2	Spock2	Spock2	chr10:60106256-60133913	WT_Un	WT_D	OK	0.803221	2.62118	1.70635	6.75368	5e-05	0.000235267	yes
Sprn	Sprn	Sprn	chr7:140137563-140154659	WT_Un	WT_D	OK	0.452837	1.59063	1.81254	3.99994	5e-05	0.000235267	yes
Sprr2k	Sprr2k	Sprr2k	chr3:92432581-92433927	WT_Un	WT_D	OK	0.0457591	0.903274	4.30303	2.13158	0.0167	0.0437416	yes
Spsb1	Spsb1	Spsb1	chr4:149896283-149955006	WT_Un	WT_D	OK	8.48759	33.0394	1.96076	9.6166	5e-05	0.000235267	yes
Spta1	Spta1	Spta1	chr1:174172775-174248449	WT_Un	WT_D	OK	0.616078	2.47672	2.00725	8.71509	5e-05	0.000235267	yes
Srgap1	Srgap1	Srgap1	chr10:121780990-122047315	WT_Un	WT_D	OK	0.875782	2.68886	1.61835	7.22073	5e-05	0.000235267	yes
Srgn	Srgn	Srgn	chr10:62494427-62507755	WT_Un	WT_D	OK	0.593032	4.99105	3.07316	7.72974	5e-05	0.000235267	yes
Ssc5d	Ssc5d	Ssc5d	chr7:4925843-4944797	WT_Un	WT_D	OK	1.69391	3.73149	1.13939	5.01602	5e-05	0.000235267	yes
Ssfa2	Ssfa2	Ssfa2	chr2:79635424-79672964	WT_Un	WT_D	OK	7.92326	17.8686	1.17326	5.82989	5e-05	0.000235267	yes
Ssh2	Ssh2	Ssh2	chr11:77216424-77460219	WT_Un	WT_D	OK	2.34178	11.2655	2.26624	11.1521	5e-05	0.000235267	yes
St14	St14	St14	chr9:31088589-31131799	WT_Un	WT_D	OK	0.120715	0.343953	1.5106	3.61629	0.0001	0.000449848	yes
St3gal1	St3gal1	St3gal1	chr15:67102874-67176882	WT_Un	WT_D	OK	1.71263	6.30162	1.87951	8.7001	5e-05	0.000235267	yes
Stac	Stac	Stac	chr9:111561433-111690216	WT_Un	WT_D	OK	0.0859271	0.209609	1.28651	2.1821	0.0063	0.0188223	yes
Stap2	Stap2	Stap2	chr17:55997075-56005606	WT_Un	WT_D	OK	0.314707	0.745171	1.24356	2.82761	0.0003	0.00123569	yes
Stard10	Stard10	Stard10	chr7:101321318-101346312	WT_Un	WT_D	OK	1.41639	5.17974	1.87066	6.40659	5e-05	0.000235267	yes
Stard8	Stard8	Stard8	chrX:99042580-99074728	WT_Un	WT_D	OK	2.5545	5.31803	1.05785	4.92391	5e-05	0.000235267	yes
Stat1	Stat1	Stat1	chr1:52119437-52161865	WT_Un	WT_D	OK	10.6305	23.0516	1.11666	5.54923	5e-05	0.000235267	yes
Stat2	Stat2	Stat2	chr10:128270575-128292849	WT_Un	WT_D	OK	5.28175	18.989	1.84608	8.99483	5e-05	0.000235267	yes
Steap3	Steap3	Steap3	chr1:120226415-120271082	WT_Un	WT_D	OK	1.99692	11.5033	2.5262	11.0658	5e-05	0.000235267	yes
Steap4	Steap4	Steap4	chr5:7960471-7982213	WT_Un	WT_D	OK	0.0914313	9.61583	6.71658	15.2211	5e-05	0.000235267	yes
Stim1	Stim1	Stim1	chr7:102267823-102436855	WT_Un	WT_D	OK	8.54568	65.0513	2.92831	14.5016	5e-05	0.000235267	yes
Stk33	Stk33	Stk33	chr7:109279215-109439053	WT_Un	WT_D	OK	0.0860332	0.289309	1.74965	3.03238	0.0007	0.0026695	yes
Stxbp6	Stxbp6	Stxbp6	chr12:44852485-45074483	WT_Un	WT_D	OK	0.483213	1.92053	1.99077	7.39159	5e-05	0.000235267	yes
Sulf2	Sulf2	Sulf2	chr2:166073898-166155683	WT_Un	WT_D	OK	30.5491	75.8585	1.31218	6.65547	5e-05	0.000235267	yes
Sult1a1	Sult1a1	Sult1a1	chr7:126672869-126676357	WT_Un	WT_D	OK	0.384592	57.5986	7.22656	19.8362	5e-05	0.000235267	yes
Sult2b1	Sult2b1	Sult2b1	chr7:45729982-45759555	WT_Un	WT_D	OK	0.310331	0.692714	1.15845	2.28239	0.00285	0.00938074	yes
Sult5a1	Sult5a1	Sult5a1	chr8:123142846-123158280	WT_Un	WT_D	OK	0.0629044	6.78096	6.75218	7.15298	0.00195	0.00669653	yes
Suox	Suox	Suox	chr10:128669886-128673918	WT_Un	WT_D	OK	12.9813	63.0368	2.27976	11.2599	5e-05	0.000235267	yes
Susd2	Susd2	Susd2	chr10:75636618-75644008	WT_Un	WT_D	OK	0.685998	5.60259	3.02982	11.692	5e-05	0.000235267	yes
Sv2b	Sv2b	Sv2b	chr7:75114894-75331419	WT_Un	WT_D	OK	0.0348664	0.240026	2.78328	4.67549	5e-05	0.000235267	yes
Syn2	Syn2	Syn2	chr6:115134901-115282626	WT_Un	WT_D	OK	0.0740999	1.48642	4.32623	7.77699	5e-05	0.000235267	yes
Syndig1	Syndig1	Syndig1	chr2:149830782-150004392	WT_Un	WT_D	OK	0.332832	1.49962	2.17174	5.96865	5e-05	0.000235267	yes
Syne1	Syne1	Syne1	chr10:5020195-5194707	WT_Un	WT_D	OK	0.127874	0.659141	2.36587	7.31099	5e-05	0.000235267	yes
Syne2	Syne2	Syne2	chr12:75818317-76110928	WT_Un	WT_D	OK	0.946851	2.19225	1.2112	5.8571	5e-05	0.000235267	yes
Syne3	Syne3	Syne3	chr12:104929932-105009809	WT_Un	WT_D	OK	10.0972	44.5148	2.14033	10.7791	5e-05	0.000235267	yes
Synm	Synm	Synm	chr7:67730160-67759742	WT_Un	WT_D	OK	1.28454	2.81542	1.1321	5.15188	5e-05	0.000235267	yes
Syt3	Syt3	Syt3	chr7:44384125-44400030	WT_Un	WT_D	OK	0.0479898	0.278628	2.53754	3.42379	0.00075	0.00284259	yes
Syt8	Syt8	Syt8	chr7:142434976-142440396	WT_Un	WT_D	OK	0.194944	0.413393	1.08445	1.80951	0.00825	0.0238108	yes
Tagap	Tagap	Tagap	chr17:7925999-7934897	WT_Un	WT_D	OK	0.0520436	0.199652	1.9397	3.01884	0.0012	0.0043481	yes
Tarm1	Tarm1	Tarm1	chr7:3489075-3502552	WT_Un	WT_D	OK	0.607924	1.82013	1.58208	3.86358	5e-05	0.000235267	yes
Tasp1	Tasp1	Tasp1	chr2:139833478-140066805	WT_Un	WT_D	OK	12.8407	29.649	1.20726	5.83716	5e-05	0.000235267	yes
Tbc1d4	Tbc1d4	Tbc1d4	chr14:101442359-101609191	WT_Un	WT_D	OK	0.995602	3.10714	1.64195	7.27189	5e-05	0.000235267	yes
Tbkbp1	Tbkbp1	Tbkbp1	chr11:97136170-97149712	WT_Un	WT_D	OK	0.90945	3.03216	1.73728	6.86892	5e-05	0.000235267	yes
Tbx5	Tbx5	Tbx5	chr5:119834662-119885218	WT_Un	WT_D	OK	0.428968	1.35322	1.65745	5.80813	5e-05	0.000235267	yes
Tcf23	Tcf23	Tcf23	chr5:30968676-30977018	WT_Un	WT_D	OK	0.0126009	0.210407	4.06158	3.96978	0.0072	0.0211281	yes
Tcf7l1	Tcf7l1	Tcf7l1	chr6:72626370-72789045	WT_Un	WT_D	OK	0.802642	1.67074	1.05766	3.46845	5e-05	0.000235267	yes
Tcf7l2	Tcf7l2	Tcf7l2	chr19:55741809-55933655	WT_Un	WT_D	OK	1.78267	4.28712	1.26597	5.55321	5e-05	0.000235267	yes
Tcp11l2	Tcp11l2	Tcp11l2	chr10:84576946-84614355	WT_Un	WT_D	OK	4.83581	17.8938	1.88763	8.81687	5e-05	0.000235267	yes
Tead4	Tead4	Tead4	chr6:128227142-128300813	WT_Un	WT_D	OK	0.959979	5.44887	2.50488	9.94714	5e-05	0.000235267	yes
Teddm2	Teddm2	Teddm2	chr1:153849541-153851195	WT_Un	WT_D	OK	0.108911	0.360423	1.72654	2.77518	0.002	0.00684888	yes
Tek	Tek	Tek	chr4:94739288-94874976	WT_Un	WT_D	OK	0.634332	2.1362	1.75174	6.93605	5e-05	0.000235267	yes
Tekt2	Tekt2	Tekt2	chr4:126322120-126325199	WT_Un	WT_D	OK	0.408664	1.14315	1.48402	3.72855	5e-05	0.000235267	yes
Tesk2	Tesk2	Tesk2	chr4:116720954-116807559	WT_Un	WT_D	OK	2.79895	6.15947	1.13792	3.14446	0.0001	0.000449848	yes
Tfdp2	Tfdp2	Tfdp2	chr9:96196274-96323646	WT_Un	WT_D	OK	4.96291	10.203	1.03973	5.11739	5e-05	0.000235267	yes
Tfpi2	Tfpi2	Tfpi2	chr6:3962594-3968354	WT_Un	WT_D	OK	1.00399	4.49817	2.16359	7.36273	5e-05	0.000235267	yes
Tgfa	Tgfa	Tgfa	chr6:86195250-86275449	WT_Un	WT_D	OK	0.0741627	4.57412	5.94666	13.6799	5e-05	0.000235267	yes
Tgfbr3	Tgfbr3	Tgfbr3	chr5:107106569-107289595	WT_Un	WT_D	OK	11.2405	76.7585	2.77163	13.9168	5e-05	0.000235267	yes
Tgm1	Tgm1	Tgm1	chr14:55700008-55713492	WT_Un	WT_D	OK	0.031225	0.513774	4.04036	4.27025	5e-05	0.000235267	yes
Thbs4	Thbs4	Thbs4	chr13:92751585-92794818	WT_Un	WT_D	OK	0.914457	5.97538	2.70804	10.8881	5e-05	0.000235267	yes
Thra	Thra	Thra	chr11:98741872-98765111	WT_Un	WT_D	OK	12.0262	33.6242	1.48332	7.25732	5e-05	0.000235267	yes
Thrb	Thrb	Thrb	chr14:17660959-18038088	WT_Un	WT_D	OK	0.96297	2.55244	1.40631	6.07368	5e-05	0.000235267	yes
Thsd7a	Thsd7a	Thsd7a	chr6:12311607-12749253	WT_Un	WT_D	OK	3.82408	15.8301	2.04948	10.2323	5e-05	0.000235267	yes
Timp4	Timp4	Timp4	chr6:115134901-115282626	WT_Un	WT_D	OK	0.0649726	10.7324	7.36792	7.43443	0.0033	0.0106819	yes
Tinagl1	Tinagl1	Tinagl1	chr4:130165599-130175122	WT_Un	WT_D	OK	22.5429	75.1685	1.73745	8.64281	5e-05	0.000235267	yes
Tlr3	Tlr3	Tlr3	chr8:45395664-45410539	WT_Un	WT_D	OK	2.07956	4.41857	1.0873	4.90952	5e-05	0.000235267	yes
Tlr5	Tlr5	Tlr5	chr1:182954787-182976044	WT_Un	WT_D	OK	1.95934	4.03709	1.04295	4.49341	5e-05	0.000235267	yes
Tlr7	Tlr7	Tlr7	chrX:167304925-167330571	WT_Un	WT_D	OK	0.0331334	0.573138	4.11253	5.08088	5e-05	0.000235267	yes
Tlr8	Tlr8	Tlr8	chrX:167242731-167263788	WT_Un	WT_D	OK	0.0338296	0.196847	2.54071	3.37913	0.0013	0.00466619	yes
Tmem100	Tmem100	Tmem100	chr11:90030347-90036505	WT_Un	WT_D	OK	3.61212	11.4107	1.65947	7.24255	5e-05	0.000235267	yes
Tmem106a	Tmem106a	Tmem106a	chr11:101582241-101591785	WT_Un	WT_D	OK	3.35678	9.10784	1.44003	6.40697	5e-05	0.000235267	yes
Tmem106b	Tmem106b	Tmem106b	chr6:13069758-13089269	WT_Un	WT_D	OK	33.7079	106.883	1.66488	8.41309	5e-05	0.000235267	yes
Tmem140	Tmem140	Tmem140	chr6:34863145-34878065	WT_Un	WT_D	OK	0.36244	1.5057	2.05462	2.02993	0.0091	0.0259372	yes
Tmem158	Tmem158	Tmem158	chr9:123259056-123260789	WT_Un	WT_D	OK	1.06515	16.2938	3.93519	14.5495	5e-05	0.000235267	yes
Tmem176a	Tmem176a	Tmem176a	chr6:48841482-48845364	WT_Un	WT_D	OK	8.71466	31.4683	1.85238	8.279	5e-05	0.000235267	yes
Tmem176b	Tmem176b	Tmem176b	chr6:48833810-48841374	WT_Un	WT_D	OK	10.9572	37.4455	1.77291	8.1803	5e-05	0.000235267	yes
Tmem180	Tmem180	Tmem180	chr19:46356879-46375254	WT_Un	WT_D	OK	0.0768964	0.30052	1.96647	3.11585	0.00045	0.00178829	yes
Tmem200b	Tmem200b	Tmem200b	chr4:131921770-131923140	WT_Un	WT_D	OK	1.84989	3.84499	1.05554	3.84351	5e-05	0.000235267	yes
Tmem229b	Tmem229b	Tmem229b	chr12:78961794-79007277	WT_Un	WT_D	OK	0.992161	2.70455	1.44674	5.84272	5e-05	0.000235267	yes
Tmem26	Tmem26	Tmem26	chr10:68723745-68782654	WT_Un	WT_D	OK	0.409362	1.25674	1.61824	5.92024	5e-05	0.000235267	yes
Tmem35	Tmem35	Tmem35	chrX:134295224-134305969	WT_Un	WT_D	OK	1.00497	3.76212	1.90439	6.86968	5e-05	0.000235267	yes
Tmem38b	Tmem38b	Tmem38b	chr4:53826044-53862018	WT_Un	WT_D	OK	3.77678	10.6719	1.49859	6.92884	5e-05	0.000235267	yes
Tmem40	Tmem40	Tmem40	chr6:115729136-115762466	WT_Un	WT_D	OK	0.414083	0.925587	1.16045	2.45887	0.0007	0.0026695	yes
Tmem52	Tmem52	Tmem52	chr4:155469113-155470858	WT_Un	WT_D	OK	0.0282671	0.535462	4.24359	1.61863	0.015	0.0399563	yes
Tmie	Tmie	Tmie	chr9:110866045-110880083	WT_Un	WT_D	OK	0.87486	2.3383	1.41833	5.11503	5e-05	0.000235267	yes
Tmtc1	Tmtc1	Tmtc1	chr6:148047415-148444352	WT_Un	WT_D	OK	0.190276	1.55851	3.03401	2.13579	0.008	0.0231657	yes
Tnfaip8l3	Tnfaip8l3	Tnfaip8l3	chr9:54025605-54068411	WT_Un	WT_D	OK	0.0096343	1.02986	6.74005	3.46591	0.0167	0.0437416	yes
Tnfsf13b	Tnfsf13b	Tnfsf13b	chr8:10006632-10035999	WT_Un	WT_D	OK	0.0997623	0.277464	1.47573	2.22866	0.00725	0.0212563	yes
Tnmd	Tnmd	Tnmd	chrX:133851007-133865578	WT_Un	WT_D	OK	3.65591	8.39388	1.19911	4.94427	5e-05	0.000235267	yes
Tnni1	Tnni1	Tnni1	chr1:135799420-135810989	WT_Un	WT_D	OK	0.279195	1.26825	2.18349	4.11295	5e-05	0.000235267	yes
Tnni3k	Tnni3k	Tnni3k	chr3:154786290-155055407	WT_Un	WT_D	OK	0.157395	0.31846	1.01672	2.359	0.00245	0.00819298	yes
Tnnt1	Tnnt1	Tnnt1	chr7:4504569-4515975	WT_Un	WT_D	OK	0.451297	1.43159	1.66547	3.58538	5e-05	0.000235267	yes
Tns1	Tns1	Tns1	chr1:73910230-74124449	WT_Un	WT_D	OK	11.4812	43.9726	1.93734	9.76696	5e-05	0.000235267	yes
Tns2	Tns2	Tns2	chr15:102102987-102116401	WT_Un	WT_D	OK	6.42451	16.8991	1.39529	6.85823	5e-05	0.000235267	yes
Tnxb	Tnxb	Tnxb	chr17:34670534-34719815	WT_Un	WT_D	OK	0.227138	3.12785	3.78353	14.7785	5e-05	0.000235267	yes
Tob2	Tob2	Tob2	chr15:81848269-81858326	WT_Un	WT_D	OK	4.89374	12.0813	1.30377	6.27421	5e-05	0.000235267	yes
Tox	Tox	Tox	chr4:6687385-6990723	WT_Un	WT_D	OK	0.146306	0.815196	2.47816	5.95146	5e-05	0.000235267	yes
Trabd2b	Trabd2b	Trabd2b	chr4:114406723-114615098	WT_Un	WT_D	OK	0.937668	5.20474	2.47268	11.0351	5e-05	0.000235267	yes
Traf1	Traf1	Traf1	chr2:34943257-34961772	WT_Un	WT_D	OK	0.159304	0.572276	1.84493	4.09772	5e-05	0.000235267	yes
Trerf1	Trerf1	Trerf1	chr17:47140941-47359458	WT_Un	WT_D	OK	0.213567	0.941018	2.13953	6.64575	5e-05	0.000235267	yes
Trim17	Trim17	Trim17	chr11:58963780-58971729	WT_Un	WT_D	OK	0.134833	0.33347	1.30639	2.22187	0.0059	0.0177913	yes
Trim21	Trim21	Trim21	chr7:102557919-102565482	WT_Un	WT_D	OK	3.43206	7.59594	1.14616	5.13828	5e-05	0.000235267	yes
Trim25	Trim25	Trim25	chr11:88999402-89020293	WT_Un	WT_D	OK	3.56204	8.96144	1.33103	6.41938	5e-05	0.000235267	yes
Trim29	Trim29	Trim29	chr9:43310762-43336125	WT_Un	WT_D	OK	0.207339	0.806389	1.95948	5.11306	5e-05	0.000235267	yes
Trim30a	Trim30a	Trim30a	chr7:104409025-104465193	WT_Un	WT_D	OK	1.51258	5.08306	1.74868	7.55583	5e-05	0.000235267	yes
Trim30d	Trim30d	Trim30d	chr7:104470013-104507849	WT_Un	WT_D	OK	1.62454	11.7624	2.85608	12.6447	5e-05	0.000235267	yes
Trim34a	Trim34a	Trim34a	chr7:104244456-104262236	WT_Un	WT_D	OK	1.97751	4.69251	1.24667	5.23271	5e-05	0.000235267	yes
Trim34b	Trim34b	Trim34b	chr7:104329470-104336617	WT_Un	WT_D	OK	0.0903599	0.302704	1.74416	2.43779	0.00635	0.0189517	yes
Trim63	Trim63	Trim63	chr4:134315119-134329629	WT_Un	WT_D	OK	0.0239193	0.304934	3.67225	2.88862	0.00545	0.0165691	yes
Trnp1	Trnp1	Trnp1	chr4:133491099-133498550	WT_Un	WT_D	OK	12.2083	32.5681	1.4156	6.80351	5e-05	0.000235267	yes
Trp53inp1	Trp53inp1	Trp53inp1	chr4:11156440-11174377	WT_Un	WT_D	OK	49.9932	111.65	1.15918	5.89696	5e-05	0.000235267	yes
Trp63	Trp63	Trp63	chr16:25683764-25892088	WT_Un	WT_D	OK	0.587919	2.07373	1.81854	6.00804	5e-05	0.000235267	yes
Trpm3	Trpm3	Trpm3	chr19:22139116-22989884	WT_Un	WT_D	OK	0.327938	4.46347	3.76667	11.9819	5e-05	0.000235267	yes
Trpv4	Trpv4	Trpv4	chr5:114622153-114658421	WT_Un	WT_D	OK	1.22305	3.14957	1.36467	5.56111	5e-05	0.000235267	yes
Tsc22d3	Tsc22d3	Tsc22d3	chrX:140539528-140600522	WT_Un	WT_D	OK	35.4046	446.077	3.65528	18.1819	5e-05	0.000235267	yes
Tshz2	Tshz2	Tshz2	chr2:169633645-169888504	WT_Un	WT_D	OK	1.41677	3.94188	1.47628	6.57684	5e-05	0.000235267	yes
Tspan11	Tspan11	Tspan11	chr6:127887621-127953031	WT_Un	WT_D	OK	1.97572	4.13473	1.06542	4.76229	5e-05	0.000235267	yes
Tspan18	Tspan18	Tspan18	chr2:93201759-93334487	WT_Un	WT_D	OK	0.685934	1.60752	1.22869	4.60749	5e-05	0.000235267	yes
Tspan32	Tspan32	Tspan32	chr7:143005045-143019485	WT_Un	WT_D	OK	0.16454	1.15781	2.81488	5.06687	5e-05	0.000235267	yes
Tspan5	Tspan5	Tspan5	chr3:138742207-138904433	WT_Un	WT_D	OK	7.36842	20.9102	1.50478	7.37173	5e-05	0.000235267	yes
Ttc39c	Ttc39c	Ttc39c	chr18:12643532-12737052	WT_Un	WT_D	OK	6.75963	15.8889	1.233	5.84545	5e-05	0.000235267	yes
Ttpa	Ttpa	Ttpa	chr4:20008427-20030785	WT_Un	WT_D	OK	0.247745	0.5546	1.16259	3.15555	5e-05	0.000235267	yes
Tulp3	Tulp3	Tulp3	chr6:128321160-128355851	WT_Un	WT_D	OK	7.29195	14.6807	1.00954	4.9	5e-05	0.000235267	yes
Txnip	Txnip	Txnip	chr3:96555767-96566801	WT_Un	WT_D	OK	48.1742	191.755	1.99293	10.0164	5e-05	0.000235267	yes
Tyrobp	Tyrobp	Tyrobp	chr7:30413787-30417579	WT_Un	WT_D	OK	0.6037	1.31262	1.12055	1.96137	0.0114	0.0315393	yes
Uba7	Uba7	Uba7	chr9:107975566-107984056	WT_Un	WT_D	OK	1.31524	3.08483	1.22986	5.00329	5e-05	0.000235267	yes
Ube2l6	Ube2l6	Ube2l6	chr2:84798827-84810003	WT_Un	WT_D	OK	9.598	24.0014	1.32231	6.15045	5e-05	0.000235267	yes
Ugt1a6b	Ugt1a6b	Ugt1a6b	chr1:88055410-88220002	WT_Un	WT_D	OK	4.00736	12.7169	1.66602	2.85381	0.0002	0.000852822	yes
Upk3bl	Upk3bl	Upk3bl	chr5:136057266-136064324	WT_Un	WT_D	OK	0.179195	0.679631	1.92322	3.0077	0.0013	0.00466619	yes
Usp18	Usp18	Usp18	chr6:121245905-121270917	WT_Un	WT_D	OK	3.40119	9.82153	1.52991	6.5308	5e-05	0.000235267	yes
Ust	Ust	Ust	chr10:8204752-8518825	WT_Un	WT_D	OK	2.53786	5.64318	1.1529	5.30687	5e-05	0.000235267	yes
Vat1l	Vat1l	Vat1l	chr8:114205639-114374070	WT_Un	WT_D	OK	0.241573	1.51365	2.64751	7.28453	5e-05	0.000235267	yes
Vav2	Vav2	Vav2	chr2:27263634-27426825	WT_Un	WT_D	OK	4.22609	10.0222	1.2458	5.88137	5e-05	0.000235267	yes
Vegfc	Vegfc	Vegfc	chr8:54077531-54186454	WT_Un	WT_D	OK	1.97694	12.1587	2.62065	10.851	5e-05	0.000235267	yes
Vill	Vill	Vill	chr9:119052777-119071525	WT_Un	WT_D	OK	2.97846	7.3532	1.30381	5.92861	5e-05	0.000235267	yes
Vit	Vit	Vit	chr17:78508062-78627409	WT_Un	WT_D	OK	10.4874	29.8833	1.51069	7.44575	5e-05	0.000235267	yes
Vmn1r40	Vmn1r40	Vmn1r40	chr6:89714202-89715135	WT_Un	WT_D	OK	0.0819053	0.551368	2.75099	2.7502	0.00685	0.0202293	yes
Vps13c	Vps13c	Vps13c	chr9:67840395-67995634	WT_Un	WT_D	OK	6.30651	12.9728	1.04058	5.23714	5e-05	0.000235267	yes
Vsig10	Vsig10	Vsig10	chr5:117319265-117355006	WT_Un	WT_D	OK	2.39109	4.80381	1.00651	4.56865	5e-05	0.000235267	yes
Vwce	Vwce	Vwce	chr19:10634232-10665210	WT_Un	WT_D	OK	0.0446757	0.547556	3.61544	5.99383	5e-05	0.000235267	yes
Wdr86	Wdr86	Wdr86	chr5:24712268-24730680	WT_Un	WT_D	OK	0.0315854	1.30257	5.36597	4.70362	0.0167	0.0437416	yes
Wfdc1	Wfdc1	Wfdc1	chr8:119666364-119688020	WT_Un	WT_D	OK	0.195706	1.3622	2.79918	5.13688	5e-05	0.000235267	yes
Wfdc17	Wfdc17	Wfdc17	chr11:83704055-83706269	WT_Un	WT_D	OK	0.150255	4.25974	4.82528	3.87447	0.0024	0.00804854	yes
Wfikkn2	Wfikkn2	Wfikkn2	chr11:94235951-94242579	WT_Un	WT_D	OK	0.160325	0.694978	2.11597	5.40362	5e-05	0.000235267	yes
Wnk1	Wnk1	Wnk1	chr6:119923968-120038655	WT_Un	WT_D	OK	26.0017	84.7986	1.70544	8.5751	5e-05	0.000235267	yes
Wnk4	Wnk4	Wnk4	chr11:101260566-101277409	WT_Un	WT_D	OK	0.186365	3.56118	4.25615	13.0339	5e-05	0.000235267	yes
Wnt2	Wnt2	Wnt2	chr6:17988939-18030445	WT_Un	WT_D	OK	0.90511	3.86418	2.094	7.59294	5e-05	0.000235267	yes
Wnt6	Wnt6	Wnt6	chr1:74771891-74785319	WT_Un	WT_D	OK	0.0315682	0.205199	2.70048	2.66105	0.00935	0.0265425	yes
Wwp1	Wwp1	Wwp1	chr4:19608299-19709004	WT_Un	WT_D	OK	7.35365	20.6834	1.49194	7.4717	5e-05	0.000235267	yes
Xdh	Xdh	Xdh	chr17:73883894-73950196	WT_Un	WT_D	OK	16.4367	96.0136	2.54632	12.8146	5e-05	0.000235267	yes
Ypel3	Ypel3	Ypel3	chr7:126776974-126780514	WT_Un	WT_D	OK	24.0262	52.4697	1.12687	5.39002	5e-05	0.000235267	yes
Zbp1	Zbp1	Zbp1	chr2:173206611-173218922	WT_Un	WT_D	OK	2.49029	11.1818	2.16677	7.01722	5e-05	0.000235267	yes
Zbtb16	Zbtb16	Zbtb16	chr9:48654296-48835945	WT_Un	WT_D	OK	0.0102638	18.0361	10.7791	11.1132	0.00625	0.0186985	yes
Zbtb42	Zbtb42	Zbtb42	chr12:112678839-112682747	WT_Un	WT_D	OK	0.610806	1.29453	1.08364	3.87153	5e-05	0.000235267	yes
Zcchc5	Zcchc5	Zcchc5	chrX:106837081-106840643	WT_Un	WT_D	OK	1.14786	7.62544	2.73187	11.2379	5e-05	0.000235267	yes
Zfhx4	Zfhx4	Zfhx4	chr3:5177823-5415855	WT_Un	WT_D	OK	2.2722	4.958	1.12567	5.49195	5e-05	0.000235267	yes
Zfp185	Zfp185	Zfp185	chrX:72987338-73031543	WT_Un	WT_D	OK	0.189496	0.447815	1.24074	3.30352	5e-05	0.000235267	yes
Zfp36l1	Zfp36l1	Zfp36l1	chr12:80107759-80113013	WT_Un	WT_D	OK	4.44485	11.6556	1.39081	6.515	5e-05	0.000235267	yes
Zfp36l2	Zfp36l2	Zfp36l2	chr17:84183927-84187947	WT_Un	WT_D	OK	31.8736	74.1736	1.21854	6.16739	5e-05	0.000235267	yes
Zfp385a	Zfp385a	Zfp385a	chr15:103313894-103340086	WT_Un	WT_D	OK	1.24731	4.39815	1.81807	7.08844	5e-05	0.000235267	yes
Zfp395	Zfp395	Zfp395	chr14:65358675-65398930	WT_Un	WT_D	OK	0.202284	1.1156	2.46337	7.43848	5e-05	0.000235267	yes
Zfp455	Zfp455	Zfp455	chr13:67194505-67209298	WT_Un	WT_D	OK	0.32533	0.740461	1.18652	3.36128	5e-05	0.000235267	yes
Zfp456	Zfp456	Zfp456	chr13:67363583-67375763	WT_Un	WT_D	OK	0.503064	1.02369	1.02497	3.63977	5e-05	0.000235267	yes
Zfp467	Zfp467	Zfp467	chr6:48427691-48445825	WT_Un	WT_D	OK	0.819044	1.90386	1.21692	3.53452	5e-05	0.000235267	yes
Zfp521	Zfp521	Zfp521	chr18:13687013-13972733	WT_Un	WT_D	OK	5.86223	16.6815	1.50873	7.48251	5e-05	0.000235267	yes
Zfp703	Zfp703	Zfp703	chr8:26977335-26981462	WT_Un	WT_D	OK	1.21208	4.05838	1.74342	7.19017	5e-05	0.000235267	yes
Zhx3	Zhx3	Zhx3	chr2:160731309-160872990	WT_Un	WT_D	OK	4.8098	17.5283	1.86563	5.60609	5e-05	0.000235267	yes
Zkscan4	Zkscan4	Zkscan4	chr13:21478848-21485505	WT_Un	WT_D	OK	0.420614	0.915155	1.12152	3.31883	5e-05	0.000235267	yes
Znfx1	Znfx1	Znfx1	chr2:167035795-167065862	WT_Un	WT_D	OK	5.92643	12.6942	1.09894	3.82523	5e-05	0.000235267	yes
Znhit6	Znhit6	Znhit6	chr3:145576207-145605245	WT_Un	WT_D	OK	10.8219	54.6683	2.33675	11.547	5e-05	0.000235267	yes
Zrsr1	Zrsr1	Zrsr1	chr11:22899727-22982284	WT_Un	WT_D	OK	1.86081	4.12725	1.14925	2.60016	0.0007	0.0026695	yes

## Sheet: WT_Un_WT_D_hypo_DEG
test_id	gene_id	gene	locus	sample_1	sample_2	status	value_1	value_2	log2(fold_change)	test_stat	p_value	q_value	significant
1700012B09Rik	1700012B09Rik	1700012B09Rik	chr9:14758193-14771030	WT_Un	WT_D	OK	4.05006	0.689692	-2.55392	-5.79119	5e-05	0.000235267	yes
1700024P16Rik	1700024P16Rik	1700024P16Rik	chr4:104913455-105016863	WT_Un	WT_D	OK	4.53866	1.45457	-1.64168	-6.9253	5e-05	0.000235267	yes
2410002F23Rik	2410002F23Rik	2410002F23Rik	chr7:44246721-44252319	WT_Un	WT_D	OK	32.8553	14.1547	-1.21485	-5.93241	5e-05	0.000235267	yes
2610042L04Rik	2610042L04Rik	2610042L04Rik	chr14:4334762-4354687	WT_Un	WT_D	OK	0.408313	0.173446	-1.23519	-2.46454	0.00175	0.00608228	yes
2610307P16Rik	2610307P16Rik	2610307P16Rik	chr13:28460033-28885422	WT_Un	WT_D	OK	0.336877	0.119751	-1.49219	-2.87148	0.00045	0.00178829	yes
2810408A11Rik	2810408A11Rik	2810408A11Rik	chr11:69897357-69900986	WT_Un	WT_D	OK	0.924889	0.223221	-2.05081	-4.5037	5e-05	0.000235267	yes
2810408I11Rik	2810408I11Rik	2810408I11Rik	chr1:64679868-64690659	WT_Un	WT_D	OK	4.27089	1.72252	-1.31002	-3.83853	5e-05	0.000235267	yes
3000002C10Rik	3000002C10Rik	3000002C10Rik	chr9:109830153-109831431	WT_Un	WT_D	OK	3.00863	1.47523	-1.02817	-3.48103	5e-05	0.000235267	yes
3300005D01Rik	3300005D01Rik	3300005D01Rik	chr17:5798656-5803242	WT_Un	WT_D	OK	33.6398	14.2656	-1.23763	-5.54442	5e-05	0.000235267	yes
4732491K20Rik	4732491K20Rik	4732491K20Rik	chr17:12318852-12327250	WT_Un	WT_D	OK	0.571663	0.244157	-1.22736	-3.37407	5e-05	0.000235267	yes
4930426L09Rik	4930426L09Rik	4930426L09Rik	chr2:18998318-18999804	WT_Un	WT_D	OK	1.37012	0.380137	-1.84972	-4.59333	5e-05	0.000235267	yes
4930429B21Rik	4930429B21Rik	4930429B21Rik	chr3:32334793-32367438	WT_Un	WT_D	OK	7.4523	2.05482	-1.85867	-2.08361	0.0137	0.0369399	yes
4930509E16Rik	4930509E16Rik	4930509E16Rik	chr9:72518249-72531858	WT_Un	WT_D	OK	0.4616	0.183613	-1.32998	-2.161	0.00615	0.0184422	yes
5031410I06Rik	5031410I06Rik	5031410I06Rik	chr5:26098667-26105314	WT_Un	WT_D	OK	0.303928	0.113369	-1.4227	-2.97711	0.00025	0.00104709	yes
5033406O09Rik	5033406O09Rik	5033406O09Rik	chr12:111941990-111944482	WT_Un	WT_D	OK	0.814922	0.325926	-1.32212	-3.22045	0.00035	0.00142387	yes
5430416N02Rik	5430416N02Rik	5430416N02Rik	chr5:100420841-100429535	WT_Un	WT_D	OK	21.3038	7.05856	-1.59366	-6.31378	5e-05	0.000235267	yes
9530053A07Rik	9530053A07Rik	9530053A07Rik	chr7:28129465-28164811	WT_Un	WT_D	OK	0.298648	0.122507	-1.28558	-3.84579	5e-05	0.000235267	yes
9930014A18Rik	9930014A18Rik	9930014A18Rik	chr15:60818995-60831400	WT_Un	WT_D	OK	0.578886	0.124215	-2.22044	-4.35107	5e-05	0.000235267	yes
A430035B10Rik	A430035B10Rik	A430035B10Rik	chr6:8507058-8509161	WT_Un	WT_D	OK	0.338093	0.152831	-1.14548	-2.19004	0.0056	0.016975	yes
A630001G21Rik	A630001G21Rik	A630001G21Rik	chr1:85717082-85736606	WT_Un	WT_D	OK	2.0198	0.986106	-1.0344	-3.56413	5e-05	0.000235267	yes
AA467197	AA467197	AA467197	chr2:122637886-122641076	WT_Un	WT_D	OK	5.25022	1.67093	-1.65173	-4.64271	5e-05	0.000235267	yes
AI467606	AI467606	AI467606	chr7:127091435-127094049	WT_Un	WT_D	OK	0.777931	0.250532	-1.63465	-3.91259	5e-05	0.000235267	yes
Aars	Aars	Aars	chr8:111033841-111055569	WT_Un	WT_D	OK	140.947	45.8975	-1.61867	-8.18587	5e-05	0.000235267	yes
Abcc1	Abcc1	Abcc1	chr16:14361557-14474878	WT_Un	WT_D	OK	56.3241	25.7384	-1.12983	-5.72524	5e-05	0.000235267	yes
Abracl	Abracl	Abracl	chr10:18011259-18023252	WT_Un	WT_D	OK	162.804	74.842	-1.12121	-5.59449	5e-05	0.000235267	yes
Acot2	Acot2	Acot2	chr12:83987860-83993875	WT_Un	WT_D	OK	17.0997	4.24777	-2.0092	-9.22935	5e-05	0.000235267	yes
Acot7	Acot7	Acot7	chr4:152178099-152271855	WT_Un	WT_D	OK	58.7428	24.71	-1.24931	-6.10412	5e-05	0.000235267	yes
Acsbg1	Acsbg1	Acsbg1	chr9:54604996-54661885	WT_Un	WT_D	OK	0.537207	0.0878505	-2.61236	-5.03905	5e-05	0.000235267	yes
Acsl3	Acsl3	Acsl3	chr1:78657824-78707743	WT_Un	WT_D	OK	8.08026	3.84833	-1.07017	-4.58081	5e-05	0.000235267	yes
Acta1	Acta1	Acta1	chr8:123891757-123894775	WT_Un	WT_D	OK	34.4375	3.63747	-3.24297	-14.2822	5e-05	0.000235267	yes
Acta2	Acta2	Acta2	chr19:34240335-34255373	WT_Un	WT_D	OK	2108.16	392.157	-2.42648	-11.5382	5e-05	0.000235267	yes
Actg1	Actg1	Actg1	chr11:120345689-120348484	WT_Un	WT_D	OK	1311.09	620.705	-1.07879	-5.29443	5e-05	0.000235267	yes
Actg2	Actg2	Actg2	chr6:83512908-83536251	WT_Un	WT_D	OK	514.477	66.4213	-2.95339	-14.8258	5e-05	0.000235267	yes
Adamts6	Adamts6	Adamts6	chr13:104287872-104494763	WT_Un	WT_D	OK	10.168	2.27818	-2.15808	-10.109	5e-05	0.000235267	yes
Adamtsl3	Adamtsl3	Adamtsl3	chr7:82335693-82614448	WT_Un	WT_D	OK	35.5624	10.5212	-1.75705	-8.86389	5e-05	0.000235267	yes
Adcy7	Adcy7	Adcy7	chr8:88272402-88329962	WT_Un	WT_D	OK	7.20255	1.91458	-1.91148	-8.87451	5e-05	0.000235267	yes
Agpat9	Agpat9	Agpat9	chr5:100846228-100899102	WT_Un	WT_D	OK	2.34326	0.720657	-1.70113	-6.20774	5e-05	0.000235267	yes
Ajuba	Ajuba	Ajuba	chr14:54567468-54577661	WT_Un	WT_D	OK	19.5008	7.81588	-1.31905	-6.45758	5e-05	0.000235267	yes
Ak4	Ak4	Ak4	chr4:101419288-101467771	WT_Un	WT_D	OK	10.5892	0.97545	-3.44038	-15.063	5e-05	0.000235267	yes
Ak5	Ak5	Ak5	chr3:152396002-152681432	WT_Un	WT_D	OK	4.42669	1.6388	-1.43358	-1.8341	0.01555	0.0411944	yes
Aldh18a1	Aldh18a1	Aldh18a1	chr19:40550256-40588463	WT_Un	WT_D	OK	65.2209	29.0507	-1.16676	-5.9427	5e-05	0.000235267	yes
Aldh1a3	Aldh1a3	Aldh1a3	chr7:66390892-66427477	WT_Un	WT_D	OK	4.29725	1.37331	-1.64576	-6.94995	5e-05	0.000235267	yes
Aldh1l2	Aldh1l2	Aldh1l2	chr10:83487446-83534140	WT_Un	WT_D	OK	31.3286	5.04971	-2.63321	-13.0416	5e-05	0.000235267	yes
Aldoa	Aldoa	Aldoa	chr7:126795233-126800447	WT_Un	WT_D	OK	788.307	361.12	-1.12628	-5.64017	5e-05	0.000235267	yes
Aldoart1	Aldoart1	Aldoart1	chr4:72850582-72852634	WT_Un	WT_D	OK	0.461669	0.142011	-1.70086	-3.36773	0.0001	0.000449848	yes
Alx1	Alx1	Alx1	chr10:103007846-103028777	WT_Un	WT_D	OK	0.391234	0.150693	-1.37642	-2.9607	0.0003	0.00123569	yes
Amigo2	Amigo2	Amigo2	chr15:97244073-97385691	WT_Un	WT_D	OK	1.94357	0.701381	-1.47044	-4.99555	5e-05	0.000235267	yes
Ang2	Ang2	Ang2	chr14:51195485-51195923	WT_Un	WT_D	OK	1.75987	0.420577	-2.06503	-2.63624	0.0039	0.0123893	yes
Angptl2	Angptl2	Angptl2	chr2:33133418-33371494	WT_Un	WT_D	OK	167.302	54.0815	-1.62925	-8.14626	5e-05	0.000235267	yes
Angptl6	Angptl6	Angptl6	chr9:20868641-20879710	WT_Un	WT_D	OK	2.43726	0.960332	-1.34365	-3.21086	0.0001	0.000449848	yes
Ankrd1	Ankrd1	Ankrd1	chr19:36111964-36119844	WT_Un	WT_D	OK	165.226	11.3115	-3.86858	-18.7939	5e-05	0.000235267	yes
Aplp1	Aplp1	Aplp1	chr7:30434979-30445582	WT_Un	WT_D	OK	13.9914	5.02662	-1.47688	-6.87265	5e-05	0.000235267	yes
Apobr	Apobr	Apobr	chr7:126585007-126589092	WT_Un	WT_D	OK	7.52872	2.14216	-1.81334	-8.1619	5e-05	0.000235267	yes
Apol10b	Apol10b	Apol10b	chr15:77584157-77596125	WT_Un	WT_D	OK	0.480458	0.205378	-1.22613	-2.69301	0.0007	0.0026695	yes
Apold1	Apold1	Apold1	chr6:134982000-134986836	WT_Un	WT_D	OK	1.20081	0.245739	-2.2888	-6.74028	5e-05	0.000235267	yes
Arg1	Arg1	Arg1	chr10:24915206-24927470	WT_Un	WT_D	OK	0.248787	0.0826188	-1.59037	-2.09099	0.0129	0.0351129	yes
Arhgap28	Arhgap28	Arhgap28	chr17:67842707-68004108	WT_Un	WT_D	OK	7.12546	3.22692	-1.14282	-5.44351	5e-05	0.000235267	yes
Arhgef2	Arhgef2	Arhgef2	chr3:88616206-88648052	WT_Un	WT_D	OK	45.6126	12.9116	-1.82076	-9.16329	5e-05	0.000235267	yes
Arhgef39	Arhgef39	Arhgef39	chr4:43496143-43499660	WT_Un	WT_D	OK	1.35774	0.647893	-1.06738	-3.11767	5e-05	0.000235267	yes
Arl4c	Arl4c	Arl4c	chr1:88698225-88702191	WT_Un	WT_D	OK	45.3685	5.11094	-3.15003	-15.3818	5e-05	0.000235267	yes
Arl5a	Arl5a	Arl5a	chr2:52397950-52424874	WT_Un	WT_D	OK	62.1631	28.3348	-1.13348	-5.74423	5e-05	0.000235267	yes
Armcx6	Armcx6	Armcx6	chrX:134748454-134751419	WT_Un	WT_D	OK	5.14593	2.28408	-1.17182	-4.83756	5e-05	0.000235267	yes
Artn	Artn	Artn	chr4:117926159-117929763	WT_Un	WT_D	OK	0.846172	0.0832855	-3.34481	-5.31626	5e-05	0.000235267	yes
Asb2	Asb2	Asb2	chr12:103321141-103356001	WT_Un	WT_D	OK	1.48054	0.205399	-2.84962	-7.63445	5e-05	0.000235267	yes
Asb5	Asb5	Asb5	chr8:54550330-54587836	WT_Un	WT_D	OK	1.31305	0.499407	-1.39463	-3.8155	5e-05	0.000235267	yes
Asns	Asns	Asns	chr6:7675170-7693182	WT_Un	WT_D	OK	153.465	38.4404	-1.99722	-10.0557	5e-05	0.000235267	yes
Atf3	Atf3	Atf3	chr1:191170296-191183333	WT_Un	WT_D	OK	2.41157	0.642805	-1.90752	-6.22544	5e-05	0.000235267	yes
Atf4	Atf4	Atf4	chr15:80255183-80257545	WT_Un	WT_D	OK	266.343	99.622	-1.41875	-7.16702	5e-05	0.000235267	yes
Atf5	Atf5	Atf5	chr7:44812255-44849079	WT_Un	WT_D	OK	110.555	38.0787	-1.53771	-5.8686	5e-05	0.000235267	yes
Atp2a3	Atp2a3	Atp2a3	chr11:72961168-72993043	WT_Un	WT_D	OK	0.506061	0.0410814	-3.62276	-6.03198	5e-05	0.000235267	yes
Atp8b4	Atp8b4	Atp8b4	chr2:126320972-126491553	WT_Un	WT_D	OK	5.25353	1.08128	-2.28055	-10.103	5e-05	0.000235267	yes
Aunip	Aunip	Aunip	chr4:134510998-134523922	WT_Un	WT_D	OK	1.99444	0.968706	-1.04185	-3.15695	5e-05	0.000235267	yes
Aurka	Aurka	Aurka	chr2:172356189-172370570	WT_Un	WT_D	OK	16.6964	7.24438	-1.20461	-5.61535	5e-05	0.000235267	yes
Avil	Avil	Avil	chr10:127000708-127020994	WT_Un	WT_D	OK	3.65763	0.434537	-3.07336	-10.6024	5e-05	0.000235267	yes
Avpi1	Avpi1	Avpi1	chr19:42123274-42128993	WT_Un	WT_D	OK	67.4023	29.2758	-1.20309	-5.84434	5e-05	0.000235267	yes
Avpr1a	Avpr1a	Avpr1a	chr10:122448498-122453453	WT_Un	WT_D	OK	0.802032	0.300112	-1.41816	-3.97923	5e-05	0.000235267	yes
B3gnt5	B3gnt5	B3gnt5	chr16:19760233-19772753	WT_Un	WT_D	OK	2.7955	0.557829	-2.32521	-9.08464	5e-05	0.000235267	yes
Baalc	Baalc	Baalc	chr15:38933908-38952916	WT_Un	WT_D	OK	0.356569	0.158822	-1.16677	-3.00517	0.0001	0.000449848	yes
Bag2	Bag2	Bag2	chr1:33745483-33757750	WT_Un	WT_D	OK	37.6264	9.61095	-1.96899	-9.44172	5e-05	0.000235267	yes
Bcl6b	Bcl6b	Bcl6b	chr11:70224126-70229798	WT_Un	WT_D	OK	1.20432	0.504662	-1.25483	-4.32243	5e-05	0.000235267	yes
Bdnf	Bdnf	Bdnf	chr2:109674699-109727043	WT_Un	WT_D	OK	17.249	6.98749	-1.30367	-6.3526	5e-05	0.000235267	yes
Bhlhe40	Bhlhe40	Bhlhe40	chr6:108577035-108666925	WT_Un	WT_D	OK	28.252	6.68531	-2.07929	-10.0556	5e-05	0.000235267	yes
Bmpr1b	Bmpr1b	Bmpr1b	chr3:141837135-142169228	WT_Un	WT_D	OK	2.8541	1.38363	-1.04457	-4.59013	5e-05	0.000235267	yes
Brinp1	Brinp1	Brinp1	chr4:68761371-68954397	WT_Un	WT_D	OK	1.25748	0.529449	-1.24797	-4.3374	5e-05	0.000235267	yes
Brsk1	Brsk1	Brsk1	chr7:4690927-4725251	WT_Un	WT_D	OK	2.91062	1.37806	-1.07869	-3.49558	5e-05	0.000235267	yes
Bub1	Bub1	Bub1	chr2:127800199-127831859	WT_Un	WT_D	OK	6.36036	2.53777	-1.32555	-6.13236	5e-05	0.000235267	yes
C430002N11Rik	C430002N11Rik	C430002N11Rik	chr9:96765561-96774397	WT_Un	WT_D	OK	8.92668	1.57742	-2.50056	-9.5591	5e-05	0.000235267	yes
C920025E04Rik	C920025E04Rik	C920025E04Rik	chr17:36109029-36111676	WT_Un	WT_D	OK	1.14741	0.42681	-1.42672	-3.42345	0.0001	0.000449848	yes
Cabp1	Cabp1	Cabp1	chr5:115168690-115186121	WT_Un	WT_D	OK	1.05135	0.166274	-2.66061	-4.41284	5e-05	0.000235267	yes
Cacnb2	Cacnb2	Cacnb2	chr2:14604305-14987908	WT_Un	WT_D	OK	0.699831	0.347007	-1.01204	-3.19212	5e-05	0.000235267	yes
Cald1	Cald1	Cald1	chr6:34709443-34775469	WT_Un	WT_D	OK	332.162	150.709	-1.14012	-5.69721	5e-05	0.000235267	yes
Cap2	Cap2	Cap2	chr13:46501902-46650281	WT_Un	WT_D	OK	4.33753	1.59937	-1.43937	-6.23842	5e-05	0.000235267	yes
Car6	Car6	Car6	chr4:150187015-150201135	WT_Un	WT_D	OK	5.44581	0.103055	-5.72366	-8.96791	5e-05	0.000235267	yes
Car8	Car8	Car8	chr4:8141492-8239041	WT_Un	WT_D	OK	4.21093	0.395886	-3.41098	-13.3683	5e-05	0.000235267	yes
Car9	Car9	Car9	chr4:43507025-43513725	WT_Un	WT_D	OK	0.459133	0.198765	-1.20785	-2.58406	0.00095	0.00352129	yes
Cars	Cars	Cars	chr7:143557229-143600090	WT_Un	WT_D	OK	48.5777	18.1104	-1.42347	-7.14224	5e-05	0.000235267	yes
Cass4	Cass4	Cass4	chr2:172393793-172433757	WT_Un	WT_D	OK	0.803497	0.050069	-4.0043	-7.02288	5e-05	0.000235267	yes
Ccdc184	Ccdc184	Ccdc184	chr15:98167805-98170134	WT_Un	WT_D	OK	0.238709	0.0427897	-2.47992	-3.25905	0.00275	0.00908371	yes
Ccdc24	Ccdc24	Ccdc24	chr4:117835257-117872470	WT_Un	WT_D	OK	2.19276	0.89511	-1.29261	-2.03212	0.00505	0.0155066	yes
Ccdc40	Ccdc40	Ccdc40	chr11:119228571-119265212	WT_Un	WT_D	OK	0.523495	0.131601	-1.99201	-5.45208	5e-05	0.000235267	yes
Ccl17	Ccl17	Ccl17	chr8:94810452-94812036	WT_Un	WT_D	OK	2.11779	0.156641	-3.75702	-4.65832	0.00805	0.0232897	yes
Ccl2	Ccl2	Ccl2	chr11:82035576-82037452	WT_Un	WT_D	OK	53.9291	17.1578	-1.6522	-7.64921	5e-05	0.000235267	yes
Ccl9	Ccl9	Ccl9	chr11:83572916-83578636	WT_Un	WT_D	OK	13.68	6.75763	-1.01748	-4.88067	5e-05	0.000235267	yes
Cd200r1	Cd200r1	Cd200r1	chr16:44765735-44794977	WT_Un	WT_D	OK	1.17365	0.37271	-1.65488	-4.44921	5e-05	0.000235267	yes
Cd200r4	Cd200r4	Cd200r4	chr16:44820727-44839150	WT_Un	WT_D	OK	0.45374	0.187978	-1.2713	-2.46728	0.00105	0.00385439	yes
Cd93	Cd93	Cd93	chr2:148436650-148443535	WT_Un	WT_D	OK	0.71897	0.34098	-1.07624	-3.93482	5e-05	0.000235267	yes
Cdh10	Cdh10	Cdh10	chr15:18820328-19014234	WT_Un	WT_D	OK	0.869299	0.0810745	-3.42253	-7.23294	5e-05	0.000235267	yes
Cdk17	Cdk17	Cdk17	chr10:93160875-93241342	WT_Un	WT_D	OK	20.8032	9.96911	-1.06127	-5.24683	5e-05	0.000235267	yes
Cdr2	Cdr2	Cdr2	chr7:120957036-120982312	WT_Un	WT_D	OK	40.4111	18.2991	-1.14298	-5.69054	5e-05	0.000235267	yes
Cdsn	Cdsn	Cdsn	chr17:35552127-35557180	WT_Un	WT_D	OK	34.7174	5.29449	-2.7131	-12.9576	5e-05	0.000235267	yes
Celf4	Celf4	Celf4	chr18:25477619-25753983	WT_Un	WT_D	OK	4.98598	1.89756	-1.39373	-6.22436	5e-05	0.000235267	yes
Cemip	Cemip	Cemip	chr7:83932856-84086505	WT_Un	WT_D	OK	89.1834	14.7681	-2.59429	-13.0765	5e-05	0.000235267	yes
Cep126	Cep126	Cep126	chr9:8076632-8134294	WT_Un	WT_D	OK	1.37958	0.57753	-1.25626	-4.53562	5e-05	0.000235267	yes
Ch25h	Ch25h	Ch25h	chr19:34473783-34475135	WT_Un	WT_D	OK	7.87892	1.23016	-2.67915	-9.45241	5e-05	0.000235267	yes
Chac1	Chac1	Chac1	chr2:119351241-119354327	WT_Un	WT_D	OK	26.5461	2.31782	-3.51766	-14.6468	5e-05	0.000235267	yes
Chchd10	Chchd10	Chchd10	chr10:75935572-75940672	WT_Un	WT_D	OK	1.20207	0.332763	-1.85296	-3.56643	5e-05	0.000235267	yes
Chn1	Chn1	Chn1	chr2:73596525-73775346	WT_Un	WT_D	OK	3.81415	1.67359	-1.18842	-5.0918	5e-05	0.000235267	yes
Chst1	Chst1	Chst1	chr2:92599706-92615252	WT_Un	WT_D	OK	3.23814	1.31721	-1.29768	-5.1729	5e-05	0.000235267	yes
Chsy3	Chsy3	Chsy3	chr18:59175339-59411336	WT_Un	WT_D	OK	6.02213	2.10224	-1.51835	-6.84862	5e-05	0.000235267	yes
Ciart	Ciart	Ciart	chr3:95871521-95891930	WT_Un	WT_D	OK	4.45667	1.12459	-1.98657	-4.22818	5e-05	0.000235267	yes
Ckb	Ckb	Ckb	chr12:111669354-111672338	WT_Un	WT_D	OK	90.0703	24.57	-1.87415	-9.28245	5e-05	0.000235267	yes
Cklf	Cklf	Cklf	chr8:104250860-104264936	WT_Un	WT_D	OK	9.93457	4.85343	-1.03345	-3.53159	5e-05	0.000235267	yes
Clspn	Clspn	Clspn	chr4:126556979-126593903	WT_Un	WT_D	OK	3.71029	1.74922	-1.08482	-4.88494	5e-05	0.000235267	yes
Cnn1	Cnn1	Cnn1	chr9:22055459-22389206	WT_Un	WT_D	OK	174.452	22.0093	-2.98664	-7.8217	5e-05	0.000235267	yes
Cnn2	Cnn2	Cnn2	chr10:79697304-80369637	WT_Un	WT_D	OK	552.224	241.261	-1.19466	-2.57691	0.0003	0.00123569	yes
Cnnm4	Cnnm4	Cnnm4	chr1:36471596-36508776	WT_Un	WT_D	OK	3.73062	1.60838	-1.21381	-5.38073	5e-05	0.000235267	yes
Coch	Coch	Coch	chr12:51593340-51605773	WT_Un	WT_D	OK	29.9169	9.12526	-1.71302	-8.31138	5e-05	0.000235267	yes
Col10a1	Col10a1	Col10a1	chr10:34303611-34418528	WT_Un	WT_D	OK	10.2448	2.76507	-1.8895	-6.2306	5e-05	0.000235267	yes
Col2a1	Col2a1	Col2a1	chr15:97975601-98004724	WT_Un	WT_D	OK	121.295	42.1033	-1.52651	-7.70138	5e-05	0.000235267	yes
Col5a2	Col5a2	Col5a2	chr1:45374330-45503282	WT_Un	WT_D	OK	1098.81	496.919	-1.14486	-5.21526	5e-05	0.000235267	yes
Coq10b	Coq10b	Coq10b	chr1:55052769-55072702	WT_Un	WT_D	OK	48.4119	18.3666	-1.39828	-6.86003	5e-05	0.000235267	yes
Coro1c	Coro1c	Coro1c	chr5:113842438-113908706	WT_Un	WT_D	OK	63.4267	28.1869	-1.17006	-5.9132	5e-05	0.000235267	yes
Cox6a2	Cox6a2	Cox6a2	chr7:128173945-128206366	WT_Un	WT_D	OK	2.34095	0.124481	-4.2331	-4.14995	0.0035	0.0112506	yes
Crabp2	Crabp2	Crabp2	chr3:87948692-87953372	WT_Un	WT_D	OK	44.2651	12.8108	-1.78881	-8.2264	5e-05	0.000235267	yes
Cryba4	Cryba4	Cryba4	chr5:112246532-112252502	WT_Un	WT_D	OK	1.40347	0.304743	-2.20333	-3.67158	5e-05	0.000235267	yes
Csf1r	Csf1r	Csf1r	chr18:61105571-61131139	WT_Un	WT_D	OK	1.47762	0.703845	-1.06995	-4.04496	5e-05	0.000235267	yes
Csrnp2	Csrnp2	Csrnp2	chr15:100479569-100495239	WT_Un	WT_D	OK	6.39622	2.95111	-1.11597	-5.18076	5e-05	0.000235267	yes
Csrp1	Csrp1	Csrp1	chr1:135729196-135752229	WT_Un	WT_D	OK	413.428	170.477	-1.27806	-6.45513	5e-05	0.000235267	yes
Csrp2	Csrp2	Csrp2	chr10:110920175-110939514	WT_Un	WT_D	OK	247.059	92.6062	-1.41568	-7.11764	5e-05	0.000235267	yes
Ctgf	Ctgf	Ctgf	chr10:24595441-24598682	WT_Un	WT_D	OK	758.094	180.708	-2.06872	-10.2833	5e-05	0.000235267	yes
Cth	Cth	Cth	chr3:157894247-157925063	WT_Un	WT_D	OK	8.92906	2.34765	-1.92729	-8.01435	5e-05	0.000235267	yes
Cthrc1	Cthrc1	Cthrc1	chr15:39076931-39087119	WT_Un	WT_D	OK	111.538	54.4309	-1.03504	-5.18011	5e-05	0.000235267	yes
Ctxn1	Ctxn1	Ctxn1	chr8:4257645-4259274	WT_Un	WT_D	OK	5.11835	2.42675	-1.07665	-4.02629	5e-05	0.000235267	yes
Cx3cl1	Cx3cl1	Cx3cl1	chr8:94772179-94782426	WT_Un	WT_D	OK	4.2866	1.5924	-1.42863	-6.04235	5e-05	0.000235267	yes
Cxcl1	Cxcl1	Cxcl1	chr5:90891244-90893115	WT_Un	WT_D	OK	17.6402	6.66062	-1.40514	-5.99019	5e-05	0.000235267	yes
Cxcl14	Cxcl14	Cxcl14	chr13:56288642-56296551	WT_Un	WT_D	OK	72.5468	9.05414	-3.00226	-14.4628	5e-05	0.000235267	yes
Cxcl3	Cxcl3	Cxcl3	chr5:90786100-90788093	WT_Un	WT_D	OK	1.40881	0.111715	-3.65657	-5.00742	0.0007	0.0026695	yes
Cxcl5	Cxcl5	Cxcl5	chr5:90759297-90761625	WT_Un	WT_D	OK	16.193	8.04054	-1.01	-4.681	5e-05	0.000235267	yes
Cxcr6	Cxcr6	Cxcr6	chr9:123789499-123851899	WT_Un	WT_D	OK	13.0591	1.24841	-3.3869	-3.68063	0.0005	0.00196759	yes
Cyb5r1	Cyb5r1	Cyb5r1	chr1:134405989-134411738	WT_Un	WT_D	OK	98.7134	24.88	-1.98826	-9.88838	5e-05	0.000235267	yes
Cycs	Cycs	Cycs	chr6:50562562-50566474	WT_Un	WT_D	OK	50.2771	25.0913	-1.00271	-5.04974	5e-05	0.000235267	yes
Cyp2c44	Cyp2c44	Cyp2c44	chr19:44005021-44029247	WT_Un	WT_D	OK	0.362326	0.119197	-1.60394	-2.72609	0.00105	0.00385439	yes
Dach2	Dach2	Dach2	chrX:113297509-113836386	WT_Un	WT_D	OK	0.799281	0.0239176	-5.06256	-4.89034	5e-05	0.000235267	yes
Dbf4	Dbf4	Dbf4	chr5:8396968-8422716	WT_Un	WT_D	OK	16.5998	8.04648	-1.04474	-5.01757	5e-05	0.000235267	yes
Ddit3	Ddit3	Ddit3	chr10:127290792-127311786	WT_Un	WT_D	OK	115.886	21.8924	-2.4042	-5.88692	5e-05	0.000235267	yes
Ddx25	Ddx25	Ddx25	chr9:35541847-35558470	WT_Un	WT_D	OK	0.397794	0.138372	-1.52347	-2.67733	0.00155	0.0054618	yes
Depdc1a	Depdc1a	Depdc1a	chr3:159495432-159529955	WT_Un	WT_D	OK	6.25598	3.0759	-1.02423	-4.5376	5e-05	0.000235267	yes
Dgkg	Dgkg	Dgkg	chr16:22466568-22657231	WT_Un	WT_D	OK	1.1035	0.0249056	-5.46947	-8.78862	5e-05	0.000235267	yes
Dio2	Dio2	Dio2	chr12:90724551-90738438	WT_Un	WT_D	OK	0.938199	0.36591	-1.35841	-4.96624	5e-05	0.000235267	yes
Dmrta2	Dmrta2	Dmrta2	chr4:109978024-109983684	WT_Un	WT_D	OK	0.253927	0.110064	-1.20607	-2.42239	0.0022	0.00745094	yes
Dok5	Dok5	Dok5	chr2:170731806-170879775	WT_Un	WT_D	OK	7.78732	2.67516	-1.5415	-6.4328	5e-05	0.000235267	yes
Dpysl3	Dpysl3	Dpysl3	chr18:43320978-43438286	WT_Un	WT_D	OK	84.4103	27.7609	-1.60437	-8.08192	5e-05	0.000235267	yes
Drd4	Drd4	Drd4	chr7:141292005-141295001	WT_Un	WT_D	OK	1.19248	0.333331	-1.83894	-4.25149	5e-05	0.000235267	yes
Dusp10	Dusp10	Dusp10	chr1:184034460-184075636	WT_Un	WT_D	OK	8.37449	3.44943	-1.27965	-5.81154	5e-05	0.000235267	yes
Dusp4	Dusp4	Dusp4	chr8:34807609-34819894	WT_Un	WT_D	OK	10.3852	3.16926	-1.71231	-7.6675	5e-05	0.000235267	yes
Dusp5	Dusp5	Dusp5	chr19:53529317-53541322	WT_Un	WT_D	OK	10.2705	3.89431	-1.39907	-5.69309	5e-05	0.000235267	yes
Dusp8	Dusp8	Dusp8	chr7:142079486-142095284	WT_Un	WT_D	OK	1.67144	0.529723	-1.65778	-6.35486	5e-05	0.000235267	yes
Dusp9	Dusp9	Dusp9	chrX:73639440-73643514	WT_Un	WT_D	OK	2.00794	0.643678	-1.6413	-5.74891	5e-05	0.000235267	yes
Dynap	Dynap	Dynap	chr18:70240428-70244584	WT_Un	WT_D	OK	0.955797	0.0620044	-3.94626	-4.29801	0.0014	0.00498524	yes
Dysf	Dysf	Dysf	chr6:84008597-84211059	WT_Un	WT_D	OK	20.5266	9.9291	-1.04776	-5.29865	5e-05	0.000235267	yes
E130012A19Rik	E130012A19Rik	E130012A19Rik	chr11:97627386-97629716	WT_Un	WT_D	OK	1.26848	0.324352	-1.96746	-5.57502	5e-05	0.000235267	yes
E230016M11Rik	E230016M11Rik	E230016M11Rik	chr6:67035095-67080652	WT_Un	WT_D	OK	2.60416	0.785516	-1.7291	-3.30618	5e-05	0.000235267	yes
Eef1e1	Eef1e1	Eef1e1	chr13:38645690-38659028	WT_Un	WT_D	OK	39.9425	17.288	-1.20815	-5.71162	5e-05	0.000235267	yes
Efnb2	Efnb2	Efnb2	chr8:8617438-8660773	WT_Un	WT_D	OK	11.1016	3.41386	-1.70129	-8.09014	5e-05	0.000235267	yes
Egln1	Egln1	Egln1	chr8:124908586-124949254	WT_Un	WT_D	OK	21.5054	10.1415	-1.08443	-5.35878	5e-05	0.000235267	yes
Egr2	Egr2	Egr2	chr10:67537868-67542188	WT_Un	WT_D	OK	6.64689	2.09974	-1.66247	-7.28395	5e-05	0.000235267	yes
Ehbp1l1	Ehbp1l1	Ehbp1l1	chr19:5707373-5726317	WT_Un	WT_D	OK	48.0508	19.0822	-1.33233	-6.48388	5e-05	0.000235267	yes
Eif2s2	Eif2s2	Eif2s2	chr2:154871409-154892906	WT_Un	WT_D	OK	145.192	70.9353	-1.03339	-5.23765	5e-05	0.000235267	yes
Elovl4	Elovl4	Elovl4	chr9:83778691-83806305	WT_Un	WT_D	OK	1.75872	0.820772	-1.09947	-4.08134	5e-05	0.000235267	yes
Eno1	Eno1,Eno1b	Eno1,Eno1b	chr4:150237196-150248873	WT_Un	WT_D	OK	59.074	28.3501	-1.05917	-2.46421	0.0007	0.0026695	yes
Eno1b	Eno1b	Eno1b	chr4:150237196-150248873	WT_Un	WT_D	OK	4.4771	1.56606	-1.51543	-5.5294	5e-05	0.000235267	yes
Eno3	Eno3	Eno3	chr11:70657175-70662513	WT_Un	WT_D	OK	18.0135	5.23199	-1.78365	-8.00479	5e-05	0.000235267	yes
Enpp1	Enpp1	Enpp1	chr10:24637913-24712159	WT_Un	WT_D	OK	3.76805	1.68488	-1.16117	-5.36651	5e-05	0.000235267	yes
Enpp3	Enpp3	Enpp3	chr10:24773813-24836195	WT_Un	WT_D	OK	1.12595	0.36597	-1.62135	-4.97499	5e-05	0.000235267	yes
Epb4.1l4a	Epb4.1l4a	Epb4.1l4a	chr18:33796326-34007206	WT_Un	WT_D	OK	5.64464	2.56331	-1.13887	-5.1946	5e-05	0.000235267	yes
Epha2	Epha2	Epha2	chr4:141301220-141329384	WT_Un	WT_D	OK	18.3839	6.65068	-1.46687	-7.17305	5e-05	0.000235267	yes
Epha4	Epha4	Epha4	chr1:77367184-77515088	WT_Un	WT_D	OK	7.18379	2.59666	-1.46809	-7.0226	5e-05	0.000235267	yes
Eprs	Eprs	Eprs	chr1:185363094-185428355	WT_Un	WT_D	OK	143.802	71.1717	-1.01471	-5.12188	5e-05	0.000235267	yes
Ereg	Ereg	Ereg	chr5:91074616-91093649	WT_Un	WT_D	OK	23.0618	11.0343	-1.0635	-5.29725	5e-05	0.000235267	yes
Ero1l	Ero1l	Ero1l	chr14:45283086-45318572	WT_Un	WT_D	OK	45.8706	16.4525	-1.47926	-7.45522	5e-05	0.000235267	yes
Esam	Esam	Esam	chr9:37528088-37538319	WT_Un	WT_D	OK	0.764981	0.312611	-1.29105	-3.19236	5e-05	0.000235267	yes
Esd	Esd	Esd	chr14:74732296-74750765	WT_Un	WT_D	OK	324.287	145.427	-1.15698	-5.86874	5e-05	0.000235267	yes
Etv4	Etv4	Etv4	chr11:101769741-101785310	WT_Un	WT_D	OK	3.43376	1.55605	-1.1419	-4.52376	5e-05	0.000235267	yes
Exo1	Exo1	Exo1	chr1:175880777-175911396	WT_Un	WT_D	OK	1.56846	0.61378	-1.35355	-5.40183	5e-05	0.000235267	yes
Extl1	Extl1	Extl1	chr4:134356372-134372547	WT_Un	WT_D	OK	0.448874	0.0495719	-3.17872	-5.8288	5e-05	0.000235267	yes
F3	F3	F3	chr3:121723536-121735052	WT_Un	WT_D	OK	76.8848	37.6412	-1.03039	-5.17765	5e-05	0.000235267	yes
Fabp5	Fabp5	Fabp5	chr3:10012584-10016610	WT_Un	WT_D	OK	208.56	88.2077	-1.24148	-6.24578	5e-05	0.000235267	yes
Fabp7	Fabp7	Fabp7	chr10:57784922-57788450	WT_Un	WT_D	OK	1.86614	0.871164	-1.09904	-2.63179	0.00125	0.00450854	yes
Fam101b	Fam101b	Fam101b	chr11:76019194-76027782	WT_Un	WT_D	OK	45.0741	19.7136	-1.19311	-6.00376	5e-05	0.000235267	yes
Fam118a	Fam118a	Fam118a	chr15:85037061-85062830	WT_Un	WT_D	OK	15.648	7.11994	-1.13604	-5.42446	5e-05	0.000235267	yes
Fam132b	Fam132b	Fam132b	chr1:91366429-91374217	WT_Un	WT_D	OK	2.15161	0.555834	-1.95269	-6.77958	5e-05	0.000235267	yes
Fam150a	Fam150a	Fam150a	chr1:6359330-6394731	WT_Un	WT_D	OK	12.269	2.53268	-2.27628	-8.18117	5e-05	0.000235267	yes
Fam162a	Fam162a	Fam162a	chr16:36043843-36071515	WT_Un	WT_D	OK	188.722	68.2358	-1.46766	-7.23557	5e-05	0.000235267	yes
Fam167a	Fam167a	Fam167a	chr14:63436393-63465502	WT_Un	WT_D	OK	0.715412	0.104677	-2.77283	-6.98304	5e-05	0.000235267	yes
Fam174b	Fam174b	Fam174b	chr7:73740306-73776919	WT_Un	WT_D	OK	1.33084	0.608328	-1.12941	-3.78661	5e-05	0.000235267	yes
Fam189a2	Fam189a2	Fam189a2	chr19:23972749-24031019	WT_Un	WT_D	OK	0.240041	0.119276	-1.00898	-1.93974	0.0092	0.0261787	yes
Fam19a1	Fam19a1	Fam19a1	chr6:96113153-96657198	WT_Un	WT_D	OK	0.248527	0.0538256	-2.20703	-3.30195	0.0008	0.0030155	yes
Fam19a2	Fam19a2	Fam19a2	chr10:123264075-123741204	WT_Un	WT_D	OK	0.469063	0.189827	-1.3051	-3.69927	5e-05	0.000235267	yes
Fam20a	Fam20a	Fam20a	chr11:109672925-109722256	WT_Un	WT_D	OK	41.1774	13.5464	-1.60395	-7.93644	5e-05	0.000235267	yes
Fam49b	Fam49b	Fam49b	chr15:63929093-64060448	WT_Un	WT_D	OK	13.8266	6.72266	-1.04034	-5.06304	5e-05	0.000235267	yes
Fam60a	Fam60a	Fam60a	chr6:148921058-148946432	WT_Un	WT_D	OK	11.5477	4.09006	-1.49742	-6.91943	5e-05	0.000235267	yes
Fam84b	Fam84b	Fam84b	chr15:60818995-60831400	WT_Un	WT_D	OK	0.950364	0.166411	-2.51373	-6.40329	5e-05	0.000235267	yes
Fblim1	Fblim1	Fblim1	chr4:141576061-141606052	WT_Un	WT_D	OK	16.7962	7.53302	-1.15684	-5.64435	5e-05	0.000235267	yes
Fbp1	Fbp1	Fbp1	chr13:62864752-62888282	WT_Un	WT_D	OK	0.34935	0.0555854	-2.65189	-3.08496	0.00445	0.0139018	yes
Fbxo16	Fbxo16	Fbxo16	chr14:65266700-65321502	WT_Un	WT_D	OK	0.428005	0.088089	-2.28059	-2.95459	0.0038	0.0121007	yes
Fbxo5	Fbxo5	Fbxo5	chr10:5799157-5805465	WT_Un	WT_D	OK	5.96785	2.30234	-1.37411	-5.60617	5e-05	0.000235267	yes
Fbxw18	Fbxw18	Fbxw18	chr9:109676733-109702700	WT_Un	WT_D	OK	0.777615	0.11566	-2.74916	-4.52554	5e-05	0.000235267	yes
Fbxw24	Fbxw24	Fbxw24	chr9:109601115-109626059	WT_Un	WT_D	OK	0.396466	0.0863076	-2.19964	-2.96301	0.0018	0.00623846	yes
Fermt2	Fermt2	Fermt2	chr14:45458791-45530065	WT_Un	WT_D	OK	94.8227	34.71	-1.44988	-7.33623	5e-05	0.000235267	yes
Fgd3	Fgd3	Fgd3	chr13:49263109-49309208	WT_Un	WT_D	OK	10.9116	2.64606	-2.04395	-9.29462	5e-05	0.000235267	yes
Fgf7	Fgf7	Fgf7	chr2:125859108-126152004	WT_Un	WT_D	OK	154.57	64.6868	-1.25672	-5.67198	5e-05	0.000235267	yes
Fhdc1	Fhdc1	Fhdc1	chr3:84442195-84480439	WT_Un	WT_D	OK	6.6754	1.98471	-1.74992	-8.18901	5e-05	0.000235267	yes
Fhl2	Fhl2	Fhl2	chr1:43123070-43196761	WT_Un	WT_D	OK	161.575	66.1347	-1.28872	-6.54859	5e-05	0.000235267	yes
Fhl3	Fhl3	Fhl3	chr4:124700698-124708611	WT_Un	WT_D	OK	21.3459	6.77134	-1.65645	-7.68063	5e-05	0.000235267	yes
Fhod3	Fhod3	Fhod3	chr18:24708622-25168877	WT_Un	WT_D	OK	1.13414	0.37785	-1.58572	-2.68314	0.001	0.00368818	yes
Fibcd1	Fibcd1	Fibcd1	chr2:31813289-31846005	WT_Un	WT_D	OK	0.45831	0.0301738	-3.92496	-6.40328	5e-05	0.000235267	yes
Filip1l	Filip1l	Filip1l	chr16:57301999-57606867	WT_Un	WT_D	OK	26.1504	9.25075	-1.49919	-6.95472	5e-05	0.000235267	yes
Flna	Flna	Flna	chrX:74223460-74246534	WT_Un	WT_D	OK	583.556	273.297	-1.0944	-5.14211	5e-05	0.000235267	yes
Flnb	Flnb	Flnb	chr14:7817956-7951587	WT_Un	WT_D	OK	176.671	70.6356	-1.3226	-6.6018	5e-05	0.000235267	yes
Flrt3	Flrt3	Flrt3	chr2:140395429-142390050	WT_Un	WT_D	OK	2.66507	0.850064	-1.64853	-5.34037	5e-05	0.000235267	yes
Fmnl3	Fmnl3	Fmnl3	chr15:99317222-99370466	WT_Un	WT_D	OK	13.8292	6.19533	-1.15847	-5.66527	5e-05	0.000235267	yes
Fnbp1l	Fnbp1l	Fnbp1l	chr3:122538718-122619714	WT_Un	WT_D	OK	7.7661	3.18259	-1.28699	-6.15131	5e-05	0.000235267	yes
Foxd1	Foxd1	Foxd1	chr13:98354244-98356705	WT_Un	WT_D	OK	0.558854	0.224666	-1.31469	-3.23906	0.0001	0.000449848	yes
Foxf1	Foxf1	Foxf1	chr8:121084385-121088154	WT_Un	WT_D	OK	2.68782	0.734454	-1.87169	-6.65799	5e-05	0.000235267	yes
Foxq1	Foxq1	Foxq1	chr13:31558169-31560974	WT_Un	WT_D	OK	0.605373	0.229532	-1.39913	-3.62803	5e-05	0.000235267	yes
Frk	Frk	Frk	chr10:34483399-34611230	WT_Un	WT_D	OK	11.3152	5.42231	-1.06128	-5.17077	5e-05	0.000235267	yes
Fsd1	Fsd1	Fsd1	chr17:55986510-55996881	WT_Un	WT_D	OK	1.95752	0.599201	-1.70792	-5.21019	5e-05	0.000235267	yes
Fyn	Fyn	Fyn	chr10:39369798-39565374	WT_Un	WT_D	OK	36.838	17.3528	-1.08603	-5.43352	5e-05	0.000235267	yes
Fzd3	Fzd3	Fzd3	chr14:65192440-65262463	WT_Un	WT_D	OK	1.43759	0.4882	-1.5581	-6.84675	5e-05	0.000235267	yes
Fzd6	Fzd6	Fzd6	chr15:39006279-39038190	WT_Un	WT_D	OK	4.52125	1.65215	-1.45237	-6.39826	5e-05	0.000235267	yes
Gadd45a	Gadd45a	Gadd45a	chr6:67035095-67080652	WT_Un	WT_D	OK	21.2687	4.03559	-2.39788	-9.37226	5e-05	0.000235267	yes
Galnt3	Galnt3	Galnt3	chr2:66082765-66124793	WT_Un	WT_D	OK	3.96218	1.05341	-1.91123	-7.90866	5e-05	0.000235267	yes
Gapdh	Gapdh	Gapdh	chr6:125161851-125166467	WT_Un	WT_D	OK	453.601	200.71	-1.17631	-5.95678	5e-05	0.000235267	yes
Gclm	Gclm	Gclm	chr3:122245556-122267215	WT_Un	WT_D	OK	22.8753	10.3241	-1.14777	-5.5229	5e-05	0.000235267	yes
Gdf15	Gdf15	Gdf15	chr8:70629393-70631635	WT_Un	WT_D	OK	32.8434	8.92451	-1.87976	-8.5497	5e-05	0.000235267	yes
Gdnf	Gdnf	Gdnf	chr15:7810047-7837580	WT_Un	WT_D	OK	2.20749	0.610452	-1.85446	-6.66036	5e-05	0.000235267	yes
Glce	Glce	Glce	chr9:62057248-62070606	WT_Un	WT_D	OK	48.7931	23.8091	-1.03516	-5.23821	5e-05	0.000235267	yes
Glipr1	Glipr1	Glipr1	chr10:111972694-111997264	WT_Un	WT_D	OK	358.052	165.629	-1.11221	-5.16817	5e-05	0.000235267	yes
Glp1r	Glp1r	Glp1r	chr17:30901866-30936510	WT_Un	WT_D	OK	0.367032	0.128078	-1.51889	-2.3845	0.00395	0.0125318	yes
Glrb	Glrb	Glrb	chr3:80843598-80913660	WT_Un	WT_D	OK	4.2693	1.2961	-1.71982	-7.08669	5e-05	0.000235267	yes
Gm1045	Gm1045	Gm1045	chr5:91987472-91995317	WT_Un	WT_D	OK	2.79655	0.119543	-4.54805	-5.21613	0.0014	0.00498524	yes
Gm11110	Gm11110	Gm11110	chr17:57092022-57107757	WT_Un	WT_D	OK	0.532674	0.149603	-1.83211	-2.22823	0.0065	0.0193413	yes
Gm12070	Gm12070	Gm12070	chr11:26785107-26787859	WT_Un	WT_D	OK	4.067	1.47057	-1.46759	-5.41414	5e-05	0.000235267	yes
Gm12603	Gm12603	Gm12603	chr4:89050306-89084610	WT_Un	WT_D	OK	1.72282	0.557265	-1.62834	-3.3049	0.00025	0.00104709	yes
Gm13139	Gm13139,Gm13251	Gm13139,Gm13251	chr4:146270384-146469440	WT_Un	WT_D	OK	1.79635	0.475332	-1.91806	-2.43479	0.0077	0.0224045	yes
Gm13710	Gm13710	Gm13710	chr2:84500747-84506873	WT_Un	WT_D	OK	0.790061	0.379989	-1.05601	-1.91343	0.01185	0.0326284	yes
Gm13986	Gm13986	Gm13986	chr2:117821927-118111202	WT_Un	WT_D	OK	1.54153	0.765107	-1.01063	-3.77187	5e-05	0.000235267	yes
Gm14005	Gm14005	Gm14005	chr2:128298662-128429351	WT_Un	WT_D	OK	29.0064	12.9868	-1.15933	-4.17672	5e-05	0.000235267	yes
Gm15663	Gm15663	Gm15663	chr10:105574550-105583870	WT_Un	WT_D	OK	0.767767	0.221656	-1.79234	-4.96437	5e-05	0.000235267	yes
Gm15867	Gm15867	Gm15867	chr1:192844487-192856855	WT_Un	WT_D	OK	7.88137	2.34707	-1.74759	-3.46124	5e-05	0.000235267	yes
Gm2022	Gm2022	Gm2022	chr12:87892833-87896722	WT_Un	WT_D	OK	2.63058	0.330795	-2.99137	-8.04329	5e-05	0.000235267	yes
Gm20751	Gm20751	Gm20751	chr13:43716790-43719038	WT_Un	WT_D	OK	0.468357	0.149661	-1.64591	-2.64976	0.0025	0.00834487	yes
Gm3002	Gm3002	Gm3002	chr14:3814912-3830681	WT_Un	WT_D	OK	3.10564	1.37032	-1.18038	-5.21384	5e-05	0.000235267	yes
Gm38403	Gm38403	Gm38403	chr10:118920380-118927143	WT_Un	WT_D	OK	0.761075	0.289473	-1.39461	-3.68012	5e-05	0.000235267	yes
Gm5039	Gm5039	Gm5039	chr12:88320121-88321762	WT_Un	WT_D	OK	0.214813	0.0580991	-1.8865	-2.23122	0.012	0.0329885	yes
Gm5124	Gm5124	Gm5124	chrX:21360864-21364624	WT_Un	WT_D	OK	0.264401	0.0539945	-2.29184	-2.90123	0.0038	0.0121007	yes
Gm5595	Gm5595	Gm5595	chr7:42660107-42692718	WT_Un	WT_D	OK	6.67974	3.14003	-1.08902	-4.95803	5e-05	0.000235267	yes
Gm715	Gm715	Gm715	chrX:60548007-60549216	WT_Un	WT_D	OK	0.404466	0.183857	-1.13743	-1.85997	0.0164	0.0431288	yes
Gm7334	Gm7334	Gm7334	chr16:78359859-78377181	WT_Un	WT_D	OK	9.52266	4.2722	-1.15638	-3.41044	5e-05	0.000235267	yes
Gm8300	Gm8300	Gm8300	chr12:87514315-87518265	WT_Un	WT_D	OK	0.731574	0.316032	-1.21093	-2.99929	0.00015	0.000654546	yes
Gm8883	Gm8883	Gm8883	chr1:71888111-71891204	WT_Un	WT_D	OK	1.33073	0.534262	-1.3166	-2.71208	0.0003	0.00123569	yes
Gm9855	Gm9855	Gm9855	chr10:82629837-82690650	WT_Un	WT_D	OK	12.2317	4.97076	-1.29909	-4.18979	5e-05	0.000235267	yes
Gmfg	Gmfg	Gmfg	chr7:28437446-28446895	WT_Un	WT_D	OK	0.817331	0.340828	-1.26188	-2.34439	0.00175	0.00608228	yes
Got1	Got1	Got1	chr19:43499752-43524605	WT_Un	WT_D	OK	41.5457	15.803	-1.3945	-6.87118	5e-05	0.000235267	yes
Gpc1	Gpc1	Gpc1	chr1:92831685-92860196	WT_Un	WT_D	OK	74.7334	20.9959	-1.83164	-9.23172	5e-05	0.000235267	yes
Gpc2	Gpc2	Gpc2	chr5:138273659-138279937	WT_Un	WT_D	OK	2.85957	0.710388	-2.00912	-7.17199	5e-05	0.000235267	yes
Gper1	Gper1	Gper1	chr5:139359738-139460534	WT_Un	WT_D	OK	1.67786	0.719898	-1.22076	-2.24288	0.0041	0.0129476	yes
Gpr141	Gpr141	Gpr141	chr13:19749681-19824257	WT_Un	WT_D	OK	1.23442	0.109034	-3.50099	-8.29687	5e-05	0.000235267	yes
Gpr35	Gpr35	Gpr35	chr1:92973118-92986391	WT_Un	WT_D	OK	0.591543	0.177631	-1.7356	-4.82416	5e-05	0.000235267	yes
Gpr39	Gpr39	Gpr39	chr1:125676995-125912214	WT_Un	WT_D	OK	2.60673	0.754338	-1.78896	-4.70484	5e-05	0.000235267	yes
Gprc5a	Gprc5a	Gprc5a	chr6:135065661-135084708	WT_Un	WT_D	OK	3.11659	0.687226	-2.18111	-7.40929	5e-05	0.000235267	yes
Gprc5c	Gprc5c	Gprc5c	chr11:114851531-114872617	WT_Un	WT_D	OK	2.07123	0.900987	-1.20091	-4.29757	5e-05	0.000235267	yes
Gprin1	Gprin1	Gprin1	chr13:54736672-54749669	WT_Un	WT_D	OK	0.3107	0.0990396	-1.64944	-3.81332	5e-05	0.000235267	yes
Grem1	Grem1	Grem1	chr2:113748674-113758648	WT_Un	WT_D	OK	37.6313	12.9932	-1.53418	-7.40672	5e-05	0.000235267	yes
Grem2	Grem2	Grem2	chr1:174833784-174921819	WT_Un	WT_D	OK	69.6684	11.4586	-2.60407	-13.0049	5e-05	0.000235267	yes
Gys1	Gys1	Gys1	chr7:45434838-45456617	WT_Un	WT_D	OK	24.9241	12.091	-1.04362	-5.19097	5e-05	0.000235267	yes
Gzmc	Gzmc	Gzmc	chr14:56231400-56234656	WT_Un	WT_D	OK	30.7606	4.03693	-2.92975	-11.9729	5e-05	0.000235267	yes
Gzmd	Gzmd	Gzmd	chr14:56129567-56132593	WT_Un	WT_D	OK	11.7632	0.49759	-4.56318	-11.3655	5e-05	0.000235267	yes
Gzme	Gzme	Gzme	chr14:56117618-56120625	WT_Un	WT_D	OK	53.7832	10.2747	-2.38807	-10.8716	5e-05	0.000235267	yes
Hacd1	Hacd1	Hacd1	chr2:14026830-14056035	WT_Un	WT_D	OK	77.2782	33.3528	-1.21225	-5.90785	5e-05	0.000235267	yes
Hapln4	Hapln4	Hapln4	chr8:70083528-70090862	WT_Un	WT_D	OK	0.606132	0.183479	-1.72402	-4.64897	5e-05	0.000235267	yes
Has1	Has1	Has1	chr17:17843325-17855188	WT_Un	WT_D	OK	3.57514	0.866225	-2.04519	-7.31968	5e-05	0.000235267	yes
Has2	Has2	Has2	chr15:56665626-56694546	WT_Un	WT_D	OK	42.4794	12.3222	-1.7855	-8.79498	5e-05	0.000235267	yes
Hbegf	Hbegf	Hbegf	chr18:36504926-36515805	WT_Un	WT_D	OK	38.5685	3.95541	-3.28553	-15.2814	5e-05	0.000235267	yes
Hck	Hck	Hck	chr2:153108467-153151441	WT_Un	WT_D	OK	3.6964	0.538359	-2.77948	-9.05454	5e-05	0.000235267	yes
Hdac4	Hdac4	Hdac4	chr1:91932748-92148393	WT_Un	WT_D	OK	9.63444	4.77469	-1.01279	-4.84226	5e-05	0.000235267	yes
Hells	Hells	Hells	chr19:38930989-38968277	WT_Un	WT_D	OK	8.8618	4.32011	-1.03653	-4.81857	5e-05	0.000235267	yes
Herc3	Herc3	Herc3	chr6:58833699-58920396	WT_Un	WT_D	OK	6.65273	1.4066	-2.24174	-9.92287	5e-05	0.000235267	yes
Herpud1	Herpud1	Herpud1	chr8:94386499-94395358	WT_Un	WT_D	OK	79.4526	32.9174	-1.27124	-6.37511	5e-05	0.000235267	yes
Hes1	Hes1	Hes1	chr16:30065356-30067796	WT_Un	WT_D	OK	34.3106	10.4542	-1.71457	-8.10969	5e-05	0.000235267	yes
Hey1	Hey1	Hey1	chr3:8663358-8667038	WT_Un	WT_D	OK	0.89781	0.406878	-1.14182	-3.22492	5e-05	0.000235267	yes
Hid1	Hid1	Hid1	chr11:115347708-115367719	WT_Un	WT_D	OK	0.991327	0.241863	-2.03517	-5.87912	5e-05	0.000235267	yes
Higd1a	Higd1a	Higd1a	chr9:121848559-121858000	WT_Un	WT_D	OK	51.0467	23.1751	-1.13924	-5.65785	5e-05	0.000235267	yes
Hist1h1a	Hist1h1a	Hist1h1a	chr13:23763667-23764412	WT_Un	WT_D	OK	67.87	28.4983	-1.2519	-5.94475	5e-05	0.000235267	yes
Hist1h1b	Hist1h1b	Hist1h1b	chr13:21779831-21780625	WT_Un	WT_D	OK	63.7058	27.4376	-1.21527	-5.79156	5e-05	0.000235267	yes
Hist1h2ab	Hist1h2ab	Hist1h2ab	chr13:23751087-23751592	WT_Un	WT_D	OK	40.1911	15.256	-1.3975	-5.88608	5e-05	0.000235267	yes
Hist1h2ae	Hist1h2ae	Hist1h2ae	chr13:23570662-23571220	WT_Un	WT_D	OK	5.5727	2.53825	-1.13454	-3.31094	5e-05	0.000235267	yes
Hist1h2af	Hist1h2af	Hist1h2af	chr13:23533910-23534378	WT_Un	WT_D	OK	16.5727	8.14092	-1.02554	-3.71145	5e-05	0.000235267	yes
Hist1h2ah	Hist1h2ah	Hist1h2ah	chr13:22035121-22035643	WT_Un	WT_D	OK	11.9514	5.22695	-1.19314	-4.12704	5e-05	0.000235267	yes
Hist1h2ai	Hist1h2ai	Hist1h2ai	chr13:21716411-21716859	WT_Un	WT_D	OK	23.8848	9.94682	-1.26379	-4.76702	5e-05	0.000235267	yes
Hist1h2ak	Hist1h2ak	Hist1h2ak	chr13:21753376-21753912	WT_Un	WT_D	OK	24.3793	11.1088	-1.13396	-4.58592	5e-05	0.000235267	yes
Hist1h2an	Hist1h2an	Hist1h2an	chr13:21786771-21787218	WT_Un	WT_D	OK	17.4533	8.01616	-1.12252	-4.00133	5e-05	0.000235267	yes
Hist1h2bb	Hist1h2bb	Hist1h2bb	chr13:23746733-23747223	WT_Un	WT_D	OK	94.6221	33.09	-1.51578	-6.94846	5e-05	0.000235267	yes
Hist1h2bf	Hist1h2bf	Hist1h2bf	chr13:23573759-23574190	WT_Un	WT_D	OK	13.145	6.34073	-1.0518	-3.47551	5e-05	0.000235267	yes
Hist1h2bh	Hist1h2bh	Hist1h2bh	chr13:23542922-23543444	WT_Un	WT_D	OK	19.8523	9.28947	-1.09564	-4.25143	5e-05	0.000235267	yes
Hist1h2bj	Hist1h2bj	Hist1h2bj	chr13:22043229-22043658	WT_Un	WT_D	OK	41.9921	20.8001	-1.01353	-4.231	5e-05	0.000235267	yes
Hist1h2bl	Hist1h2bl	Hist1h2bl	chr13:21715712-21716143	WT_Un	WT_D	OK	16.0395	7.205	-1.15456	-3.97029	5e-05	0.000235267	yes
Hist1h2bm	Hist1h2bm	Hist1h2bm	chr13:21722043-21722526	WT_Un	WT_D	OK	23.0156	11.388	-1.0151	-3.97841	5e-05	0.000235267	yes
Hist1h2bp	Hist1h2bp	Hist1h2bp	chr13:21787487-21789213	WT_Un	WT_D	OK	1.6496	0.766521	-1.10572	-1.88858	0.01465	0.0391336	yes
Hist1h3a	Hist1h3a	Hist1h3a	chr13:23761884-23762386	WT_Un	WT_D	OK	15.3477	7.24317	-1.08333	-3.94714	5e-05	0.000235267	yes
Hist1h3b	Hist1h3b	Hist1h3b	chr13:23752379-23752840	WT_Un	WT_D	OK	37.48	15.2215	-1.30001	-5.32578	5e-05	0.000235267	yes
Hist1h3c	Hist1h3c	Hist1h3c	chr13:23745041-23745521	WT_Un	WT_D	OK	27.56	12.001	-1.19942	-4.75309	5e-05	0.000235267	yes
Hist1h3d	Hist1h3d	Hist1h3d	chr13:23575762-23576266	WT_Un	WT_D	OK	16.6647	8.25234	-1.01392	-3.77676	5e-05	0.000235267	yes
Hist1h3h	Hist1h3h	Hist1h3h	chr13:21717627-21718115	WT_Un	WT_D	OK	12.2346	5.85763	-1.06257	-3.63332	5e-05	0.000235267	yes
Hist1h3i	Hist1h3i	Hist1h3i	chr13:21782914-21783397	WT_Un	WT_D	OK	16.7424	8.04642	-1.05709	-3.88082	5e-05	0.000235267	yes
Hist1h4a	Hist1h4a	Hist1h4a	chr13:23760794-23761249	WT_Un	WT_D	OK	26.8135	10.3851	-1.36844	-5.25212	5e-05	0.000235267	yes
Hist1h4j	Hist1h4j	Hist1h4j	chr13:21735095-21735407	WT_Un	WT_D	OK	5.83298	2.72913	-1.09579	-2.181	0.0049	0.0151102	yes
Hist1h4k	Hist1h4k	Hist1h4k	chr13:21750144-21750553	WT_Un	WT_D	OK	43.3865	20.3127	-1.09486	-4.5035	5e-05	0.000235267	yes
Hist2h2bb	Hist2h2bb	Hist2h2bb	chr3:96269699-96270192	WT_Un	WT_D	OK	141.816	66.8957	-1.08404	-5.2155	5e-05	0.000235267	yes
Hk2	Hk2	Hk2	chr6:82725026-82774454	WT_Un	WT_D	OK	22.5494	7.81776	-1.52826	-7.62236	5e-05	0.000235267	yes
Hmgcr	Hmgcr	Hmgcr	chr13:96648961-96670936	WT_Un	WT_D	OK	30.552	13.7269	-1.15427	-5.79279	5e-05	0.000235267	yes
Hmox1	Hmox1	Hmox1	chr8:75093617-75100593	WT_Un	WT_D	OK	209.147	92.0237	-1.18444	-5.99895	5e-05	0.000235267	yes
Hnrnph1	Hnrnph1	Hnrnph1	chr11:50377718-50386528	WT_Un	WT_D	OK	99.199	47.2655	-1.06954	-5.40895	5e-05	0.000235267	yes
Homer1	Homer1	Homer1	chr13:93304494-93405129	WT_Un	WT_D	OK	7.2337	3.56808	-1.01959	-4.22288	5e-05	0.000235267	yes
Hoxb2	Hoxb2	Hoxb2	chr11:96351631-96354014	WT_Un	WT_D	OK	2.21103	0.801626	-1.46372	-4.67001	5e-05	0.000235267	yes
Hoxb3	Hoxb3	Hoxb3	chr11:96323125-96347930	WT_Un	WT_D	OK	0.926688	0.450847	-1.03945	-3.41404	5e-05	0.000235267	yes
Hs6st2	Hs6st2	Hs6st2	chrX:51386636-51681602	WT_Un	WT_D	OK	37.6512	13.5666	-1.47264	-7.39567	5e-05	0.000235267	yes
Hspa9	Hspa9	Hspa9	chr18:34937414-34954351	WT_Un	WT_D	OK	321.333	109.985	-1.54677	-7.78073	5e-05	0.000235267	yes
Htr2a	Htr2a	Htr2a	chr14:74640839-74706859	WT_Un	WT_D	OK	10.8791	5.25562	-1.04963	-4.9553	5e-05	0.000235267	yes
Iars	Iars	Iars	chr13:49682129-49734267	WT_Un	WT_D	OK	52.8178	22.276	-1.24554	-6.29746	5e-05	0.000235267	yes
Ier3	Ier3	Ier3	chr17:35821712-35822911	WT_Un	WT_D	OK	106.544	28.1872	-1.91833	-9.41594	5e-05	0.000235267	yes
Ier5	Ier5	Ier5	chr1:155096366-155099636	WT_Un	WT_D	OK	42.4066	13.6695	-1.63333	-8.15019	5e-05	0.000235267	yes
Ifi27l2b	Ifi27l2b	Ifi27l2b	chr12:103450897-103457223	WT_Un	WT_D	OK	1.0841	0.2206	-2.29699	-4.11662	5e-05	0.000235267	yes
Ikbkg	Ikbkg	Ikbkg	chrX:74393290-74453778	WT_Un	WT_D	OK	25.4942	12.7154	-1.0036	-3.6345	5e-05	0.000235267	yes
Il11	Il11	Il11	chr7:4772377-4782857	WT_Un	WT_D	OK	4.56808	0.75112	-2.60447	-8.81942	5e-05	0.000235267	yes
Il1rl1	Il1rl1	Il1rl1	chr1:40429569-40465414	WT_Un	WT_D	OK	35.3947	4.74436	-2.89925	-13.64	5e-05	0.000235267	yes
Il20ra	Il20ra	Il20ra	chr10:19712586-19760053	WT_Un	WT_D	OK	4.18909	1.85706	-1.17362	-4.71277	5e-05	0.000235267	yes
Il2rg	Il2rg	Il2rg	chrX:101264384-101268255	WT_Un	WT_D	OK	0.629364	0.185429	-1.76303	-3.42032	0.0001	0.000449848	yes
Il6	Il6	Il6	chr5:30013160-30019968	WT_Un	WT_D	OK	17.9011	1.11563	-4.00412	-13.2827	5e-05	0.000235267	yes
Inhba	Inhba	Inhba	chr13:16014474-16027211	WT_Un	WT_D	OK	100.314	21.8387	-2.19956	-10.8739	5e-05	0.000235267	yes
Insc	Insc	Insc	chr7:114745765-114850380	WT_Un	WT_D	OK	1.78947	0.370824	-2.27073	-6.7428	5e-05	0.000235267	yes
Iqgap3	Iqgap3	Iqgap3	chr3:88082050-88121048	WT_Un	WT_D	OK	3.94498	1.86243	-1.08283	-4.96623	5e-05	0.000235267	yes
Irak2	Irak2	Irak2	chr6:113638466-113695027	WT_Un	WT_D	OK	9.67718	3.09175	-1.64616	-7.57574	5e-05	0.000235267	yes
Irf5	Irf5	Irf5	chr6:29526624-29537320	WT_Un	WT_D	OK	3.45817	1.55784	-1.15046	-4.52903	5e-05	0.000235267	yes
Itga11	Itga11	Itga11	chr9:62677854-62783979	WT_Un	WT_D	OK	127.228	43.5574	-1.54643	-7.819	5e-05	0.000235267	yes
Itga7	Itga7	Itga7	chr10:128933812-128960988	WT_Un	WT_D	OK	2.19828	0.812432	-1.43606	-5.57781	5e-05	0.000235267	yes
Itgav	Itgav	Itgav	chr2:83724396-83806917	WT_Un	WT_D	OK	89.8694	42.9385	-1.06556	-5.38511	5e-05	0.000235267	yes
Itgb3	Itgb3	Itgb3	chr11:104607999-104670471	WT_Un	WT_D	OK	7.47062	2.82422	-1.40338	-6.69555	5e-05	0.000235267	yes
Itprip	Itprip	Itprip	chr19:47894595-47919299	WT_Un	WT_D	OK	12.2129	5.00184	-1.28787	-6.18244	5e-05	0.000235267	yes
Ivns1abp	Ivns1abp	Ivns1abp	chr1:151344497-151364445	WT_Un	WT_D	OK	36.4576	17.9145	-1.02509	-5.15085	5e-05	0.000235267	yes
Jade1	Jade1	Jade1	chr3:41555733-41616864	WT_Un	WT_D	OK	8.86601	4.35418	-1.02588	-4.96945	5e-05	0.000235267	yes
Jph4	Jph4	Jph4	chr14:55106825-55116935	WT_Un	WT_D	OK	0.1998	0.0755156	-1.40371	-2.97697	0.0005	0.00196759	yes
Kalrn	Kalrn	Kalrn	chr16:33969072-34514027	WT_Un	WT_D	OK	9.40653	4.12	-1.19102	-5.39857	5e-05	0.000235267	yes
Kansl2	Kansl2	Kansl2	chr15:98517657-98534269	WT_Un	WT_D	OK	30.5645	13.6481	-1.16316	-5.81313	5e-05	0.000235267	yes
Kcnj2	Kcnj2	Kcnj2	chr11:111066163-111076825	WT_Un	WT_D	OK	8.32179	1.92166	-2.11454	-9.8498	5e-05	0.000235267	yes
Kcnma1	Kcnma1	Kcnma1	chr14:23298693-24004205	WT_Un	WT_D	OK	0.973815	0.34685	-1.48934	-5.24791	5e-05	0.000235267	yes
Kcnmb1	Kcnmb1	Kcnmb1	chr11:33629340-33993193	WT_Un	WT_D	OK	0.671783	0.0780545	-3.10544	-5.61457	5e-05	0.000235267	yes
Kcnq5	Kcnq5	Kcnq5	chr1:21398402-21961942	WT_Un	WT_D	OK	0.309021	0.0968433	-1.67398	-4.5624	5e-05	0.000235267	yes
Kcnt2	Kcnt2	Kcnt2	chr1:140246256-140656402	WT_Un	WT_D	OK	0.523616	0.238742	-1.13306	-3.29851	5e-05	0.000235267	yes
Khdrbs3	Khdrbs3	Khdrbs3	chr15:68928419-69093518	WT_Un	WT_D	OK	26.3893	10.9789	-1.26521	-6.08674	5e-05	0.000235267	yes
Kif21b	Kif21b	Kif21b	chr1:136131400-136178014	WT_Un	WT_D	OK	0.459222	0.170371	-1.43052	-4.87741	5e-05	0.000235267	yes
Kif23	Kif23	Kif23	chr9:61917277-61946799	WT_Un	WT_D	OK	7.26151	3.33733	-1.12157	-5.17237	5e-05	0.000235267	yes
Kif26b	Kif26b	Kif26b	chr1:178529124-178932857	WT_Un	WT_D	OK	7.92994	2.41385	-1.71597	-8.26666	5e-05	0.000235267	yes
Kif5c	Kif5c	Kif5c	chr2:49619313-49774778	WT_Un	WT_D	OK	0.814898	0.366149	-1.15419	-4.31967	5e-05	0.000235267	yes
Klc3	Klc3	Klc3	chr7:19382038-19404104	WT_Un	WT_D	OK	4.20333	1.7135	-1.29459	-2.74525	0.00045	0.00178829	yes
Klhl23	Klhl23	Klhl23	chr2:69822369-69836651	WT_Un	WT_D	OK	4.39822	1.27394	-1.78762	-7.82539	5e-05	0.000235267	yes
Klhl30	Klhl30	Klhl30	chr1:91351072-91362404	WT_Un	WT_D	OK	0.972951	0.18719	-2.37787	-6.2906	5e-05	0.000235267	yes
Kntc1	Kntc1	Kntc1	chr5:123749725-123821593	WT_Un	WT_D	OK	3.13073	1.40234	-1.15866	-5.29102	5e-05	0.000235267	yes
Krtap1-5	Krtap1-5	Krtap1-5	chr11:99579976-99581016	WT_Un	WT_D	OK	0.450274	0.169557	-1.40903	-2.1168	0.01045	0.0292448	yes
Lama1	Lama1	Lama1	chr17:67697264-67822645	WT_Un	WT_D	OK	3.36455	0.183744	-4.19465	-15.8656	5e-05	0.000235267	yes
Lars	Lars	Lars	chr18:42202348-42262071	WT_Un	WT_D	OK	86.457	42.7418	-1.01634	-5.15124	5e-05	0.000235267	yes
Ldb3	Ldb3	Ldb3	chr14:34526698-34588681	WT_Un	WT_D	OK	4.16656	1.32895	-1.64857	-6.41697	5e-05	0.000235267	yes
Ldha	Ldha	Ldha	chr7:46845803-46855627	WT_Un	WT_D	OK	766.377	263.906	-1.53803	-7.65527	5e-05	0.000235267	yes
Lgr6	Lgr6	Lgr6	chr1:134986352-135105276	WT_Un	WT_D	OK	0.985764	0.0702259	-3.81117	-7.80382	5e-05	0.000235267	yes
Lhfpl2	Lhfpl2	Lhfpl2	chr13:94057795-94195409	WT_Un	WT_D	OK	25.6578	11.0512	-1.21519	-6.06808	5e-05	0.000235267	yes
Lif	Lif	Lif	chr11:4257567-4272514	WT_Un	WT_D	OK	8.8906	1.37674	-2.69103	-11.8579	5e-05	0.000235267	yes
Lincenc1	Lincenc1	Lincenc1	chr13:97434969-97497664	WT_Un	WT_D	OK	0.207185	0.0821067	-1.33535	-2.42043	0.00145	0.00514486	yes
Liph	Liph	Liph	chr16:21953817-21995542	WT_Un	WT_D	OK	0.29862	0.143212	-1.06016	-2.50323	0.001	0.00368818	yes
Lman1l	Lman1l	Lman1l	chr9:57607032-57620774	WT_Un	WT_D	OK	0.738286	0.185338	-1.99402	-4.11019	5e-05	0.000235267	yes
Lmod1	Lmod1	Lmod1	chr1:135324812-135368065	WT_Un	WT_D	OK	30.4537	12.1794	-1.32217	-6.60049	5e-05	0.000235267	yes
Lonp1	Lonp1	Lonp1	chr17:56614297-56626903	WT_Un	WT_D	OK	47.3908	22.4658	-1.07688	-5.41181	5e-05	0.000235267	yes
Loxl2	Loxl2	Loxl2	chr14:69609475-69695834	WT_Un	WT_D	OK	217.709	59.6868	-1.86692	-9.37051	5e-05	0.000235267	yes
Lrch2	Lrch2	Lrch2	chrX:147471693-147554081	WT_Un	WT_D	OK	3.1511	1.44741	-1.12238	-4.7379	5e-05	0.000235267	yes
Lrp2	Lrp2	Lrp2	chr2:69424334-69586067	WT_Un	WT_D	OK	0.310501	0.0572399	-2.43951	-7.56536	5e-05	0.000235267	yes
Lrr1	Lrr1	Lrr1	chr12:69168813-69179010	WT_Un	WT_D	OK	0.90046	0.43114	-1.06251	-2.64032	0.0009	0.00335529	yes
Lrrc15	Lrrc15	Lrrc15	chr16:30269301-30283254	WT_Un	WT_D	OK	2.07634	0.671947	-1.62762	-6.61407	5e-05	0.000235267	yes
Lrrc4c	Lrrc4c	Lrrc4c	chr2:96318168-97631664	WT_Un	WT_D	OK	3.18641	1.38947	-1.1974	-5.00962	5e-05	0.000235267	yes
Ltc4s	Ltc4s	Ltc4s	chr11:50236471-50238471	WT_Un	WT_D	OK	2.13657	0.782194	-1.4497	-2.9472	0.00065	0.00249886	yes
Lurap1l	Lurap1l	Lurap1l	chr4:80910685-80954301	WT_Un	WT_D	OK	158.011	55.891	-1.49933	-7.56957	5e-05	0.000235267	yes
Ly75	Ly75	Ly75	chr2:60293759-60383231	WT_Un	WT_D	OK	13.2226	3.8579	-1.77712	-8.6173	5e-05	0.000235267	yes
Lypd1	Lypd1	Lypd1	chr1:125676995-125912214	WT_Un	WT_D	OK	3.67043	1.28858	-1.51017	-4.35773	5e-05	0.000235267	yes
Maats1	Maats1	Maats1	chr16:38297753-38341860	WT_Un	WT_D	OK	0.439462	0.0710091	-2.62966	-4.64198	5e-05	0.000235267	yes
Macc1	Macc1	Macc1	chr12:119443409-119466932	WT_Un	WT_D	OK	0.544609	0.132947	-2.03437	-5.13393	5e-05	0.000235267	yes
Maff	Maff	Maff	chr15:79346620-79359076	WT_Un	WT_D	OK	20.3454	8.09628	-1.32937	-6.20032	5e-05	0.000235267	yes
Map3k7cl	Map3k7cl	Map3k7cl	chr16:87553329-87595336	WT_Un	WT_D	OK	0.992434	0.246728	-2.00805	-4.55296	5e-05	0.000235267	yes
Marcksl1	Marcksl1	Marcksl1	chr4:129513580-129515981	WT_Un	WT_D	OK	47.8166	16.2901	-1.55352	-7.57845	5e-05	0.000235267	yes
Matn3	Matn3	Matn3	chr12:8947928-8972028	WT_Un	WT_D	OK	0.45865	0.178838	-1.35874	-3.34159	0.0001	0.000449848	yes
Mboat2	Mboat2	Mboat2	chr12:24831598-24960299	WT_Un	WT_D	OK	3.52155	0.975335	-1.85224	-7.20418	5e-05	0.000235267	yes
Mcam	Mcam	Mcam	chr9:44134657-44142726	WT_Un	WT_D	OK	10.6735	1.53644	-2.79638	-11.9946	5e-05	0.000235267	yes
Mcm10	Mcm10	Mcm10	chr2:4990723-5012791	WT_Un	WT_D	OK	2.63391	1.21799	-1.11271	-4.58608	5e-05	0.000235267	yes
Mcpt8	Mcpt8	Mcpt8	chr14:56082163-56085197	WT_Un	WT_D	OK	9.47202	2.64167	-1.84222	-6.58329	5e-05	0.000235267	yes
Megf6	Megf6	Megf6	chr4:154170712-154275721	WT_Un	WT_D	OK	3.68064	1.14678	-1.68236	-7.60442	5e-05	0.000235267	yes
Mex3a	Mex3a	Mex3a	chr3:88532394-88541394	WT_Un	WT_D	OK	4.48513	1.31825	-1.76653	-7.92824	5e-05	0.000235267	yes
Mex3b	Mex3b	Mex3b	chr7:82867332-82871576	WT_Un	WT_D	OK	2.60275	0.3391	-2.94025	-9.81631	5e-05	0.000235267	yes
Mgarp	Mgarp	Mgarp	chr3:51388412-51396547	WT_Un	WT_D	OK	2.64098	0.393755	-2.7457	-6.67917	5e-05	0.000235267	yes
Micalcl	Micalcl	Micalcl	chr7:112368307-112413104	WT_Un	WT_D	OK	0.417828	0.135895	-1.62041	-3.32575	5e-05	0.000235267	yes
Mif	Mif	Mif	chr10:75859352-75860250	WT_Un	WT_D	OK	513.657	204.699	-1.3273	-6.68995	5e-05	0.000235267	yes
Mir17hg	Mir17hg	Mir17hg	chr14:115044304-115046728	WT_Un	WT_D	OK	2.78362	0.975925	-1.51212	-5.57198	5e-05	0.000235267	yes
Mlf1	Mlf1	Mlf1	chr3:67374096-67400000	WT_Un	WT_D	OK	3.67978	1.7655	-1.05954	-3.61739	5e-05	0.000235267	yes
Mmp17	Mmp17	Mmp17	chr5:129584213-129608211	WT_Un	WT_D	OK	4.52718	1.53943	-1.55621	-6.66834	5e-05	0.000235267	yes
Mogat2	Mogat2	Mogat2	chr7:99219083-99238611	WT_Un	WT_D	OK	3.37034	1.60026	-1.07459	-4.02973	5e-05	0.000235267	yes
Morn4	Morn4	Morn4	chr19:42074938-42086370	WT_Un	WT_D	OK	2.82759	0.96517	-1.55072	-5.36579	5e-05	0.000235267	yes
Moxd1	Moxd1	Moxd1	chr10:24223516-24302783	WT_Un	WT_D	OK	0.550948	0.207709	-1.40735	-3.66672	5e-05	0.000235267	yes
Mphosph6	Mphosph6	Mphosph6	chr8:117791644-117801929	WT_Un	WT_D	OK	23.7178	11.0681	-1.09956	-5.01505	5e-05	0.000235267	yes
Msh4	Msh4	Msh4	chr3:153857140-153906138	WT_Un	WT_D	OK	0.245005	0.118519	-1.04769	-2.2758	0.0031	0.0101134	yes
Msrb1	Msrb1	Msrb1	chr17:24736641-24742778	WT_Un	WT_D	OK	129.731	60.9613	-1.08956	-5.41854	5e-05	0.000235267	yes
Msx2	Msx2	Msx2	chr13:53466880-53472780	WT_Un	WT_D	OK	2.84348	1.20777	-1.23531	-4.62591	5e-05	0.000235267	yes
Mtbp	Mtbp	Mtbp	chr15:55557407-55626423	WT_Un	WT_D	OK	6.76686	3.25121	-1.05751	-4.82696	5e-05	0.000235267	yes
Mtcl1	Mtcl1	Mtcl1	chr17:66336981-66449750	WT_Un	WT_D	OK	1.52877	0.734034	-1.05846	-4.48666	5e-05	0.000235267	yes
Mthfd1l	Mthfd1l	Mthfd1l	chr10:3973074-4167081	WT_Un	WT_D	OK	22.1809	9.1208	-1.28208	-6.36156	5e-05	0.000235267	yes
Mthfd2	Mthfd2	Mthfd2	chr6:83305703-83317604	WT_Un	WT_D	OK	74.6221	10.6968	-2.80242	-13.6811	5e-05	0.000235267	yes
Murc	Murc	Murc	chr4:48663513-48673492	WT_Un	WT_D	OK	8.41131	3.14977	-1.41709	-6.1766	5e-05	0.000235267	yes
Myh9	Myh9	Myh9	chr15:77760584-77842175	WT_Un	WT_D	OK	353.033	167.634	-1.07449	-5.23744	5e-05	0.000235267	yes
Myl10	Myl10	Myl10	chr5:136693145-136701094	WT_Un	WT_D	OK	1.13244	0.122948	-3.20332	-2.50635	0.00765	0.022282	yes
Myl9	Myl9	Myl9	chr2:156775463-156781657	WT_Un	WT_D	OK	881.045	186.273	-2.2418	-11.2882	5e-05	0.000235267	yes
Myom1	Myom1	Myom1	chr17:71019556-71126856	WT_Un	WT_D	OK	7.49365	2.24194	-1.74092	-8.24662	5e-05	0.000235267	yes
Nacad	Nacad	Nacad	chr11:6597822-6606054	WT_Un	WT_D	OK	2.53576	0.575049	-2.14066	-8.48402	5e-05	0.000235267	yes
Nanog	Nanog	Nanog	chr6:122707488-122714633	WT_Un	WT_D	OK	1.19073	0.563869	-1.07841	-3.23486	5e-05	0.000235267	yes
Nanos1	Nanos1	Nanos1	chr19:60755986-60759914	WT_Un	WT_D	OK	2.7867	0.952332	-1.54902	-6.31871	5e-05	0.000235267	yes
Nap1l2	Nap1l2	Nap1l2	chrX:103184058-103186664	WT_Un	WT_D	OK	0.812473	0.305403	-1.41161	-3.93446	5e-05	0.000235267	yes
Narf	Narf	Narf	chr11:121237235-121255856	WT_Un	WT_D	OK	10.4517	4.47741	-1.223	-5.88499	5e-05	0.000235267	yes
Nars	Nars	Nars	chr18:64499646-64516557	WT_Un	WT_D	OK	229.829	83.2033	-1.46584	-7.41249	5e-05	0.000235267	yes
Nat8l	Nat8l	Nat8l	chr5:33995983-34005916	WT_Un	WT_D	OK	0.332168	0.0607268	-2.45151	-5.84174	5e-05	0.000235267	yes
Ncam1	Ncam1	Ncam1	chr9:49502145-49799069	WT_Un	WT_D	OK	28.9829	10.9859	-1.39954	-6.88641	5e-05	0.000235267	yes
Ndc80	Ndc80	Ndc80	chr17:71496099-71526857	WT_Un	WT_D	OK	10.2175	4.49205	-1.1856	-5.39293	5e-05	0.000235267	yes
Neb	Neb	Neb	chr2:52136646-52338798	WT_Un	WT_D	OK	0.251323	0.0742982	-1.75814	-6.20993	5e-05	0.000235267	yes
Neil3	Neil3	Neil3	chr8:53586866-53639065	WT_Un	WT_D	OK	1.56308	0.772899	-1.01604	-3.43834	5e-05	0.000235267	yes
Nek11	Nek11	Nek11	chr9:105162466-105395287	WT_Un	WT_D	OK	0.230161	0.0831358	-1.4691	-2.54994	0.00235	0.00789994	yes
Nes	Nes	Nes	chr3:87971092-87980451	WT_Un	WT_D	OK	7.78453	0.763706	-3.34952	-14.6455	5e-05	0.000235267	yes
Neto2	Neto2	Neto2	chr8:85636587-85691009	WT_Un	WT_D	OK	3.19178	1.18753	-1.4264	-6.29291	5e-05	0.000235267	yes
Nexn	Nexn	Nexn	chr3:152236983-152266320	WT_Un	WT_D	OK	11.9026	4.17815	-1.51034	-6.97155	5e-05	0.000235267	yes
Ngf	Ngf	Ngf	chr3:102469918-102521013	WT_Un	WT_D	OK	68.0444	8.27812	-3.0391	-13.9059	5e-05	0.000235267	yes
Nmrk1	Nmrk1	Nmrk1	chr19:18632015-18652184	WT_Un	WT_D	OK	18.8951	6.9379	-1.44544	-6.66774	5e-05	0.000235267	yes
Nop56	Nop56	Nop56	chr2:130274411-130284451	WT_Un	WT_D	OK	72.714	33.3441	-1.1248	-3.97146	5e-05	0.000235267	yes
Nop58	Nop58	Nop58	chr1:59685005-59711510	WT_Un	WT_D	OK	81.6261	39.4263	-1.04987	-5.27115	5e-05	0.000235267	yes
Npas4	Npas4	Npas4	chr19:4984354-4989971	WT_Un	WT_D	OK	0.211517	0.031273	-2.75778	-3.56922	0.00055	0.00214573	yes
Nppb	Nppb	Nppb	chr4:147985787-147987205	WT_Un	WT_D	OK	1.49673	0.35067	-2.09363	-3.71099	0.0001	0.000449848	yes
Nppc	Nppc	Nppc	chr1:86666292-86670573	WT_Un	WT_D	OK	0.855516	0.122807	-2.8004	-3.86344	0.00015	0.000654546	yes
Nptx2	Nptx2	Nptx2	chr5:144545886-144557478	WT_Un	WT_D	OK	1.37558	0.205573	-2.74232	-7.14861	5e-05	0.000235267	yes
Nqo1	Nqo1	Nqo1	chr8:107256163-107558595	WT_Un	WT_D	OK	111.925	24.3537	-2.20031	-5.29049	5e-05	0.000235267	yes
Nr4a1	Nr4a1	Nr4a1	chr15:101266845-101274794	WT_Un	WT_D	OK	11.1682	3.18163	-1.81156	-8.15499	5e-05	0.000235267	yes
Nr4a2	Nr4a2	Nr4a2	chr2:57107225-57124003	WT_Un	WT_D	OK	2.52013	1.24932	-1.01235	-4.03525	5e-05	0.000235267	yes
Nr4a3	Nr4a3	Nr4a3	chr4:48045304-48086446	WT_Un	WT_D	OK	0.330124	0.0884778	-1.89962	-3.89633	5e-05	0.000235267	yes
Nradd	Nradd	Nradd	chr9:110621134-110624393	WT_Un	WT_D	OK	41.1718	13.9251	-1.56397	-7.39473	5e-05	0.000235267	yes
Nrg1	Nrg1	Nrg1	chr8:31818027-31918203	WT_Un	WT_D	OK	2.3265	0.324275	-2.84287	-8.01801	5e-05	0.000235267	yes
Nrp2	Nrp2	Nrp2	chr1:62703316-62818692	WT_Un	WT_D	OK	39.8257	19.8595	-1.00387	-4.99133	5e-05	0.000235267	yes
Nxn	Nxn	Nxn	chr11:76257225-76399141	WT_Un	WT_D	OK	91.7072	33.5011	-1.45283	-7.33617	5e-05	0.000235267	yes
Nxph4	Nxph4	Nxph4	chr10:127525472-127534559	WT_Un	WT_D	OK	0.77924	0.285321	-1.44948	-3.40911	5e-05	0.000235267	yes
Olfm2	Olfm2	Olfm2	chr9:20667985-20728214	WT_Un	WT_D	OK	0.285919	0.0445841	-2.68101	-2.64109	0.0091	0.0259372	yes
Osbpl3	Osbpl3	Osbpl3	chr6:50293326-50456170	WT_Un	WT_D	OK	4.72001	1.54449	-1.61166	-7.51197	5e-05	0.000235267	yes
P4ha1	P4ha1	P4ha1	chr10:59323295-59373304	WT_Un	WT_D	OK	144.573	35.7156	-2.01717	-10.1931	5e-05	0.000235267	yes
Pafah1b3	Pafah1b3	Pafah1b3	chr7:25295048-25297955	WT_Un	WT_D	OK	26.1458	10.7182	-1.28651	-5.72325	5e-05	0.000235267	yes
Pakap	Pakap	Pakap	chr4:57568247-57896984	WT_Un	WT_D	OK	29.555	14.0823	-1.06952	-3.35278	5e-05	0.000235267	yes
Palmd	Palmd	Palmd	chr3:116918261-116984406	WT_Un	WT_D	OK	1.76597	0.398654	-2.14726	-6.50361	5e-05	0.000235267	yes
Panx3	Panx3	Panx3	chr9:37659901-37669222	WT_Un	WT_D	OK	2.18537	0.946988	-1.20646	-4.43227	5e-05	0.000235267	yes
Pbk	Pbk	Pbk	chr14:65805910-65817822	WT_Un	WT_D	OK	11.6776	5.08786	-1.19861	-5.32951	5e-05	0.000235267	yes
Pbp2	Pbp2	Pbp2	chr6:135309128-135310384	WT_Un	WT_D	OK	4.1318	1.26921	-1.70283	-5.7259	5e-05	0.000235267	yes
Pcdh11x	Pcdh11x	Pcdh11x	chrX:120290326-120910618	WT_Un	WT_D	OK	0.370834	0.141584	-1.38911	-4.47214	5e-05	0.000235267	yes
Pck2	Pck2	Pck2	chr14:55540265-55550017	WT_Un	WT_D	OK	59.9556	24.5326	-1.2892	-6.50671	5e-05	0.000235267	yes
Pdcl3	Pdcl3	Pdcl3	chr1:38987813-38997236	WT_Un	WT_D	OK	58.0612	25.2947	-1.19874	-5.95013	5e-05	0.000235267	yes
Pde1c	Pde1c	Pde1c	chr6:56069803-56369634	WT_Un	WT_D	OK	0.658992	0.197778	-1.73638	-5.04646	5e-05	0.000235267	yes
Pde4b	Pde4b	Pde4b	chr4:102254741-102607262	WT_Un	WT_D	OK	10.5031	1.87999	-2.48203	-11.0531	5e-05	0.000235267	yes
Pdk1	Pdk1	Pdk1	chr2:71389259-71903858	WT_Un	WT_D	OK	16.969	4.51284	-1.9108	-5.83343	5e-05	0.000235267	yes
Pdlim7	Pdlim7	Pdlim7	chr13:55497486-55513446	WT_Un	WT_D	OK	52.2711	19.7661	-1.40298	-6.09422	5e-05	0.000235267	yes
Pdxp	Pdxp	Pdxp	chr15:78913918-78919517	WT_Un	WT_D	OK	2.99229	0.674918	-2.14847	-7.18054	5e-05	0.000235267	yes
Pdzrn3	Pdzrn3	Pdzrn3	chr6:101149606-101377897	WT_Un	WT_D	OK	26.5923	8.52036	-1.64202	-8.13908	5e-05	0.000235267	yes
Pfkfb3	Pfkfb3	Pfkfb3	chr2:11471430-11553929	WT_Un	WT_D	OK	3.49207	1.68793	-1.04883	-4.61388	5e-05	0.000235267	yes
Pfkl	Pfkl	Pfkl	chr10:77986948-78009796	WT_Un	WT_D	OK	58.7475	14.5078	-2.0177	-10.1201	5e-05	0.000235267	yes
Pgam1	Pgam1	Pgam1	chr19:41911870-41918665	WT_Un	WT_D	OK	427.877	209.961	-1.02707	-5.17994	5e-05	0.000235267	yes
Pgbd5	Pgbd5	Pgbd5	chr8:124369048-124433936	WT_Un	WT_D	OK	0.752627	0.221942	-1.76175	-4.66969	5e-05	0.000235267	yes
Pgf	Pgf	Pgf	chr12:85166638-85177313	WT_Un	WT_D	OK	3.21201	0.969554	-1.72808	-5.34681	5e-05	0.000235267	yes
Pgk1	Pgk1	Pgk1	chrX:106187099-106203699	WT_Un	WT_D	OK	531.955	235.145	-1.17775	-5.92004	5e-05	0.000235267	yes
Phf10	Phf10	Phf10	chr17:14943183-14961260	WT_Un	WT_D	OK	58.771	26.2503	-1.16277	-3.7642	5e-05	0.000235267	yes
Phlda1	Phlda1	Phlda1	chr10:111506285-111508649	WT_Un	WT_D	OK	3.55567	0.899174	-1.98345	-6.97951	5e-05	0.000235267	yes
Phyhd1	Phyhd1	Phyhd1	chr2:30266202-30282149	WT_Un	WT_D	OK	36.2541	14.8641	-1.28631	-6.12495	5e-05	0.000235267	yes
Piezo2	Piezo2	Piezo2	chr18:63010212-63387183	WT_Un	WT_D	OK	3.216	0.926223	-1.79584	-8.32736	5e-05	0.000235267	yes
Pif1	Pif1	Pif1	chr9:65587204-65595962	WT_Un	WT_D	OK	1.36319	0.577351	-1.23947	-4.45735	5e-05	0.000235267	yes
Pik3c2b	Pik3c2b	Pik3c2b	chr1:133046011-133108688	WT_Un	WT_D	OK	0.220726	0.107858	-1.03312	-2.91709	0.00035	0.00142387	yes
Pilra	Pilra	Pilra	chr5:137787801-137836278	WT_Un	WT_D	OK	1.18494	0.267397	-2.14775	-4.69953	5e-05	0.000235267	yes
Pitpnc1	Pitpnc1	Pitpnc1	chr11:107207891-107470720	WT_Un	WT_D	OK	4.03637	1.99139	-1.01929	-4.74408	5e-05	0.000235267	yes
Pkia	Pkia	Pkia	chr3:7366603-7445365	WT_Un	WT_D	OK	14.2053	6.14336	-1.20933	-5.86118	5e-05	0.000235267	yes
Pkp2	Pkp2	Pkp2	chr16:16213344-16272712	WT_Un	WT_D	OK	10.2608	1.69646	-2.59654	-11.2353	5e-05	0.000235267	yes
Pla2g4a	Pla2g4a	Pla2g4a	chr1:149829618-149961290	WT_Un	WT_D	OK	57.49	15.3226	-1.90765	-9.5235	5e-05	0.000235267	yes
Plau	Plau	Plau	chr14:20836661-20843388	WT_Un	WT_D	OK	106.173	33.6937	-1.65587	-8.34929	5e-05	0.000235267	yes
Plaur	Plaur	Plaur	chr7:24462499-24475873	WT_Un	WT_D	OK	72.0594	17.6707	-2.02782	-9.89739	5e-05	0.000235267	yes
Plb1	Plb1	Plb1	chr5:32232707-32364356	WT_Un	WT_D	OK	2.62592	1.02963	-1.35069	-3.15201	0.00015	0.000654546	yes
Plcg2	Plcg2	Plcg2	chr8:117498290-117635142	WT_Un	WT_D	OK	1.35261	0.500548	-1.43416	-5.2455	5e-05	0.000235267	yes
Plekho1	Plekho1	Plekho1	chr3:95988835-95995839	WT_Un	WT_D	OK	29.3163	14.17	-1.04886	-4.99088	5e-05	0.000235267	yes
Plk2	Plk2	Plk2	chr13:110395043-110400843	WT_Un	WT_D	OK	106.99	41.1126	-1.37983	-6.98318	5e-05	0.000235267	yes
Plod2	Plod2	Plod2	chr9:92538800-92608427	WT_Un	WT_D	OK	87.3736	42.0059	-1.0566	-5.30614	5e-05	0.000235267	yes
Plxna4	Plxna4	Plxna4	chr6:32144556-32588192	WT_Un	WT_D	OK	0.362918	0.170124	-1.09306	-3.96517	5e-05	0.000235267	yes
Plxnb1	Plxnb1	Plxnb1	chr9:109095435-109119915	WT_Un	WT_D	OK	0.817762	0.325928	-1.32713	-5.13187	5e-05	0.000235267	yes
Plxnc1	Plxnc1	Plxnc1	chr10:94790865-94944578	WT_Un	WT_D	OK	3.14607	0.803248	-1.96963	-8.63412	5e-05	0.000235267	yes
Pmepa1	Pmepa1	Pmepa1	chr2:173224464-173276533	WT_Un	WT_D	OK	22.9238	6.79532	-1.75423	-8.66343	5e-05	0.000235267	yes
Pmp2	Pmp2	Pmp2	chr3:10179850-10183885	WT_Un	WT_D	OK	1.04285	0.368241	-1.50181	-3.54619	5e-05	0.000235267	yes
Pnck	Pnck	Pnck	chrX:73655991-73660070	WT_Un	WT_D	OK	2.74284	1.14361	-1.26207	-4.29207	5e-05	0.000235267	yes
Podnl1	Podnl1	Podnl1	chr8:84125988-84132517	WT_Un	WT_D	OK	12.6489	4.70643	-1.4263	-6.50796	5e-05	0.000235267	yes
Pop1	Pop1	Pop1	chr15:34495310-34530653	WT_Un	WT_D	OK	8.09775	3.80177	-1.09085	-5.08731	5e-05	0.000235267	yes
Popdc2	Popdc2	Popdc2	chr16:38362189-38378216	WT_Un	WT_D	OK	0.897442	0.42244	-1.08707	-3.06763	5e-05	0.000235267	yes
Pou3f4	Pou3f4	Pou3f4	chrX:110814464-110815550	WT_Un	WT_D	OK	0.590106	0.130258	-2.1796	-3.01991	0.0017	0.0059238	yes
Ppbp	Ppbp	Ppbp	chr5:90768517-90770060	WT_Un	WT_D	OK	16.6265	0.43481	-5.25696	-13.4569	5e-05	0.000235267	yes
Ppm1j	Ppm1j	Ppm1j	chr3:104781055-104786017	WT_Un	WT_D	OK	0.419513	0.194244	-1.11084	-2.21074	0.00455	0.0141662	yes
Ppme1	Ppme1	Ppme1	chr7:100326736-100371896	WT_Un	WT_D	OK	48.7335	19.9432	-1.28901	-6.42848	5e-05	0.000235267	yes
Ppp1r15a	Ppp1r15a	Ppp1r15a	chr7:45473562-45526268	WT_Un	WT_D	OK	24.2912	11.4178	-1.08915	-2.03972	0.00765	0.022282	yes
Ppp1r3b	Ppp1r3b	Ppp1r3b	chr8:35375740-35388137	WT_Un	WT_D	OK	1.98859	0.878631	-1.17841	-4.74132	5e-05	0.000235267	yes
Prc1	Prc1	Prc1	chr7:80294450-80316259	WT_Un	WT_D	OK	29.6098	13.8729	-1.09381	-5.47838	5e-05	0.000235267	yes
Prelid2	Prelid2	Prelid2	chr18:41875695-41951194	WT_Un	WT_D	OK	13.8848	2.61096	-2.41086	-8.36491	5e-05	0.000235267	yes
Prepl	Prepl	Prepl	chr17:85028346-85090274	WT_Un	WT_D	OK	17.9731	8.67317	-1.05121	-5.08346	5e-05	0.000235267	yes
Prkg2	Prkg2	Prkg2	chr5:98929772-99037079	WT_Un	WT_D	OK	2.78459	0.928894	-1.58388	-6.63027	5e-05	0.000235267	yes
Prl2c2	Prl2c2	Prl2c2	chr13:12996123-13005330	WT_Un	WT_D	OK	0.774602	0.357318	-1.11625	-1.88032	0.01255	0.0342818	yes
Prl2c3	Prl2c3,Prl2c4	Prl2c3,Prl2c4	chr13:12790817-12800079	WT_Un	WT_D	OK	1.67364	0.356477	-2.23111	-4.30604	5e-05	0.000235267	yes
Proser2	Proser2	Proser2	chr2:6098499-6130185	WT_Un	WT_D	OK	0.350759	0.131303	-1.41758	-3.33424	0.00015	0.000654546	yes
Prr32	Prr32	Prr32	chrX:45090903-45092790	WT_Un	WT_D	OK	4.94572	0.823173	-2.58691	-7.67853	5e-05	0.000235267	yes
Prss46	Prss46	Prss46	chr9:110844505-110856522	WT_Un	WT_D	OK	4.29497	0.167798	-4.67785	-8.44221	5e-05	0.000235267	yes
Psat1	Psat1	Psat1	chr19:15905122-15925059	WT_Un	WT_D	OK	114.581	48.769	-1.23233	-6.20979	5e-05	0.000235267	yes
Psph	Psph	Psph	chr5:129765557-129787253	WT_Un	WT_D	OK	46.2895	12.4834	-1.89068	-9.09598	5e-05	0.000235267	yes
Ptch1	Ptch1	Ptch1	chr13:63511532-63565520	WT_Un	WT_D	OK	3.92994	1.84317	-1.09232	-4.86446	5e-05	0.000235267	yes
Ptger2	Ptger2	Ptger2	chr14:44988110-45003820	WT_Un	WT_D	OK	0.262676	0.111673	-1.234	-2.77761	0.0002	0.000852822	yes
Ptgs2	Ptgs2	Ptgs2	chr1:150100123-150108012	WT_Un	WT_D	OK	147.449	6.23769	-4.56307	-22.3795	5e-05	0.000235267	yes
Ptgs2os	Ptgs2os	Ptgs2os	chr1:150074872-150099874	WT_Un	WT_D	OK	0.902786	0.15147	-2.57536	-6.37745	5e-05	0.000235267	yes
Ptgs2os2	Ptgs2os2	Ptgs2os2	chr1:150159042-150164948	WT_Un	WT_D	OK	10.8717	0.984858	-3.46452	-12.6191	5e-05	0.000235267	yes
Ptk7	Ptk7	Ptk7	chr17:46564450-46629504	WT_Un	WT_D	OK	94.8391	37.3142	-1.34576	-6.81605	5e-05	0.000235267	yes
Ptprb	Ptprb	Ptprb	chr10:116301373-116389538	WT_Un	WT_D	OK	0.20642	0.0378909	-2.44566	-6.19307	5e-05	0.000235267	yes
Ptprz1	Ptprz1	Ptprz1	chr6:22875501-23052916	WT_Un	WT_D	OK	0.691688	0.0722932	-3.25819	-9.07612	5e-05	0.000235267	yes
Pvr	Pvr	Pvr	chr7:19903577-19921143	WT_Un	WT_D	OK	19.0258	6.16275	-1.62631	-7.81089	5e-05	0.000235267	yes
Pxdn	Pxdn	Pxdn	chr12:29938035-30017658	WT_Un	WT_D	OK	29.4424	14.6011	-1.01182	-5.11566	5e-05	0.000235267	yes
Pycr1	Pycr1	Pycr1	chr11:120635711-120643670	WT_Un	WT_D	OK	6.22006	2.91074	-1.09554	-4.90393	5e-05	0.000235267	yes
Rab27a	Rab27a	Rab27a	chr9:73044809-73097614	WT_Un	WT_D	OK	0.961072	0.478372	-1.00651	-3.29751	5e-05	0.000235267	yes
Rab39b	Rab39b	Rab39b	chrX:75572044-75578231	WT_Un	WT_D	OK	4.09616	0.557825	-2.87639	-10.7156	5e-05	0.000235267	yes
Rad51ap1	Rad51ap1	Rad51ap1	chr6:126923418-126939555	WT_Un	WT_D	OK	4.02248	1.98623	-1.01805	-4.00451	5e-05	0.000235267	yes
Ramp3	Ramp3	Ramp3	chr11:6650147-6677475	WT_Un	WT_D	OK	2.85613	1.00138	-1.51207	-4.6482	5e-05	0.000235267	yes
Rasgrp1	Rasgrp1	Rasgrp1	chr2:117279992-117342877	WT_Un	WT_D	OK	0.310229	0.103722	-1.58061	-3.98214	5e-05	0.000235267	yes
Rasgrp3	Rasgrp3	Rasgrp3	chr17:75435904-75529053	WT_Un	WT_D	OK	2.66463	0.719142	-1.88959	-7.72686	5e-05	0.000235267	yes
Rassf6	Rassf6	Rassf6	chr5:90603075-90640487	WT_Un	WT_D	OK	6.98437	1.77517	-1.97617	-7.97373	5e-05	0.000235267	yes
Rbfox1	Rbfox1	Rbfox1	chr16:5884792-7412480	WT_Un	WT_D	OK	0.342622	0.0838738	-2.03032	-4.54884	5e-05	0.000235267	yes
Rbm24	Rbm24	Rbm24	chr13:46418299-46431099	WT_Un	WT_D	OK	0.329194	0.0454311	-2.85719	-4.52649	5e-05	0.000235267	yes
Rbp4	Rbp4	Rbp4	chr19:38116619-38125321	WT_Un	WT_D	OK	1.5063	0.685151	-1.13651	-2.75217	0.0003	0.00123569	yes
Rbpms2	Rbpms2	Rbpms2	chr9:65630581-65660518	WT_Un	WT_D	OK	3.86242	1.65714	-1.22081	-4.74282	5e-05	0.000235267	yes
Rdh10	Rdh10	Rdh10	chr1:16105881-16132550	WT_Un	WT_D	OK	10.3053	4.52085	-1.18872	-5.43453	5e-05	0.000235267	yes
Recql4	Recql4	Recql4	chr15:76701541-76710559	WT_Un	WT_D	OK	1.11762	0.450737	-1.31007	-2.52464	0.00135	0.00482724	yes
Relt	Relt	Relt	chr7:100845847-100863413	WT_Un	WT_D	OK	6.86131	2.00396	-1.77563	-7.69419	5e-05	0.000235267	yes
Rgs11	Rgs11	Rgs11	chr17:26202961-26211324	WT_Un	WT_D	OK	0.569356	0.148508	-1.93879	-3.96247	5e-05	0.000235267	yes
Rgs16	Rgs16	Rgs16	chr1:153740352-153745468	WT_Un	WT_D	OK	20.2698	7.28773	-1.47579	-7.04737	5e-05	0.000235267	yes
Rhbdd1	Rhbdd1	Rhbdd1	chr1:82316578-82445367	WT_Un	WT_D	OK	23.5853	10.5266	-1.16384	-5.76779	5e-05	0.000235267	yes
Ripk2	Ripk2	Ripk2	chr4:16123374-16163498	WT_Un	WT_D	OK	52.1724	12.8964	-2.01632	-9.8554	5e-05	0.000235267	yes
Rnd1	Rnd1	Rnd1	chr15:98669204-98677461	WT_Un	WT_D	OK	9.20991	2.60525	-1.82177	-7.90503	5e-05	0.000235267	yes
Rnf11	Rnf11	Rnf11	chr4:109452856-109476505	WT_Un	WT_D	OK	107.938	48.2886	-1.16045	-5.86741	5e-05	0.000235267	yes
Rnf122	Rnf122	Rnf122	chr8:31111845-31131473	WT_Un	WT_D	OK	1.7438	0.66585	-1.38897	-5.17747	5e-05	0.000235267	yes
Rpl39l	Rpl39l	Rpl39l	chr16:10170227-10174911	WT_Un	WT_D	OK	45.27	21.5659	-1.06981	-5.00391	5e-05	0.000235267	yes
Rps6ka2	Rps6ka2	Rps6ka2	chr17:7170114-7303316	WT_Un	WT_D	OK	8.30025	3.67767	-1.17436	-5.65085	5e-05	0.000235267	yes
Rragb	Rragb	Rragb	chrX:153139957-153171943	WT_Un	WT_D	OK	0.742466	0.293991	-1.33655	-3.48454	0.0001	0.000449848	yes
Runx3	Runx3	Runx3	chr4:135120644-135177990	WT_Un	WT_D	OK	1.16465	0.504464	-1.20707	-4.23253	5e-05	0.000235267	yes
Sacs	Sacs	Sacs	chr14:61138456-61258490	WT_Un	WT_D	OK	6.17893	2.49417	-1.3088	-5.87452	5e-05	0.000235267	yes
Samd4	Samd4	Samd4	chr14:46882964-47116161	WT_Un	WT_D	OK	21.8631	10.2235	-1.09661	-5.46815	5e-05	0.000235267	yes
Sapcd2	Sapcd2	Sapcd2	chr2:25372034-25378213	WT_Un	WT_D	OK	0.605782	0.262678	-1.2055	-3.46657	5e-05	0.000235267	yes
Schip1	Schip1	Schip1	chr3:67892219-68626482	WT_Un	WT_D	OK	12.9783	4.45215	-1.54353	-6.99932	5e-05	0.000235267	yes
Scx	Scx	Scx	chr15:76380512-76477269	WT_Un	WT_D	OK	39.8744	4.04136	-3.30255	-4.31736	5e-05	0.000235267	yes
Sdc3	Sdc3	Sdc3	chr4:130792536-130826318	WT_Un	WT_D	OK	43.2435	21.2262	-1.02663	-5.19304	5e-05	0.000235267	yes
Sdk2	Sdk2	Sdk2	chr11:113780789-114065951	WT_Un	WT_D	OK	0.336687	0.166795	-1.01334	-3.09361	5e-05	0.000235267	yes
Selp	Selp	Selp	chr1:164115263-164220277	WT_Un	WT_D	OK	0.66325	0.10466	-2.66384	-3.8618	5e-05	0.000235267	yes
Sema4f	Sema4f	Sema4f	chr6:82911884-82939769	WT_Un	WT_D	OK	3.78479	1.31955	-1.52017	-6.55915	5e-05	0.000235267	yes
Sema7a	Sema7a	Sema7a	chr9:57940134-57962865	WT_Un	WT_D	OK	4.22243	0.875499	-2.26989	-9.01	5e-05	0.000235267	yes
Serinc2	Serinc2	Serinc2	chr4:130253496-130275586	WT_Un	WT_D	OK	1.59489	0.389365	-2.03427	-5.71	5e-05	0.000235267	yes
Serpine1	Serpine1	Serpine1	chr5:137061505-137072272	WT_Un	WT_D	OK	1465.42	401.059	-1.86943	-8.95877	5e-05	0.000235267	yes
Sh3bgr	Sh3bgr	Sh3bgr	chr16:96200469-96228933	WT_Un	WT_D	OK	1.84953	0.694149	-1.41384	-3.99302	5e-05	0.000235267	yes
Sh3bgrl2	Sh3bgrl2	Sh3bgrl2	chr9:83548337-83600291	WT_Un	WT_D	OK	2.17659	1.03526	-1.07208	-4.26513	5e-05	0.000235267	yes
Sh3bp4	Sh3bp4	Sh3bp4	chr1:89070461-89153793	WT_Un	WT_D	OK	5.52938	2.41554	-1.19477	-5.39537	5e-05	0.000235267	yes
Sh3gl3	Sh3gl3	Sh3gl3	chr7:82259907-82307420	WT_Un	WT_D	OK	3.59704	1.14121	-1.65624	-5.76965	5e-05	0.000235267	yes
Shisa2	Shisa2	Shisa2	chr14:59625280-59631660	WT_Un	WT_D	OK	0.267701	0.125385	-1.09426	-2.35244	0.0023	0.00775301	yes
Shmt2	Shmt2	Shmt2	chr10:127514938-127522444	WT_Un	WT_D	OK	45.0285	15.2728	-1.55987	-7.27389	5e-05	0.000235267	yes
Siah2	Siah2	Siah2	chr3:58674948-58692388	WT_Un	WT_D	OK	6.68866	3.07694	-1.12022	-4.95782	5e-05	0.000235267	yes
Siglecg	Siglecg	Siglecg	chr7:43408279-43418349	WT_Un	WT_D	OK	16.2626	4.10959	-1.9845	-9.19427	5e-05	0.000235267	yes
Ska1	Ska1	Ska1	chr18:74195298-74207818	WT_Un	WT_D	OK	1.72367	0.8453	-1.02795	-3.6854	5e-05	0.000235267	yes
Skap1	Skap1	Skap1	chr11:96464590-96759622	WT_Un	WT_D	OK	0.313981	0.0996812	-1.65528	-2.63445	0.0008	0.0030155	yes
Skil	Skil	Skil	chr3:31095057-31122923	WT_Un	WT_D	OK	17.9013	4.42206	-2.01727	-9.99192	5e-05	0.000235267	yes
Slc13a5	Slc13a5	Slc13a5	chr11:72241993-72266604	WT_Un	WT_D	OK	1.37176	0.289487	-2.24445	-6.92551	5e-05	0.000235267	yes
Slc16a3	Slc16a3	Slc16a3	chr11:120948483-120959000	WT_Un	WT_D	OK	32.6674	1.28147	-4.67198	-19.3908	5e-05	0.000235267	yes
Slc1a1	Slc1a1	Slc1a1	chr19:28835165-28913960	WT_Un	WT_D	OK	1.50923	0.387028	-1.9633	-6.703	5e-05	0.000235267	yes
Slc1a4	Slc1a4	Slc1a4	chr11:20302179-20332713	WT_Un	WT_D	OK	34.3164	12.5673	-1.44922	-7.24665	5e-05	0.000235267	yes
Slc20a1	Slc20a1	Slc20a1	chr2:129198772-129211612	WT_Un	WT_D	OK	96.7858	14.2865	-2.76014	-13.6112	5e-05	0.000235267	yes
Slc26a7	Slc26a7	Slc26a7	chr4:14505196-14621778	WT_Un	WT_D	OK	2.50613	1.2445	-1.0099	-3.83844	5e-05	0.000235267	yes
Slc2a1	Slc2a1	Slc2a1	chr4:119108744-119137329	WT_Un	WT_D	OK	29.9906	8.46498	-1.82493	-8.87622	5e-05	0.000235267	yes
Slc35g2	Slc35g2	Slc35g2	chr9:100552187-100571085	WT_Un	WT_D	OK	2.48759	0.948299	-1.39134	-4.57982	5e-05	0.000235267	yes
Slc48a1	Slc48a1	Slc48a1	chr15:97784364-97844502	WT_Un	WT_D	OK	71.4275	31.5747	-1.17771	-4.65164	5e-05	0.000235267	yes
Slc4a7	Slc4a7	Slc4a7	chr14:14703024-14799943	WT_Un	WT_D	OK	16.7691	5.8398	-1.52181	-7.58966	5e-05	0.000235267	yes
Slc6a17	Slc6a17	Slc6a17	chr3:107467547-107518018	WT_Un	WT_D	OK	2.98716	0.610572	-2.29054	-9.5032	5e-05	0.000235267	yes
Slc6a9	Slc6a9	Slc6a9	chr4:117835257-117872470	WT_Un	WT_D	OK	6.43444	1.61434	-1.99487	-8.16785	5e-05	0.000235267	yes
Slc7a1	Slc7a1	Slc7a1	chr5:148327409-148399904	WT_Un	WT_D	OK	12.8759	4.80221	-1.4229	-7.08917	5e-05	0.000235267	yes
Slc7a11	Slc7a11	Slc7a11	chr3:50364935-50443613	WT_Un	WT_D	OK	3.61094	0.405736	-3.15376	-13.3772	5e-05	0.000235267	yes
Slc7a3	Slc7a3	Slc7a3	chrX:101079209-101085405	WT_Un	WT_D	OK	1.94473	0.216253	-3.16878	-8.42144	5e-05	0.000235267	yes
Slc7a5	Slc7a5	Slc7a5	chr8:121881145-121907686	WT_Un	WT_D	OK	28.1981	5.98601	-2.23593	-10.8841	5e-05	0.000235267	yes
Slc7a7	Slc7a7	Slc7a7	chr14:54360840-54417702	WT_Un	WT_D	OK	4.70144	2.3427	-1.00493	-2.10129	0.0049	0.0151102	yes
Slc9a7	Slc9a7	Slc9a7	chrX:20105754-20291764	WT_Un	WT_D	OK	0.389942	0.150438	-1.37409	-2.97133	0.00035	0.00142387	yes
Slco1a5	Slco1a5	Slco1a5	chr6:142234226-142322981	WT_Un	WT_D	OK	2.01798	0.407888	-2.30667	-7.2337	5e-05	0.000235267	yes
Smim3	Smim3	Smim3	chr18:60474190-60501983	WT_Un	WT_D	OK	33.8545	10.3158	-1.71449	-8.28634	5e-05	0.000235267	yes
Snhg12	Snhg12	Snhg12	chr4:132308677-132311024	WT_Un	WT_D	OK	106.348	46.0666	-1.20699	-5.54518	5e-05	0.000235267	yes
Snhg6	Snhg6	Snhg6	chr1:9942024-9944118	WT_Un	WT_D	OK	210.686	101.551	-1.05288	-5.07368	5e-05	0.000235267	yes
Soat2	Soat2	Soat2	chr15:102150574-102163436	WT_Un	WT_D	OK	1.86996	0.793331	-1.23701	-4.1994	5e-05	0.000235267	yes
Sorl1	Sorl1	Sorl1	chr9:41968488-42124289	WT_Un	WT_D	OK	0.307401	0.105281	-1.54588	-4.32113	5e-05	0.000235267	yes
Sox11	Sox11	Sox11	chr12:27334267-27342718	WT_Un	WT_D	OK	5.94602	0.501046	-3.56891	-15.4271	5e-05	0.000235267	yes
Sox4	Sox4	Sox4	chr13:28950729-28953682	WT_Un	WT_D	OK	23.698	9.05984	-1.38721	-6.78448	5e-05	0.000235267	yes
Sox8	Sox8	Sox8	chr17:25565892-25570686	WT_Un	WT_D	OK	0.288439	0.0853238	-1.75725	-3.3029	0.00015	0.000654546	yes
Sp6	Sp6	Sp6	chr11:97013568-97024738	WT_Un	WT_D	OK	1.48013	0.688804	-1.10356	-4.04097	5e-05	0.000235267	yes
Sp7	Sp7	Sp7	chr15:102357176-102366271	WT_Un	WT_D	OK	7.56324	3.11426	-1.28012	-5.63193	5e-05	0.000235267	yes
Spag5	Spag5	Spag5	chr11:78301590-78322454	WT_Un	WT_D	OK	6.55063	2.98971	-1.13163	-5.22461	5e-05	0.000235267	yes
Spata13	Spata13	Spata13	chr14:60634728-60764556	WT_Un	WT_D	OK	3.72429	1.83386	-1.02208	-4.793	5e-05	0.000235267	yes
Specc1	Specc1	Specc1	chr11:61956762-62223013	WT_Un	WT_D	OK	9.75124	3.27829	-1.57264	-7.6514	5e-05	0.000235267	yes
Spon2	Spon2	Spon2	chr5:33213517-33218238	WT_Un	WT_D	OK	6.87956	2.00809	-1.77649	-7.45206	5e-05	0.000235267	yes
Spry1	Spry1	Spry1	chr3:37639946-37644599	WT_Un	WT_D	OK	27.1815	11.4014	-1.25341	-6.10967	5e-05	0.000235267	yes
Spsb4	Spsb4	Spsb4	chr9:96943481-97018355	WT_Un	WT_D	OK	0.737812	0.352153	-1.06705	-2.87782	0.0001	0.000449848	yes
Srf	Srf	Srf	chr17:46546838-46556162	WT_Un	WT_D	OK	17.4105	8.38889	-1.0534	-5.19497	5e-05	0.000235267	yes
Srsf7	Srsf7	Srsf7	chr17:80200079-80207305	WT_Un	WT_D	OK	33.8898	16.4307	-1.04446	-5.08406	5e-05	0.000235267	yes
Srxn1	Srxn1	Srxn1	chr2:152105523-152111376	WT_Un	WT_D	OK	50.1764	20.2878	-1.30639	-6.54759	5e-05	0.000235267	yes
Sstr2	Sstr2	Sstr2	chr11:113619480-113625895	WT_Un	WT_D	OK	0.408785	0.0852848	-2.26098	-2.88853	0.0014	0.00498524	yes
St3gal5	St3gal5	St3gal5	chr6:72097607-72154570	WT_Un	WT_D	OK	16.4194	5.44736	-1.59178	-7.40102	5e-05	0.000235267	yes
Stbd1	Stbd1	Stbd1	chr5:92603050-92606579	WT_Un	WT_D	OK	22.1272	3.74363	-2.56331	-11.5738	5e-05	0.000235267	yes
Stc1	Stc1	Stc1	chr14:69029288-69041401	WT_Un	WT_D	OK	1.35684	0.18305	-2.88994	-8.32766	5e-05	0.000235267	yes
Stc2	Stc2	Stc2	chr11:31359440-31370061	WT_Un	WT_D	OK	2.36728	0.907462	-1.38332	-4.66225	5e-05	0.000235267	yes
Stk26	Stk26	Stk26	chrX:50841435-50891850	WT_Un	WT_D	OK	0.464855	0.101991	-2.18833	-3.81234	0.0001	0.000449848	yes
Sulf1	Sulf1	Sulf1	chr1:12692429-12860372	WT_Un	WT_D	OK	124.889	62.207	-1.0055	-5.06424	5e-05	0.000235267	yes
Susd5	Susd5	Susd5	chr9:114057353-114098733	WT_Un	WT_D	OK	0.530228	0.133666	-1.98798	-5.04746	5e-05	0.000235267	yes
Svip	Svip	Svip	chr7:51997160-52006018	WT_Un	WT_D	OK	0.557707	0.25893	-1.10694	-3.0142	0.0002	0.000852822	yes
Synpo2	Synpo2	Synpo2	chr3:123076518-123236149	WT_Un	WT_D	OK	3.2481	0.761102	-2.09343	-9.14741	5e-05	0.000235267	yes
Syt5	Syt5	Syt5	chr7:4539764-4546567	WT_Un	WT_D	OK	0.256342	0.0491887	-2.38167	-2.6573	0.00575	0.0173857	yes
Sytl2	Sytl2	Sytl2	chr7:90302354-90410719	WT_Un	WT_D	OK	13.2522	5.73389	-1.20865	-5.44506	5e-05	0.000235267	yes
Tagln	Tagln	Tagln	chr9:45863690-45936058	WT_Un	WT_D	OK	1421.51	262.286	-2.43821	-11.4461	5e-05	0.000235267	yes
Tagln2	Tagln2	Tagln2	chr1:172500245-172507375	WT_Un	WT_D	OK	168.414	73.4788	-1.19661	-6.04351	5e-05	0.000235267	yes
Tars	Tars	Tars	chr15:11383662-11399658	WT_Un	WT_D	OK	111.865	48.1944	-1.21482	-6.15112	5e-05	0.000235267	yes
Tbc1d31	Tbc1d31	Tbc1d31	chr15:57912198-57970068	WT_Un	WT_D	OK	5.91312	2.67329	-1.1453	-5.18216	5e-05	0.000235267	yes
Tbc1d9	Tbc1d9	Tbc1d9	chr8:83165351-83272940	WT_Un	WT_D	OK	2.17514	1.00233	-1.11775	-4.79893	5e-05	0.000235267	yes
Tceal3	Tceal3	Tceal3	chrX:136666374-136668377	WT_Un	WT_D	OK	1.1192	0.514023	-1.12257	-2.6417	0.00065	0.00249886	yes
Tceb1	Tceb1	Tceb1	chr1:16642764-16656865	WT_Un	WT_D	OK	114.254	53.7938	-1.08674	-5.40354	5e-05	0.000235267	yes
Tcf24	Tcf24	Tcf24	chr1:9960162-9967485	WT_Un	WT_D	OK	0.531	0.1448	-1.87465	-4.76486	5e-05	0.000235267	yes
Tcf7	Tcf7	Tcf7	chr11:52252603-52282571	WT_Un	WT_D	OK	0.498356	0.222091	-1.16603	-2.74332	0.00085	0.0031849	yes
Tes	Tes	Tes	chr6:17065148-17105825	WT_Un	WT_D	OK	54.7738	22.4405	-1.28738	-6.44073	5e-05	0.000235267	yes
Tex26	Tex26	Tex26	chr5:149439705-149470620	WT_Un	WT_D	OK	0.424883	0.179261	-1.245	-1.95097	0.01525	0.0405285	yes
Tfr2	Tfr2	Tfr2	chr5:137569839-137588081	WT_Un	WT_D	OK	4.24206	1.63944	-1.37156	-5.90002	5e-05	0.000235267	yes
Tfrc	Tfrc	Tfrc	chr16:32608895-32632794	WT_Un	WT_D	OK	26.8557	6.33437	-2.08395	-10.3144	5e-05	0.000235267	yes
Tg	Tg	Tg	chr15:66670769-66850720	WT_Un	WT_D	OK	0.240348	0.0253531	-3.24489	-5.86248	5e-05	0.000235267	yes
Tgfb3	Tgfb3	Tgfb3	chr12:86056742-86079041	WT_Un	WT_D	OK	165.221	47.5501	-1.79688	-9.08442	5e-05	0.000235267	yes
Tgfbi	Tgfbi	Tgfbi	chr13:56609602-56639339	WT_Un	WT_D	OK	13.6142	1.42592	-3.25514	-13.7172	5e-05	0.000235267	yes
Tgif1	Tgif1	Tgif1	chr17:70844204-70853532	WT_Un	WT_D	OK	29.6665	8.50831	-1.80189	-8.40711	5e-05	0.000235267	yes
Tgtp2	Tgtp2	Tgtp2	chr11:49037659-49135387	WT_Un	WT_D	OK	0.897058	0.266602	-1.75051	-2.25427	0.0044	0.0137633	yes
Thbs2	Thbs2	Thbs2	chr17:14665499-14694262	WT_Un	WT_D	OK	480.36	174.892	-1.45766	-7.10176	5e-05	0.000235267	yes
Timp3	Timp3	Timp3	chr10:86048745-86498896	WT_Un	WT_D	OK	1382.72	147.021	-3.23341	-15.2778	5e-05	0.000235267	yes
Tmeff1	Tmeff1	Tmeff1	chr4:48585192-48663131	WT_Un	WT_D	OK	49.9336	14.7715	-1.75719	-8.71466	5e-05	0.000235267	yes
Tmem121	Tmem121	Tmem121	chr12:113185902-113189522	WT_Un	WT_D	OK	2.62978	0.844476	-1.63881	-5.31629	5e-05	0.000235267	yes
Tmem132a	Tmem132a	Tmem132a	chr19:10842543-10869779	WT_Un	WT_D	OK	17.1718	7.69206	-1.1586	-5.62791	5e-05	0.000235267	yes
Tmem150b	Tmem150b	Tmem150b	chr7:4690927-4725251	WT_Un	WT_D	OK	0.578264	0.282755	-1.03218	-1.73104	0.0132	0.0358058	yes
Tmem151b	Tmem151b	Tmem151b	chr17:45523433-45549677	WT_Un	WT_D	OK	0.280265	0.111619	-1.32821	-3.30349	5e-05	0.000235267	yes
Tmem179	Tmem179	Tmem179	chr12:112500183-112511160	WT_Un	WT_D	OK	0.393935	0.0983163	-2.00246	-3.67681	0.00015	0.000654546	yes
Tmem2	Tmem2	Tmem2	chr19:21778339-21858360	WT_Un	WT_D	OK	41.2628	16.7157	-1.30364	-6.62243	5e-05	0.000235267	yes
Tmem200a	Tmem200a	Tmem200a	chr10:25991185-26079447	WT_Un	WT_D	OK	4.12071	1.77321	-1.21653	-5.26372	5e-05	0.000235267	yes
Tmem47	Tmem47	Tmem47	chrX:81070643-81097875	WT_Un	WT_D	OK	25.4058	8.77973	-1.53291	-7.60138	5e-05	0.000235267	yes
Tmem56	Tmem56	Tmem56	chr3:121202009-121263316	WT_Un	WT_D	OK	0.228024	0.0993653	-1.19837	-3.08118	0.0001	0.000449848	yes
Tmem64	Tmem64	Tmem64	chr4:15265819-15286753	WT_Un	WT_D	OK	17.9557	6.40616	-1.48691	-7.32519	5e-05	0.000235267	yes
Tmem74b	Tmem74b	Tmem74b	chr2:151702007-151707310	WT_Un	WT_D	OK	0.242855	0.0696638	-1.80162	-2.15955	0.014	0.0376421	yes
Tmtc4	Tmtc4	Tmtc4	chr14:122918974-122983261	WT_Un	WT_D	OK	17.163	5.83276	-1.55705	-7.51988	5e-05	0.000235267	yes
Tnc	Tnc	Tnc	chr4:63959784-64047015	WT_Un	WT_D	OK	168.953	47.8253	-1.82077	-9.12743	5e-05	0.000235267	yes
Tnfaip6	Tnfaip6	Tnfaip6	chr2:52038112-52056681	WT_Un	WT_D	OK	7.72872	3.45653	-1.1609	-4.89694	5e-05	0.000235267	yes
Tnfrsf11b	Tnfrsf11b	Tnfrsf11b	chr15:54250618-54278484	WT_Un	WT_D	OK	98.9602	15.6018	-2.66513	-13.3079	5e-05	0.000235267	yes
Tnfrsf12a	Tnfrsf12a	Tnfrsf12a	chr17:23660522-23677449	WT_Un	WT_D	OK	212.898	62.4271	-1.76991	-6.27156	5e-05	0.000235267	yes
Tnfrsf26	Tnfrsf26	Tnfrsf26	chr7:143607684-143627845	WT_Un	WT_D	OK	4.99337	2.47399	-1.01317	-4.45102	5e-05	0.000235267	yes
Tnfrsf9	Tnfrsf9	Tnfrsf9	chr4:150920154-150946102	WT_Un	WT_D	OK	0.268705	0.0328086	-3.03388	-2.57925	0.0009	0.00335529	yes
Tnfsf15	Tnfsf15	Tnfsf15	chr4:63724602-63745113	WT_Un	WT_D	OK	2.72345	0.196714	-3.79126	-12.9483	5e-05	0.000235267	yes
Tnfsf18	Tnfsf18	Tnfsf18	chr1:161494656-161505290	WT_Un	WT_D	OK	0.32029	0.102993	-1.63684	-2.84785	0.00115	0.00418339	yes
Tnfsf9	Tnfsf9	Tnfsf9	chr17:57092022-57107757	WT_Un	WT_D	OK	1.3376	0.304992	-2.13281	-4.37425	5e-05	0.000235267	yes
Tnk2	Tnk2	Tnk2	chr16:32644642-32683493	WT_Un	WT_D	OK	22.9608	5.2437	-2.13052	-10.1349	5e-05	0.000235267	yes
Tnnt2	Tnnt2	Tnnt2	chr1:135836333-135852268	WT_Un	WT_D	OK	0.594144	0.25071	-1.24479	-1.7633	0.00215	0.00730054	yes
Top2a	Top2a	Top2a	chr11:98992946-99024189	WT_Un	WT_D	OK	40.534	18.3481	-1.1435	-5.77859	5e-05	0.000235267	yes
Tpd52l1	Tpd52l1	Tpd52l1	chr10:31332379-31445921	WT_Un	WT_D	OK	5.17211	2.42722	-1.09145	-4.0934	5e-05	0.000235267	yes
Tpi1	Tpi1	Tpi1	chr6:124808660-124814296	WT_Un	WT_D	OK	384.396	172.826	-1.15327	-5.69812	5e-05	0.000235267	yes
Tpm1	Tpm1	Tpm1	chr9:67022592-67049213	WT_Un	WT_D	OK	1525.05	449.684	-1.76187	-8.6585	5e-05	0.000235267	yes
Tpm2	Tpm2	Tpm2	chr4:43513725-43523554	WT_Un	WT_D	OK	563.427	159.311	-1.82238	-9.08644	5e-05	0.000235267	yes
Tpm4	Tpm4	Tpm4	chr8:72135291-72153129	WT_Un	WT_D	OK	1088.09	491.169	-1.14751	-5.64996	5e-05	0.000235267	yes
Tppp	Tppp	Tppp	chr13:74009418-74035753	WT_Un	WT_D	OK	0.678767	0.164507	-2.04476	-6.06641	5e-05	0.000235267	yes
Tpx2	Tpx2	Tpx2	chr2:152847963-152895321	WT_Un	WT_D	OK	20.9793	10.1314	-1.05013	-5.21023	5e-05	0.000235267	yes
Traip	Traip	Traip	chr9:107950962-107972268	WT_Un	WT_D	OK	2.60337	1.2963	-1.00598	-3.95605	5e-05	0.000235267	yes
Trib3	Trib3	Trib3	chr2:152337424-152344060	WT_Un	WT_D	OK	36.5372	1.01057	-5.17613	-19.952	5e-05	0.000235267	yes
Trim66	Trim66	Trim66	chr7:109449000-109508134	WT_Un	WT_D	OK	0.651234	0.0759171	-3.10068	-9.07572	5e-05	0.000235267	yes
Trmt10a	Trmt10a	Trmt10a	chr3:138143537-138159820	WT_Un	WT_D	OK	5.83757	2.80018	-1.05985	-4.86999	5e-05	0.000235267	yes
Tro	Tro	Tro	chrX:150644709-150657583	WT_Un	WT_D	OK	1.70936	0.447135	-1.93467	-7.01377	5e-05	0.000235267	yes
Tspan2	Tspan2	Tspan2	chr3:102720230-102772310	WT_Un	WT_D	OK	9.59607	2.20895	-2.11908	-9.72244	5e-05	0.000235267	yes
Tspyl5	Tspyl5	Tspyl5	chr15:33683874-33687883	WT_Un	WT_D	OK	1.55927	0.768348	-1.02104	-3.93528	5e-05	0.000235267	yes
Ttc9	Ttc9	Ttc9	chr12:81631368-81664941	WT_Un	WT_D	OK	16.9053	7.90656	-1.09635	-5.18185	5e-05	0.000235267	yes
Tuba1a	Tuba1a	Tuba1a	chr15:98949846-98953501	WT_Un	WT_D	OK	289.498	135.737	-1.09274	-5.5344	5e-05	0.000235267	yes
Tubb3	Tubb3	Tubb3	chr8:123411563-123422010	WT_Un	WT_D	OK	50.2812	7.61197	-2.72368	-12.888	5e-05	0.000235267	yes
Tubb6	Tubb6	Tubb6	chr18:67390730-67402749	WT_Un	WT_D	OK	166.759	65.3332	-1.35188	-6.83156	5e-05	0.000235267	yes
Tuft1	Tuft1	Tuft1	chr3:94612752-94658872	WT_Un	WT_D	OK	2.37562	1.01628	-1.225	-4.6331	5e-05	0.000235267	yes
Txnrd1	Txnrd1	Txnrd1	chr10:82833950-82897724	WT_Un	WT_D	OK	102.186	31.3066	-1.70665	-8.53756	5e-05	0.000235267	yes
U90926	U90926	U90926	chr5:92209894-92215408	WT_Un	WT_D	OK	2.18834	0.339979	-2.68632	-3.85366	0.00095	0.00352129	yes
Ugcg	Ugcg	Ugcg	chr4:59189549-59222833	WT_Un	WT_D	OK	98.4193	27.6635	-1.83096	-9.2535	5e-05	0.000235267	yes
Uhrf1	Uhrf1	Uhrf1	chr17:56303336-56323486	WT_Un	WT_D	OK	10.9684	5.27372	-1.05646	-5.03541	5e-05	0.000235267	yes
Unc5b	Unc5b	Unc5b	chr10:60762594-60831581	WT_Un	WT_D	OK	42.58	18.6934	-1.18764	-6.01067	5e-05	0.000235267	yes
Upp1	Upp1	Upp1	chr11:9118007-9136170	WT_Un	WT_D	OK	0.539374	0.235393	-1.19621	-2.11503	0.00535	0.0163008	yes
Vangl2	Vangl2	Vangl2	chr1:172004370-172027268	WT_Un	WT_D	OK	2.64742	1.26022	-1.07091	-4.04115	5e-05	0.000235267	yes
Vcl	Vcl	Vcl	chr14:20929432-21033673	WT_Un	WT_D	OK	239.298	109.298	-1.13055	-5.65512	5e-05	0.000235267	yes
Vegfa	Vegfa	Vegfa	chr17:46016992-46032377	WT_Un	WT_D	OK	83.6681	12.9407	-2.69276	-13.3139	5e-05	0.000235267	yes
Wdr1	Wdr1	Wdr1	chr5:38526812-38561595	WT_Un	WT_D	OK	306.955	146.384	-1.06827	-5.37383	5e-05	0.000235267	yes
Wfs1	Wfs1	Wfs1	chr5:36966103-36988982	WT_Un	WT_D	OK	10.3493	4.48011	-1.20792	-5.73641	5e-05	0.000235267	yes
Wisp1	Wisp1	Wisp1	chr15:66891392-66923199	WT_Un	WT_D	OK	93.3329	11.8909	-2.97253	-14.9093	5e-05	0.000235267	yes
Wnt10b	Wnt10b	Wnt10b	chr15:98771751-98778150	WT_Un	WT_D	OK	3.08666	0.610401	-2.33822	-7.89982	5e-05	0.000235267	yes
Wnt11	Wnt11	Wnt11	chr7:98835111-98854747	WT_Un	WT_D	OK	2.86234	0.997272	-1.52114	-5.8221	5e-05	0.000235267	yes
Wnt9a	Wnt9a	Wnt9a	chr11:59306929-59333552	WT_Un	WT_D	OK	4.1147	1.20166	-1.77576	-7.34712	5e-05	0.000235267	yes
Wwp2	Wwp2	Wwp2	chr8:107256163-107558595	WT_Un	WT_D	OK	23.229	11.6121	-1.00029	-2.54516	0.0005	0.00196759	yes
Xcr1	Xcr1	Xcr1	chr9:123852314-123862029	WT_Un	WT_D	OK	0.692655	0.21826	-1.66609	-5.08091	5e-05	0.000235267	yes
Xpot	Xpot	Xpot	chr10:121587379-121626316	WT_Un	WT_D	OK	55.6955	23.0267	-1.27425	-6.45477	5e-05	0.000235267	yes
Yrdc	Yrdc	Yrdc	chr4:124850758-124862171	WT_Un	WT_D	OK	24.5422	11.3208	-1.11629	-5.19326	5e-05	0.000235267	yes
Zbed5	Zbed5	Zbed5	chr5:129895722-129903622	WT_Un	WT_D	OK	1.82359	0.901578	-1.01626	-3.65441	5e-05	0.000235267	yes
Zbtb18	Zbtb18	Zbtb18	chr1:177444660-177450764	WT_Un	WT_D	OK	6.63134	2.29103	-1.5333	-7.02341	5e-05	0.000235267	yes
Zdhhc16	Zdhhc16	Zdhhc16	chr19:41933471-41981136	WT_Un	WT_D	OK	14.9982	7.13105	-1.0726	-2.71028	0.0003	0.00123569	yes
Zfp940	Zfp940	Zfp940	chr7:29843935-29853648	WT_Un	WT_D	OK	2.30711	1.071	-1.10713	-4.2421	5e-05	0.000235267	yes
Zscan18	Zscan18	Zscan18	chr7:12768091-12775658	WT_Un	WT_D	OK	1.00929	0.429486	-1.23266	-4.13834	5e-05	0.000235267	yes

## Sheet: Mut_Un_Mut_D_hypo_DEG
test_id	gene_id	gene	locus	sample_1	sample_2	status	value_1	value_2	log2(fold_change)	test_stat	p_value	q_value	significant
1190002F15Rik	1190002F15Rik	1190002F15Rik	chr6:134929091-134951718	Mut_Un	Mut_D	OK	9.23639	1.77252	-2.38153	-6.73186	5e-05	0.000235267	yes
1700007L15Rik	1700007L15Rik	1700007L15Rik	chr16:33379853-33380736	Mut_Un	Mut_D	OK	3.89406	1.84293	-1.07928	-3.24271	5e-05	0.000235267	yes
1700012B09Rik	1700012B09Rik	1700012B09Rik	chr9:14758193-14771030	Mut_Un	Mut_D	OK	7.01786	0.333355	-4.3959	-7.54691	5e-05	0.000235267	yes
1700024P16Rik	1700024P16Rik	1700024P16Rik	chr4:104913455-105016863	Mut_Un	Mut_D	OK	4.63746	0.780266	-2.5713	-9.91596	5e-05	0.000235267	yes
1810055G02Rik	1810055G02Rik	1810055G02Rik	chr19:3708332-3717881	Mut_Un	Mut_D	OK	32.9754	14.8141	-1.15442	-5.6319	5e-05	0.000235267	yes
2310008N11Rik	2310008N11Rik	2310008N11Rik	chr8:26814596-26824423	Mut_Un	Mut_D	OK	2.44065	0.386642	-2.6582	-4.02946	0.00015	0.000654546	yes
2410002F23Rik	2410002F23Rik	2410002F23Rik	chr7:44246721-44252319	Mut_Un	Mut_D	OK	31.9837	12.979	-1.30116	-6.32352	5e-05	0.000235267	yes
2610042L04Rik	2610042L04Rik	2610042L04Rik	chr14:4334762-4354687	Mut_Un	Mut_D	OK	0.27933	0.124567	-1.16505	-1.99513	0.00965	0.0272923	yes
2610307P16Rik	2610307P16Rik	2610307P16Rik	chr13:28460033-28885422	Mut_Un	Mut_D	OK	0.285224	0.116524	-1.29146	-2.44253	0.00185	0.00639276	yes
2610318N02Rik	2610318N02Rik	2610318N02Rik	chr16:17113397-17125106	Mut_Un	Mut_D	OK	0.538341	0.0659874	-3.02826	-3.53622	0.0031	0.0101134	yes
2700029M09Rik	2700029M09Rik	2700029M09Rik	chr8:60890450-60907572	Mut_Un	Mut_D	OK	18.382	8.69736	-1.07964	-4.8667	5e-05	0.000235267	yes
2700094K13Rik	2700094K13Rik	2700094K13Rik	chr2:84669220-84670708	Mut_Un	Mut_D	OK	69.67	31.7462	-1.13395	-5.3605	5e-05	0.000235267	yes
2700099C18Rik	2700099C18Rik	2700099C18Rik	chr17:94750099-94834799	Mut_Un	Mut_D	OK	2.83994	0.503859	-2.49477	-4.0953	5e-05	0.000235267	yes
2810408I11Rik	2810408I11Rik	2810408I11Rik	chr1:64679868-64690659	Mut_Un	Mut_D	OK	4.0648	1.00317	-2.01863	-5.18653	5e-05	0.000235267	yes
2810417H13Rik	2810417H13Rik	2810417H13Rik	chr9:65828925-65908794	Mut_Un	Mut_D	OK	24.7924	2.86988	-3.11083	-5.1412	5e-05	0.000235267	yes
2900026A02Rik	2900026A02Rik	2900026A02Rik	chr5:113086322-113163313	Mut_Un	Mut_D	OK	16.5456	7.13379	-1.21371	-6.03862	5e-05	0.000235267	yes
3110039I08Rik	3110039I08Rik	3110039I08Rik	chr9:41376525-41615183	Mut_Un	Mut_D	OK	32.4267	16.0005	-1.01907	-4.0171	5e-05	0.000235267	yes
3110082I17Rik	3110082I17Rik	3110082I17Rik	chr5:139359738-139460534	Mut_Un	Mut_D	OK	7.73193	3.66485	-1.07707	-2.87627	0.0006	0.00232277	yes
3300005D01Rik	3300005D01Rik	3300005D01Rik	chr17:5798656-5803242	Mut_Un	Mut_D	OK	33.5802	9.20612	-1.86695	-8.05796	5e-05	0.000235267	yes
4833412C05Rik	4833412C05Rik	4833412C05Rik	chr7:67784537-67803496	Mut_Un	Mut_D	OK	1.98865	0.854436	-1.21874	-3.37176	0.0001	0.000449848	yes
4921536K21Rik	4921536K21Rik	4921536K21Rik	chr11:3886087-3895126	Mut_Un	Mut_D	OK	0.233492	0.115838	-1.01127	-1.94564	0.00935	0.0265425	yes
4930426L09Rik	4930426L09Rik	4930426L09Rik	chr2:18998318-18999804	Mut_Un	Mut_D	OK	1.20297	0.382119	-1.65451	-4.13826	5e-05	0.000235267	yes
4930427A07Rik	4930427A07Rik	4930427A07Rik	chr12:113156420-113165458	Mut_Un	Mut_D	OK	3.69849	0.595973	-2.63362	-9.81832	5e-05	0.000235267	yes
4930429B21Rik	4930429B21Rik	4930429B21Rik	chr3:32334793-32367438	Mut_Un	Mut_D	OK	7.45876	1.49435	-2.31942	-2.71958	0.0021	0.00714879	yes
4930452B06Rik	4930452B06Rik	4930452B06Rik	chr14:8431171-8666290	Mut_Un	Mut_D	OK	1.90281	0.866564	-1.13475	-4.16048	5e-05	0.000235267	yes
4930509E16Rik	4930509E16Rik	4930509E16Rik	chr9:72518249-72531858	Mut_Un	Mut_D	OK	0.299976	0.101143	-1.56845	-1.9729	0.0191	0.0490829	yes
4930558J18Rik	4930558J18Rik	4930558J18Rik	chr1:57359221-57377544	Mut_Un	Mut_D	OK	0.375523	0.0756592	-2.31131	-3.63224	0.0001	0.000449848	yes
4930579G24Rik	4930579G24Rik	4930579G24Rik	chr3:79629078-79632819	Mut_Un	Mut_D	OK	7.093	2.21332	-1.68019	-6.9739	5e-05	0.000235267	yes
5033406O09Rik	5033406O09Rik	5033406O09Rik	chr12:111941990-111944482	Mut_Un	Mut_D	OK	0.676379	0.314396	-1.10525	-2.62578	0.0006	0.00232277	yes
5430416N02Rik	5430416N02Rik	5430416N02Rik	chr5:100420841-100429535	Mut_Un	Mut_D	OK	16.9346	5.90052	-1.52106	-5.81067	5e-05	0.000235267	yes
6430411K18Rik	6430411K18Rik	6430411K18Rik	chr12:109590168-109595403	Mut_Un	Mut_D	OK	4.02854	1.21526	-1.72899	-3.86077	5e-05	0.000235267	yes
9430015G10Rik	9430015G10Rik	9430015G10Rik	chr4:156109997-156127263	Mut_Un	Mut_D	OK	5.09598	2.28567	-1.15675	-4.94222	5e-05	0.000235267	yes
9530053A07Rik	9530053A07Rik	9530053A07Rik	chr7:28129465-28164811	Mut_Un	Mut_D	OK	0.301719	0.0568283	-2.40853	-5.95771	5e-05	0.000235267	yes
9930014A18Rik	9930014A18Rik	9930014A18Rik	chr15:60818995-60831400	Mut_Un	Mut_D	OK	0.462101	0.129903	-1.83077	-4.10992	5e-05	0.000235267	yes
A330069E16Rik	A330069E16Rik	A330069E16Rik	chr2:91237145-91238357	Mut_Un	Mut_D	OK	22.5824	8.15007	-1.47032	-6.38799	5e-05	0.000235267	yes
A930017M01Rik	A930017M01Rik	A930017M01Rik	chr15:44881393-44884743	Mut_Un	Mut_D	OK	0.243446	0.104801	-1.21594	-2.53327	0.00145	0.00514486	yes
AA414768	AA414768	AA414768	chrX:12936872-12938541	Mut_Un	Mut_D	OK	13.1273	6.47238	-1.0202	-4.63474	5e-05	0.000235267	yes
AA467197	AA467197	AA467197	chr2:122637886-122641076	Mut_Un	Mut_D	OK	5.62087	1.33041	-2.07893	-5.55585	5e-05	0.000235267	yes
AA536875	AA536875	AA536875	chr14:123168502-123176176	Mut_Un	Mut_D	OK	0.199013	0.0472318	-2.07503	-2.11019	0.00505	0.0155066	yes
AI467606	AI467606	AI467606	chr7:127091435-127094049	Mut_Un	Mut_D	OK	0.494865	0.151482	-1.70789	-3.35454	5e-05	0.000235267	yes
AI506816	AI506816	AI506816	chr5:23692260-23712667	Mut_Un	Mut_D	OK	7.19435	3.06846	-1.22935	-3.43882	5e-05	0.000235267	yes
Aars	Aars	Aars	chr8:111033841-111055569	Mut_Un	Mut_D	OK	111.548	31.6122	-1.81911	-9.193	5e-05	0.000235267	yes
Abcb10	Abcb10	Abcb10	chr8:123952458-123983122	Mut_Un	Mut_D	OK	12.8028	6.30358	-1.02221	-4.98951	5e-05	0.000235267	yes
Abcb6	Abcb6	Abcb6	chr1:75171640-75180283	Mut_Un	Mut_D	OK	5.34801	2.64033	-1.01828	-4.50193	5e-05	0.000235267	yes
Abcc1	Abcc1	Abcc1	chr16:14361557-14474878	Mut_Un	Mut_D	OK	68.5135	30.5894	-1.16336	-5.89413	5e-05	0.000235267	yes
Abce1	Abce1	Abce1	chr8:79683441-79711740	Mut_Un	Mut_D	OK	104.499	47.1868	-1.14704	-5.80601	5e-05	0.000235267	yes
Abracl	Abracl	Abracl	chr10:18011259-18023252	Mut_Un	Mut_D	OK	157.549	49.5148	-1.66987	-8.23458	5e-05	0.000235267	yes
Acot7	Acot7	Acot7	chr4:152178099-152271855	Mut_Un	Mut_D	OK	65.4047	15.8027	-2.04923	-9.88692	5e-05	0.000235267	yes
Acsbg1	Acsbg1	Acsbg1	chr9:54604996-54661885	Mut_Un	Mut_D	OK	0.536369	0.136471	-1.97463	-4.40854	5e-05	0.000235267	yes
Acsl3	Acsl3	Acsl3	chr1:78657824-78707743	Mut_Un	Mut_D	OK	6.55615	2.88852	-1.18252	-4.94374	5e-05	0.000235267	yes
Acsl4	Acsl4	Acsl4	chrX:142317992-142390535	Mut_Un	Mut_D	OK	18.9831	8.67751	-1.12936	-5.63566	5e-05	0.000235267	yes
Acta1	Acta1	Acta1	chr8:123891757-123894775	Mut_Un	Mut_D	OK	47.2892	1.72914	-4.77339	-19.0776	5e-05	0.000235267	yes
Acta2	Acta2	Acta2	chr19:34240335-34255373	Mut_Un	Mut_D	OK	2224.47	165.064	-3.75236	-17.7723	5e-05	0.000235267	yes
Actg1	Actg1	Actg1	chr11:120345689-120348484	Mut_Un	Mut_D	OK	1578.76	335.023	-2.23646	-10.9505	5e-05	0.000235267	yes
Actg2	Actg2	Actg2	chr6:83512908-83536251	Mut_Un	Mut_D	OK	487.225	27.7156	-4.13582	-20.3229	5e-05	0.000235267	yes
Actn1	Actn1	Actn1	chr12:80167541-80260371	Mut_Un	Mut_D	OK	172.675	54.9749	-1.65121	-8.34699	5e-05	0.000235267	yes
Actn4	Actn4	Actn4	chr7:28881655-28962280	Mut_Un	Mut_D	OK	141.774	51.5072	-1.46075	-7.36267	5e-05	0.000235267	yes
Actr3	Actr3	Actr3	chr1:125392904-125435727	Mut_Un	Mut_D	OK	180.325	73.5656	-1.2935	-6.54044	5e-05	0.000235267	yes
Adam19	Adam19	Adam19	chr11:46054501-46147347	Mut_Un	Mut_D	OK	46.0483	16.6053	-1.4715	-7.36671	5e-05	0.000235267	yes
Adam8	Adam8	Adam8	chr7:139978931-139992562	Mut_Un	Mut_D	OK	2.05187	1.01297	-1.01835	-3.92612	5e-05	0.000235267	yes
Adamts6	Adamts6	Adamts6	chr13:104287872-104494763	Mut_Un	Mut_D	OK	7.71806	1.88047	-2.03715	-9.37067	5e-05	0.000235267	yes
Adamtsl3	Adamtsl3	Adamtsl3	chr7:82335693-82614448	Mut_Un	Mut_D	OK	19.6161	8.97342	-1.12831	-5.67294	5e-05	0.000235267	yes
Adcy7	Adcy7	Adcy7	chr8:88272402-88329962	Mut_Un	Mut_D	OK	6.5575	0.896723	-2.87041	-12.7067	5e-05	0.000235267	yes
Adgrg5	Adgrg5	Adgrg5	chr8:94923693-94943290	Mut_Un	Mut_D	OK	0.410123	0.0307001	-3.73974	-4.65751	0.0007	0.0026695	yes
Adgrg6	Adgrg6	Adgrg6	chr10:14402584-14545036	Mut_Un	Mut_D	OK	2.00366	0.989926	-1.01724	-4.41793	5e-05	0.000235267	yes
Adora2a	Adora2a	Adora2a	chr10:75316876-75334792	Mut_Un	Mut_D	OK	0.19528	0.0918626	-1.08799	-1.91691	0.01165	0.0321465	yes
Agpat9	Agpat9	Agpat9	chr5:100846228-100899102	Mut_Un	Mut_D	OK	1.71916	0.445227	-1.94909	-6.43938	5e-05	0.000235267	yes
Ahcy	Ahcy	Ahcy	chr2:155059311-155074497	Mut_Un	Mut_D	OK	12.8708	4.94369	-1.38044	-6.43919	5e-05	0.000235267	yes
Ahrr	Ahrr	Ahrr	chr13:74211117-74292309	Mut_Un	Mut_D	OK	3.84861	1.24536	-1.62777	-7.08741	5e-05	0.000235267	yes
Aimp2	Aimp2	Aimp2	chr5:143871861-143909839	Mut_Un	Mut_D	OK	39.5219	19.1791	-1.04312	-3.31562	5e-05	0.000235267	yes
Ajuba	Ajuba	Ajuba	chr14:54567468-54577661	Mut_Un	Mut_D	OK	21.592	7.59261	-1.50783	-7.38348	5e-05	0.000235267	yes
Ak2	Ak2	Ak2	chr4:128993223-129011529	Mut_Un	Mut_D	OK	63.8851	27.8173	-1.1995	-5.94481	5e-05	0.000235267	yes
Ak4	Ak4	Ak4	chr4:101419288-101467771	Mut_Un	Mut_D	OK	4.67698	0.523956	-3.15806	-12.5329	5e-05	0.000235267	yes
Ak5	Ak5	Ak5	chr3:152396002-152681432	Mut_Un	Mut_D	OK	3.6387	1.26575	-1.52343	-1.74612	0.01395	0.0375261	yes
Ak6	Ak6	Ak6	chr13:100651342-100666415	Mut_Un	Mut_D	OK	28.392	12.8838	-1.13993	-2.40058	0.0009	0.00335529	yes
Akap6	Akap6	Akap6	chr12:52699382-53151015	Mut_Un	Mut_D	OK	0.510215	0.207616	-1.29719	-4.74415	5e-05	0.000235267	yes
Aldh18a1	Aldh18a1	Aldh18a1	chr19:40550256-40588463	Mut_Un	Mut_D	OK	61.2426	17.5896	-1.79981	-9.13654	5e-05	0.000235267	yes
Aldh1l2	Aldh1l2	Aldh1l2	chr10:83487446-83534140	Mut_Un	Mut_D	OK	22.4776	2.5483	-3.14088	-15.1279	5e-05	0.000235267	yes
Alg13	Alg13	Alg13	chrX:144317965-144374448	Mut_Un	Mut_D	OK	4.28186	1.9013	-1.17125	-4.34183	5e-05	0.000235267	yes
Alg3	Alg3	Alg3	chr16:20605457-20610749	Mut_Un	Mut_D	OK	8.77245	4.38206	-1.00137	-4.26255	5e-05	0.000235267	yes
Alg5	Alg5	Alg5	chr3:54735538-54749795	Mut_Un	Mut_D	OK	57.8817	24.3021	-1.25202	-6.17048	5e-05	0.000235267	yes
Alg8	Alg8	Alg8	chr7:97371616-97392158	Mut_Un	Mut_D	OK	6.29436	2.81355	-1.16167	-4.92883	5e-05	0.000235267	yes
Alyref	Alyref	Alyref	chr11:120594515-120598365	Mut_Un	Mut_D	OK	111.371	40.0546	-1.47533	-7.32249	5e-05	0.000235267	yes
Amd2	Amd2	Amd2	chr10:40287457-40302188	Mut_Un	Mut_D	OK	48.0961	21.2249	-1.18017	-4.33772	5e-05	0.000235267	yes
Anapc15	Anapc15	Anapc15	chr7:101881324-101899545	Mut_Un	Mut_D	OK	34.8348	15.9476	-1.12719	-5.1414	5e-05	0.000235267	yes
Ang2	Ang2	Ang2	chr14:51195485-51195923	Mut_Un	Mut_D	OK	2.57087	0.29676	-3.11489	-4.86452	0.0022	0.00745094	yes
Angptl2	Angptl2	Angptl2	chr2:33133418-33371494	Mut_Un	Mut_D	OK	196.328	51.0611	-1.94297	-9.75731	5e-05	0.000235267	yes
Ank1	Ank1	Ank1	chr8:22974835-23150497	Mut_Un	Mut_D	OK	0.476885	0.163568	-1.54375	-4.8189	5e-05	0.000235267	yes
Ankle1	Ankle1	Ankle1	chr8:71406011-71409904	Mut_Un	Mut_D	OK	1.61269	0.305621	-2.39965	-6.54773	5e-05	0.000235267	yes
Ankrd1	Ankrd1	Ankrd1	chr19:36111964-36119844	Mut_Un	Mut_D	OK	157.245	4.34883	-5.17624	-23.6067	5e-05	0.000235267	yes
Ankrd52	Ankrd52	Ankrd52	chr10:128377123-128394006	Mut_Un	Mut_D	OK	9.22498	3.49418	-1.40059	-6.80859	5e-05	0.000235267	yes
Anln	Anln	Anln	chr9:22055459-22389206	Mut_Un	Mut_D	OK	28.1623	4.25058	-2.72803	-5.45145	5e-05	0.000235267	yes
Anp32e	Anp32e	Anp32e	chr3:95929256-95947387	Mut_Un	Mut_D	OK	17.8421	7.21061	-1.30709	-6.41308	5e-05	0.000235267	yes
Apex1	Apex1	Apex1	chr14:50924948-50930849	Mut_Un	Mut_D	OK	19.9177	9.91829	-1.00589	-2.28276	0.00185	0.00639276	yes
Apex2	Apex2	Apex2	chrX:150571506-150588149	Mut_Un	Mut_D	OK	3.52705	1.72508	-1.0318	-3.98132	5e-05	0.000235267	yes
Apitd1	Apitd1	Apitd1	chr4:149128348-149137600	Mut_Un	Mut_D	OK	3.2667	0.509979	-2.67932	-6.35042	5e-05	0.000235267	yes
Apln	Apln	Apln	chrX:48025145-48034852	Mut_Un	Mut_D	OK	1.86472	0.522632	-1.83509	-6.42231	5e-05	0.000235267	yes
Aplp1	Aplp1	Aplp1	chr7:30434979-30445582	Mut_Un	Mut_D	OK	8.45672	3.47661	-1.28242	-5.74265	5e-05	0.000235267	yes
Apob	Apob	Apob	chr12:7977676-8016839	Mut_Un	Mut_D	OK	0.259595	0.0116726	-4.47506	-7.67856	5e-05	0.000235267	yes
Apobr	Apobr	Apobr	chr7:126585007-126589092	Mut_Un	Mut_D	OK	4.22556	1.96917	-1.10156	-4.83556	5e-05	0.000235267	yes
Apol10b	Apol10b	Apol10b	chr15:77584157-77596125	Mut_Un	Mut_D	OK	0.349718	0.134665	-1.37681	-2.52902	0.00135	0.00482724	yes
Apold1	Apold1	Apold1	chr6:134982000-134986836	Mut_Un	Mut_D	OK	0.894789	0.161938	-2.46611	-6.38692	5e-05	0.000235267	yes
Aqp1	Aqp1	Aqp1	chr6:55336298-55348555	Mut_Un	Mut_D	OK	85.0481	19.0766	-2.15647	-10.7322	5e-05	0.000235267	yes
Aqp5	Aqp5	Aqp5	chr15:99591027-99594829	Mut_Un	Mut_D	OK	3.65583	1.62526	-1.16953	-4.30059	5e-05	0.000235267	yes
Arg1	Arg1	Arg1	chr10:24915206-24927470	Mut_Un	Mut_D	OK	0.312584	0.117887	-1.40683	-2.12164	0.00925	0.0262953	yes
Arhgap11a	Arhgap11a	Arhgap11a	chr2:113831491-113848661	Mut_Un	Mut_D	OK	7.7011	2.64281	-1.54299	-7.26468	5e-05	0.000235267	yes
Arhgap19	Arhgap19	Arhgap19	chr19:41766587-41802084	Mut_Un	Mut_D	OK	1.71664	0.462535	-1.89195	-7.18645	5e-05	0.000235267	yes
Arhgdig	Arhgdig	Arhgdig	chr17:26199182-26201350	Mut_Un	Mut_D	OK	11.3369	4.52132	-1.32621	-5.38395	5e-05	0.000235267	yes
Arhgef2	Arhgef2	Arhgef2	chr3:88616206-88648052	Mut_Un	Mut_D	OK	32.9141	11.6266	-1.50127	-7.5197	5e-05	0.000235267	yes
Arhgef39	Arhgef39	Arhgef39	chr4:43496143-43499660	Mut_Un	Mut_D	OK	2.13843	0.294876	-2.85837	-6.9098	5e-05	0.000235267	yes
Arl4c	Arl4c	Arl4c	chr1:88698225-88702191	Mut_Un	Mut_D	OK	29.8797	2.67552	-3.48127	-16.4219	5e-05	0.000235267	yes
Arl5a	Arl5a	Arl5a	chr2:52397950-52424874	Mut_Un	Mut_D	OK	59.1456	25.08	-1.23773	-6.26867	5e-05	0.000235267	yes
Armcx4	Armcx4	Armcx4	chrX:134686518-134697772	Mut_Un	Mut_D	OK	4.46806	1.24424	-1.84438	-8.63162	5e-05	0.000235267	yes
Artn	Artn	Artn	chr4:117926159-117929763	Mut_Un	Mut_D	OK	0.541723	0.098172	-2.46417	-3.80108	0.0001	0.000449848	yes
Arv1	Arv1	Arv1	chr8:124722138-124734123	Mut_Un	Mut_D	OK	2.9558	1.352	-1.12846	-3.65929	5e-05	0.000235267	yes
Asb2	Asb2	Asb2	chr12:103321141-103356001	Mut_Un	Mut_D	OK	1.23766	0.104372	-3.56781	-7.56582	5e-05	0.000235267	yes
Asb5	Asb5	Asb5	chr8:54550330-54587836	Mut_Un	Mut_D	OK	1.98457	0.225495	-3.13766	-7.14066	5e-05	0.000235267	yes
Asf1b	Asf1b	Asf1b	chr8:83955693-83970195	Mut_Un	Mut_D	OK	8.38912	0.945079	-3.15001	-11.0598	5e-05	0.000235267	yes
Asgr1	Asgr1	Asgr1	chr11:70054123-70057895	Mut_Un	Mut_D	OK	0.710255	0.285303	-1.31584	-2.43683	0.00175	0.00608228	yes
Asic3	Asic3	Asic3	chr5:24413450-24417834	Mut_Un	Mut_D	OK	0.839974	0.241918	-1.79583	-4.32823	5e-05	0.000235267	yes
Asns	Asns	Asns	chr6:7675170-7693182	Mut_Un	Mut_D	OK	125.557	26.5924	-2.23926	-11.2081	5e-05	0.000235267	yes
Aspm	Aspm	Aspm	chr1:139454772-139494088	Mut_Un	Mut_D	OK	4.95212	0.730229	-2.76163	-12.4694	5e-05	0.000235267	yes
Atad2	Atad2	Atad2	chr15:58094046-58135082	Mut_Un	Mut_D	OK	14.2865	5.42585	-1.39673	-6.8863	5e-05	0.000235267	yes
Atad5	Atad5	Atad5	chr11:80089399-80135791	Mut_Un	Mut_D	OK	2.02948	0.884976	-1.1974	-5.22876	5e-05	0.000235267	yes
Atf4	Atf4	Atf4	chr15:80255183-80257545	Mut_Un	Mut_D	OK	224.341	83.0725	-1.43325	-7.24024	5e-05	0.000235267	yes
Atf5	Atf5	Atf5	chr7:44812255-44849079	Mut_Un	Mut_D	OK	84.0838	33.384	-1.33267	-4.84916	5e-05	0.000235267	yes
Atf7ip2	Atf7ip2	Atf7ip2	chr16:10192905-10243051	Mut_Un	Mut_D	OK	0.350674	0.061656	-2.50782	-2.18723	0.00165	0.0057721	yes
Atic	Atic	Atic	chr1:71557155-71579403	Mut_Un	Mut_D	OK	68.7107	31.2773	-1.13542	-5.72286	5e-05	0.000235267	yes
Atp2a2	Atp2a2	Atp2a2	chr5:122453512-122502225	Mut_Un	Mut_D	OK	92.4368	45.847	-1.01164	-5.10091	5e-05	0.000235267	yes
Atp2a3	Atp2a3	Atp2a3	chr11:72961168-72993043	Mut_Un	Mut_D	OK	0.236372	0.0138972	-4.0882	-3.61486	0.00095	0.00352129	yes
Atp5g1	Atp5g1	Atp5g1	chr11:96072792-96075694	Mut_Un	Mut_D	OK	183.036	80.5629	-1.18394	-5.91666	5e-05	0.000235267	yes
Atp6v0c-ps2	Atp6v0c-ps2	Atp6v0c-ps2	chr17:24163864-24169429	Mut_Un	Mut_D	OK	129.186	56.0803	-1.20388	-4.16054	5e-05	0.000235267	yes
Atp8b4	Atp8b4	Atp8b4	chr2:126320972-126491553	Mut_Un	Mut_D	OK	2.92875	1.13971	-1.36161	-5.95862	5e-05	0.000235267	yes
Aunip	Aunip	Aunip	chr4:134510998-134523922	Mut_Un	Mut_D	OK	3.28486	0.337845	-3.2814	-7.88022	5e-05	0.000235267	yes
Aurka	Aurka	Aurka	chr2:172356189-172370570	Mut_Un	Mut_D	OK	23.4702	2.58086	-3.1849	-13.6403	5e-05	0.000235267	yes
Aurkb	Aurkb	Aurkb	chr11:69045642-69051662	Mut_Un	Mut_D	OK	8.77825	1.98843	-2.1423	-8.83705	5e-05	0.000235267	yes
Avil	Avil	Avil	chr10:127000708-127020994	Mut_Un	Mut_D	OK	1.16486	0.565671	-1.04212	-3.54153	5e-05	0.000235267	yes
Avpi1	Avpi1	Avpi1	chr19:42123274-42128993	Mut_Un	Mut_D	OK	67.8798	24.3843	-1.47703	-7.12214	5e-05	0.000235267	yes
Avpr1a	Avpr1a	Avpr1a	chr10:122448498-122453453	Mut_Un	Mut_D	OK	1.06887	0.311777	-1.7775	-5.13865	5e-05	0.000235267	yes
B3gnt5	B3gnt5	B3gnt5	chr16:19760233-19772753	Mut_Un	Mut_D	OK	2.75182	0.287958	-3.25645	-11.2247	5e-05	0.000235267	yes
B4galt2	B4galt2	B4galt2	chr4:117872999-117883476	Mut_Un	Mut_D	OK	29.8424	14.9134	-1.00076	-4.97449	5e-05	0.000235267	yes
B4galt6	B4galt6	B4galt6	chr18:20684598-20746404	Mut_Un	Mut_D	OK	6.76667	3.12202	-1.11597	-5.33894	5e-05	0.000235267	yes
BC027231	BC027231	BC027231	chr16:44724300-44737284	Mut_Un	Mut_D	OK	11.286	5.57812	-1.01668	-4.80696	5e-05	0.000235267	yes
BC030867	BC030867	BC030867	chr11:102248881-102265183	Mut_Un	Mut_D	OK	1.54103	0.145059	-3.40918	-7.95406	5e-05	0.000235267	yes
BC055324	BC055324	BC055324	chr1:163929099-163994781	Mut_Un	Mut_D	OK	4.05891	1.26228	-1.68506	-3.08965	0.00015	0.000654546	yes
Bag2	Bag2	Bag2	chr1:33745483-33757750	Mut_Un	Mut_D	OK	34.19	6.24864	-2.45196	-11.4848	5e-05	0.000235267	yes
Banf1	Banf1	Banf1	chr19:5364632-5371511	Mut_Un	Mut_D	OK	53.0977	22.2577	-1.25434	-4.27109	5e-05	0.000235267	yes
Bard1	Bard1	Bard1	chr1:71027534-71102972	Mut_Un	Mut_D	OK	1.17831	0.308845	-1.93176	-6.88185	5e-05	0.000235267	yes
Basp1	Basp1	Basp1	chr15:25363276-25413764	Mut_Un	Mut_D	OK	141.331	59.7103	-1.24303	-6.28611	5e-05	0.000235267	yes
Bcam	Bcam	Bcam	chr7:19756137-19770532	Mut_Un	Mut_D	OK	4.38114	2.03296	-1.10772	-4.61752	5e-05	0.000235267	yes
Bcan	Bcan	Bcan	chr3:87987530-88000356	Mut_Un	Mut_D	OK	0.924867	0.14632	-2.66012	-6.64477	5e-05	0.000235267	yes
Bcat1	Bcat1	Bcat1	chr6:144993834-145076157	Mut_Un	Mut_D	OK	39.4858	16.9085	-1.22359	-6.20449	5e-05	0.000235267	yes
Bcl6b	Bcl6b	Bcl6b	chr11:70224126-70229798	Mut_Un	Mut_D	OK	1.5566	0.164085	-3.24588	-8.77417	5e-05	0.000235267	yes
Bdh1	Bdh1	Bdh1	chr16:31422296-31458901	Mut_Un	Mut_D	OK	1.17009	0.524904	-1.15649	-3.90876	5e-05	0.000235267	yes
Bdkrb1	Bdkrb1	Bdkrb1	chr12:105604090-105605428	Mut_Un	Mut_D	OK	2.23306	1.10156	-1.01948	-3.25036	5e-05	0.000235267	yes
Bdnf	Bdnf	Bdnf	chr2:109674699-109727043	Mut_Un	Mut_D	OK	21.8071	7.07469	-1.62406	-8.00616	5e-05	0.000235267	yes
Bend4	Bend4	Bend4	chr5:67392146-67427799	Mut_Un	Mut_D	OK	0.257822	0.0412992	-2.64219	-5.9298	5e-05	0.000235267	yes
Bhlhe40	Bhlhe40	Bhlhe40	chr6:108577035-108666925	Mut_Un	Mut_D	OK	15.7599	3.36634	-2.227	-10.3642	5e-05	0.000235267	yes
Birc5	Birc5	Birc5	chr11:117849236-117855743	Mut_Un	Mut_D	OK	35.6049	4.50964	-2.98099	-11.123	5e-05	0.000235267	yes
Blm	Blm	Blm	chr7:80454992-80535119	Mut_Un	Mut_D	OK	2.5286	0.643534	-1.97425	-7.86688	5e-05	0.000235267	yes
Bmpr1b	Bmpr1b	Bmpr1b	chr3:141837135-142169228	Mut_Un	Mut_D	OK	4.30065	1.24412	-1.78942	-7.94553	5e-05	0.000235267	yes
Bok	Bok	Bok	chr1:93685693-93695762	Mut_Un	Mut_D	OK	36.9729	11.5817	-1.67462	-7.96539	5e-05	0.000235267	yes
Bop1	Bop1	Bop1	chr15:76380512-76477269	Mut_Un	Mut_D	OK	31.3583	12.401	-1.33839	-4.13915	5e-05	0.000235267	yes
Bora	Bora	Bora	chr14:99046376-99074107	Mut_Un	Mut_D	OK	5.80054	1.39177	-2.05926	-8.23494	5e-05	0.000235267	yes
Bpnt1	Bpnt1	Bpnt1	chr1:185332158-185357769	Mut_Un	Mut_D	OK	28.5398	12.8961	-1.14605	-5.59786	5e-05	0.000235267	yes
Brca1	Brca1	Brca1	chr11:101488763-101551955	Mut_Un	Mut_D	OK	2.79264	0.733243	-1.92926	-8.27227	5e-05	0.000235267	yes
Brca2	Brca2	Brca2	chr5:150522620-150570146	Mut_Un	Mut_D	OK	1.66601	0.732077	-1.18633	-5.3154	5e-05	0.000235267	yes
Brinp1	Brinp1	Brinp1	chr4:68761371-68954397	Mut_Un	Mut_D	OK	2.03616	0.523447	-1.95974	-7.00973	5e-05	0.000235267	yes
Brip1	Brip1	Brip1	chr11:86058135-86201193	Mut_Un	Mut_D	OK	3.00743	0.924499	-1.70179	-7.50051	5e-05	0.000235267	yes
Btbd19	Btbd19	Btbd19	chr4:117119217-117125725	Mut_Un	Mut_D	OK	7.78118	3.49896	-1.15306	-5.19888	5e-05	0.000235267	yes
Bub1	Bub1	Bub1	chr2:127800199-127831859	Mut_Un	Mut_D	OK	8.4149	0.770776	-3.44856	-14.4327	5e-05	0.000235267	yes
Bub1b	Bub1b	Bub1b	chr2:118598210-118641592	Mut_Un	Mut_D	OK	13.4646	2.15697	-2.64209	-11.9612	5e-05	0.000235267	yes
Bzw2	Bzw2	Bzw2	chr12:36091834-36156825	Mut_Un	Mut_D	OK	72.4003	35.2398	-1.03879	-5.21072	5e-05	0.000235267	yes
C1qbp	C1qbp	C1qbp	chr11:70970199-70983026	Mut_Un	Mut_D	OK	34.4232	16.2358	-1.0842	-4.16535	5e-05	0.000235267	yes
C330027C09Rik	C330027C09Rik	C330027C09Rik	chr16:48994187-49019705	Mut_Un	Mut_D	OK	11.3732	2.09509	-2.44056	-11.1519	5e-05	0.000235267	yes
C3ar1	C3ar1	C3ar1	chr6:122847139-122856157	Mut_Un	Mut_D	OK	0.365612	0.161108	-1.18229	-3.14516	5e-05	0.000235267	yes
C430002N11Rik	C430002N11Rik	C430002N11Rik	chr9:96765561-96774397	Mut_Un	Mut_D	OK	13.0706	1.22717	-3.41292	-12.575	5e-05	0.000235267	yes
C530008M17Rik	C530008M17Rik	C530008M17Rik	chr5:76840598-76873554	Mut_Un	Mut_D	OK	1.27074	0.513882	-1.30616	-5.24805	5e-05	0.000235267	yes
C5ar1	C5ar1	C5ar1	chr7:16246742-16259540	Mut_Un	Mut_D	OK	0.26042	0.026271	-3.3093	-3.05717	0.0021	0.00714879	yes
C920009B18Rik	C920009B18Rik	C920009B18Rik	chr10:22158608-22374139	Mut_Un	Mut_D	OK	1.09203	0.48	-1.1859	-2.70565	0.0003	0.00123569	yes
Cabp1	Cabp1	Cabp1	chr5:115168690-115186121	Mut_Un	Mut_D	OK	0.565762	0.0612392	-3.20767	-3.25526	0.00315	0.010257	yes
Cacna1c	Cacna1c	Cacna1c	chr6:118587239-119221614	Mut_Un	Mut_D	OK	3.46975	1.25096	-1.4718	-6.51185	5e-05	0.000235267	yes
Cad	Cad	Cad	chr5:31054779-31078479	Mut_Un	Mut_D	OK	13.7216	5.18759	-1.40331	-6.96371	5e-05	0.000235267	yes
Cald1	Cald1	Cald1	chr6:34709443-34775469	Mut_Un	Mut_D	OK	360.563	132.335	-1.44606	-7.21539	5e-05	0.000235267	yes
Calm2	Calm2	Calm2	chr17:87433400-87446935	Mut_Un	Mut_D	OK	607.068	274.02	-1.14758	-5.79389	5e-05	0.000235267	yes
Calr	Calr	Calr	chr8:84842087-84846931	Mut_Un	Mut_D	OK	867.46	426.282	-1.02499	-5.07481	5e-05	0.000235267	yes
Cap2	Cap2	Cap2	chr13:46501902-46650281	Mut_Un	Mut_D	OK	5.60314	0.884361	-2.66353	-10.852	5e-05	0.000235267	yes
Car12	Car12	Car12	chr9:66713685-66766845	Mut_Un	Mut_D	OK	0.699454	0.260895	-1.42276	-4.21231	5e-05	0.000235267	yes
Car6	Car6	Car6	chr4:150187015-150201135	Mut_Un	Mut_D	OK	2.23239	0.0858306	-4.70095	-6.59649	0.00015	0.000654546	yes
Car8	Car8	Car8	chr4:8141492-8239041	Mut_Un	Mut_D	OK	3.36602	0.192129	-4.1309	-14.0465	5e-05	0.000235267	yes
Car9	Car9	Car9	chr4:43507025-43513725	Mut_Un	Mut_D	OK	0.470503	0.108487	-2.11668	-3.78803	0.00015	0.000654546	yes
Cars	Cars	Cars	chr7:143557229-143600090	Mut_Un	Mut_D	OK	47.3678	12.5061	-1.92128	-9.56869	5e-05	0.000235267	yes
Casc5	Casc5	Casc5	chr2:119047118-119104121	Mut_Un	Mut_D	OK	6.32068	0.78607	-3.00735	-13.0894	5e-05	0.000235267	yes
Casp14	Casp14	Casp14	chr10:78711994-78718293	Mut_Un	Mut_D	OK	0.28812	0.0188036	-3.93759	-3.1241	0.0043	0.0134857	yes
Cass4	Cass4	Cass4	chr2:172393793-172433757	Mut_Un	Mut_D	OK	0.410847	0.0259761	-3.98334	-4.43676	0.0002	0.000852822	yes
Ccdc116	Ccdc116	Ccdc116	chr16:17139063-17148857	Mut_Un	Mut_D	OK	0.456636	0.122775	-1.89502	-2.42747	0.00355	0.0113904	yes
Ccdc18	Ccdc18	Ccdc18	chr5:108132913-108232949	Mut_Un	Mut_D	OK	1.41681	0.57436	-1.30262	-4.96451	5e-05	0.000235267	yes
Ccdc24	Ccdc24	Ccdc24	chr4:117835257-117872470	Mut_Un	Mut_D	OK	2.05847	0.901439	-1.19127	-1.83517	0.0101	0.0284025	yes
Ccdc34	Ccdc34	Ccdc34	chr2:110017816-110050479	Mut_Un	Mut_D	OK	11.1399	5.49165	-1.02042	-4.67814	5e-05	0.000235267	yes
Cck	Cck	Cck	chr9:121489823-121495694	Mut_Un	Mut_D	OK	3.31078	0.388977	-3.08942	-5.60482	5e-05	0.000235267	yes
Ccl17	Ccl17	Ccl17	chr8:94810452-94812036	Mut_Un	Mut_D	OK	1.58202	0.128523	-3.62167	-2.86468	0.0031	0.0101134	yes
Ccl2	Ccl2	Ccl2	chr11:82035576-82037452	Mut_Un	Mut_D	OK	74.5456	9.87056	-2.91692	-13.0261	5e-05	0.000235267	yes
Ccl7	Ccl7	Ccl7	chr11:82045711-82047523	Mut_Un	Mut_D	OK	176.874	86.5637	-1.03089	-5.15161	5e-05	0.000235267	yes
Ccl9	Ccl9	Ccl9	chr11:83572916-83578636	Mut_Un	Mut_D	OK	10.4137	4.58721	-1.1828	-5.54242	5e-05	0.000235267	yes
Ccna2	Ccna2	Ccna2	chr3:36552605-36571996	Mut_Un	Mut_D	OK	37.6661	6.41439	-2.55388	-8.11329	5e-05	0.000235267	yes
Ccnb1	Ccnb1	Ccnb1	chr13:100778738-100786486	Mut_Un	Mut_D	OK	37.6619	4.98362	-2.91784	-13.5665	5e-05	0.000235267	yes
Ccnb2	Ccnb2	Ccnb2	chr9:70407688-70421554	Mut_Un	Mut_D	OK	27.0993	4.11205	-2.72033	-11.936	5e-05	0.000235267	yes
Ccne1	Ccne1	Ccne1	chr7:38097983-38107490	Mut_Un	Mut_D	OK	20.8908	7.02516	-1.57226	-7.39456	5e-05	0.000235267	yes
Ccne2	Ccne2	Ccne2	chr4:11191350-11254259	Mut_Un	Mut_D	OK	7.1198	1.19381	-2.57627	-3.99133	5e-05	0.000235267	yes
Ccnf	Ccnf	Ccnf	chr17:24223231-24251409	Mut_Un	Mut_D	OK	8.20555	1.06546	-2.94512	-12.0717	5e-05	0.000235267	yes
Ccrn4l	Ccrn4l	Ccrn4l	chr3:51224446-51251654	Mut_Un	Mut_D	OK	8.90746	1.96163	-2.18296	-9.63037	5e-05	0.000235267	yes
Cct3	Cct3	Cct3	chr3:88297134-88321766	Mut_Un	Mut_D	OK	208.774	95.5793	-1.12717	-5.70374	5e-05	0.000235267	yes
Cct6a	Cct6a	Cct6a	chr5:129787355-129846443	Mut_Un	Mut_D	OK	239.494	101.354	-1.24059	-6.27699	5e-05	0.000235267	yes
Cd200r1	Cd200r1	Cd200r1	chr16:44765735-44794977	Mut_Un	Mut_D	OK	1.15209	0.361304	-1.67297	-4.45435	5e-05	0.000235267	yes
Cd244	Cd244	Cd244	chr1:171559192-171585316	Mut_Un	Mut_D	OK	0.511217	0.15206	-1.74929	-4.47679	5e-05	0.000235267	yes
Cd276	Cd276	Cd276	chr9:58524299-58540940	Mut_Un	Mut_D	OK	11.9036	4.3074	-1.46651	-6.90236	5e-05	0.000235267	yes
Cd44	Cd44	Cd44	chr2:102811141-102901665	Mut_Un	Mut_D	OK	230.934	57.9303	-1.99509	-10.0247	5e-05	0.000235267	yes
Cd53	Cd53	Cd53	chr3:106758860-106790149	Mut_Un	Mut_D	OK	0.505638	0.0923028	-2.45366	-4.809	5e-05	0.000235267	yes
Cd93	Cd93	Cd93	chr2:148436650-148443535	Mut_Un	Mut_D	OK	0.743366	0.304816	-1.28614	-4.62885	5e-05	0.000235267	yes
Cdc20	Cdc20	Cdc20	chr4:118428092-118437343	Mut_Un	Mut_D	OK	43.3667	5.32487	-3.02577	-6.11878	5e-05	0.000235267	yes
Cdc25a	Cdc25a	Cdc25a	chr9:109875578-109893890	Mut_Un	Mut_D	OK	7.51478	2.52485	-1.57354	-7.17717	5e-05	0.000235267	yes
Cdc25c	Cdc25c	Cdc25c	chr18:34732994-34751533	Mut_Un	Mut_D	OK	6.51362	0.704696	-3.20839	-10.8412	5e-05	0.000235267	yes
Cdc45	Cdc45	Cdc45	chr16:18780446-18811972	Mut_Un	Mut_D	OK	10.2337	2.69755	-1.92361	-8.14673	5e-05	0.000235267	yes
Cdc6	Cdc6	Cdc6	chr11:98907888-98923942	Mut_Un	Mut_D	OK	2.60761	0.466311	-2.48336	-9.40263	5e-05	0.000235267	yes
Cdc7	Cdc7	Cdc7	chr5:106964321-106984439	Mut_Un	Mut_D	OK	3.7013	1.39595	-1.40679	-5.79798	5e-05	0.000235267	yes
Cdca2	Cdca2	Cdca2	chr14:67676353-67715841	Mut_Un	Mut_D	OK	7.15713	1.21897	-2.55372	-10.8743	5e-05	0.000235267	yes
Cdca3	Cdca3	Cdca3	chr6:124830175-124833701	Mut_Un	Mut_D	OK	26.9982	3.98704	-2.75947	-12.0297	5e-05	0.000235267	yes
Cdca5	Cdca5	Cdca5	chr19:6085096-6091773	Mut_Un	Mut_D	OK	4.66386	0.7579	-2.62144	-9.04267	5e-05	0.000235267	yes
Cdca7	Cdca7	Cdca7	chr2:72476218-72486890	Mut_Un	Mut_D	OK	7.56768	1.70556	-2.14961	-8.9668	5e-05	0.000235267	yes
Cdca8	Cdca8	Cdca8	chr4:124918464-124936917	Mut_Un	Mut_D	OK	14.8401	2.20597	-2.75002	-11.3083	5e-05	0.000235267	yes
Cdh10	Cdh10	Cdh10	chr15:18820328-19014234	Mut_Un	Mut_D	OK	0.312605	0.0531788	-2.55542	-4.41324	0.0001	0.000449848	yes
Cdh18	Cdh18	Cdh18	chr15:23036462-23474418	Mut_Un	Mut_D	OK	1.99725	0.608555	-1.71455	-5.90188	5e-05	0.000235267	yes
Cdh24	Cdh24	Cdh24	chr14:54631991-54641364	Mut_Un	Mut_D	OK	0.712674	0.23749	-1.58538	-4.193	5e-05	0.000235267	yes
Cdh3	Cdh3	Cdh3	chr8:106510851-106556911	Mut_Un	Mut_D	OK	2.00642	0.909511	-1.14146	-4.56371	5e-05	0.000235267	yes
Cdk1	Cdk1	Cdk1	chr10:69336634-69352912	Mut_Un	Mut_D	OK	30.9045	6.78832	-2.18669	-10.5808	5e-05	0.000235267	yes
Cdk17	Cdk17	Cdk17	chr10:93160875-93241342	Mut_Un	Mut_D	OK	19.2087	9.34862	-1.03894	-5.1208	5e-05	0.000235267	yes
Cdk18	Cdk18	Cdk18	chr1:132113546-132139685	Mut_Un	Mut_D	OK	5.70222	2.20965	-1.36771	-6.00516	5e-05	0.000235267	yes
Cdk2	Cdk2	Cdk2	chr10:128697938-128705051	Mut_Un	Mut_D	OK	11.4992	5.42479	-1.0839	-5.03564	5e-05	0.000235267	yes
Cdk2ap1	Cdk2ap1	Cdk2ap1	chr5:124345438-124354628	Mut_Un	Mut_D	OK	87.3078	38.3407	-1.18723	-5.90486	5e-05	0.000235267	yes
Cdkn3	Cdkn3	Cdkn3	chr14:46760540-46771525	Mut_Un	Mut_D	OK	13.5278	3.40552	-1.98998	-7.33405	5e-05	0.000235267	yes
Cdr2	Cdr2	Cdr2	chr7:120957036-120982312	Mut_Un	Mut_D	OK	36.9464	13.013	-1.50548	-7.42787	5e-05	0.000235267	yes
Cdr2l	Cdr2l	Cdr2l	chr11:115381915-115396132	Mut_Un	Mut_D	OK	34.1575	14.6176	-1.2245	-6.12977	5e-05	0.000235267	yes
Cdsn	Cdsn	Cdsn	chr17:35552127-35557180	Mut_Un	Mut_D	OK	11.3174	3.48271	-1.70026	-7.78146	5e-05	0.000235267	yes
Cdt1	Cdt1	Cdt1	chr8:122568014-122573130	Mut_Un	Mut_D	OK	4.02226	1.13701	-1.82276	-6.92051	5e-05	0.000235267	yes
Celf1	Celf1	Celf1	chr2:90940396-91019497	Mut_Un	Mut_D	OK	22.6907	9.28404	-1.28928	-6.26877	5e-05	0.000235267	yes
Celf4	Celf4	Celf4	chr18:25477619-25753983	Mut_Un	Mut_D	OK	5.61326	1.5785	-1.83028	-7.97341	5e-05	0.000235267	yes
Cemip	Cemip	Cemip	chr7:83932856-84086505	Mut_Un	Mut_D	OK	86.0464	9.96135	-3.1107	-15.564	5e-05	0.000235267	yes
Cenpa	Cenpa	Cenpa	chr5:30666885-30674837	Mut_Un	Mut_D	OK	18.9987	2.37611	-2.99923	-11.9987	5e-05	0.000235267	yes
Cenpe	Cenpe	Cenpe	chr3:135212562-135273540	Mut_Un	Mut_D	OK	11.1845	1.39954	-2.99847	-14.0297	5e-05	0.000235267	yes
Cenpf	Cenpf	Cenpf	chr1:189640613-189688086	Mut_Un	Mut_D	OK	5.73261	0.709464	-3.01439	-13.7879	5e-05	0.000235267	yes
Cenph	Cenph	Cenph	chr13:100759685-100775899	Mut_Un	Mut_D	OK	7.98038	1.11894	-2.83433	-9.53808	5e-05	0.000235267	yes
Cenpi	Cenpi	Cenpi	chrX:134308083-134363104	Mut_Un	Mut_D	OK	6.58863	1.24598	-2.4027	-10.3412	5e-05	0.000235267	yes
Cenpk	Cenpk	Cenpk	chr13:104205121-104249622	Mut_Un	Mut_D	OK	5.9466	2.74485	-1.11534	-2.45062	0.0018	0.00623846	yes
Cenpl	Cenpl	Cenpl	chr1:161070766-161086724	Mut_Un	Mut_D	OK	1.80114	0.883103	-1.02826	-3.61978	5e-05	0.000235267	yes
Cenpm	Cenpm	Cenpm	chr15:82233775-82244747	Mut_Un	Mut_D	OK	3.84422	1.09193	-1.81582	-5.83856	5e-05	0.000235267	yes
Cenpn	Cenpn	Cenpn	chr8:116921739-116941503	Mut_Un	Mut_D	OK	6.3644	1.07183	-2.56995	-9.29789	5e-05	0.000235267	yes
Cenpq	Cenpq	Cenpq	chr17:40923054-40934551	Mut_Un	Mut_D	OK	9.53655	3.83539	-1.3141	-5.55868	5e-05	0.000235267	yes
Cenpt	Cenpt	Cenpt	chr8:105844677-105852008	Mut_Un	Mut_D	OK	15.5854	6.51803	-1.25769	-5.77407	5e-05	0.000235267	yes
Cenpu	Cenpu	Cenpu	chr8:46552068-46617200	Mut_Un	Mut_D	OK	1.46589	0.379539	-1.94946	-2.80603	0.00115	0.00418339	yes
Cenpw	Cenpw	Cenpw	chr10:30196008-30200540	Mut_Un	Mut_D	OK	4.10208	1.02362	-2.00268	-6.81752	5e-05	0.000235267	yes
Cep126	Cep126	Cep126	chr9:8076632-8134294	Mut_Un	Mut_D	OK	1.37044	0.40983	-1.74154	-5.94498	5e-05	0.000235267	yes
Cep41	Cep41	Cep41	chr6:30653456-30693749	Mut_Un	Mut_D	OK	4.06514	1.942	-1.06576	-3.25215	5e-05	0.000235267	yes
Cep55	Cep55	Cep55	chr19:38055024-38074425	Mut_Un	Mut_D	OK	10.6887	1.17173	-3.18937	-12.7681	5e-05	0.000235267	yes
Cep72	Cep72	Cep72	chr13:74036494-74062285	Mut_Un	Mut_D	OK	1.63476	0.687914	-1.24878	-4.67542	5e-05	0.000235267	yes
Cep76	Cep76	Cep76	chr18:67617396-67641336	Mut_Un	Mut_D	OK	5.56047	2.46589	-1.1731	-5.35395	5e-05	0.000235267	yes
Cers6	Cers6	Cers6	chr2:68861556-69111290	Mut_Un	Mut_D	OK	23.1467	10.9574	-1.0789	-5.36246	5e-05	0.000235267	yes
Cfl1	Cfl1	Cfl1	chr19:5490454-5494031	Mut_Un	Mut_D	OK	919.292	337.918	-1.44385	-7.2464	5e-05	0.000235267	yes
Ch25h	Ch25h	Ch25h	chr19:34473783-34475135	Mut_Un	Mut_D	OK	1.80607	0.574727	-1.65191	-4.54379	5e-05	0.000235267	yes
Chac1	Chac1	Chac1	chr2:119351241-119354327	Mut_Un	Mut_D	OK	17.4081	1.63132	-3.41565	-13.4366	5e-05	0.000235267	yes
Chaf1a	Chaf1a	Chaf1a	chr17:56040415-56068026	Mut_Un	Mut_D	OK	7.81502	3.54013	-1.14245	-5.28353	5e-05	0.000235267	yes
Chaf1b	Chaf1b	Chaf1b	chr16:93883900-93906106	Mut_Un	Mut_D	OK	8.08915	2.20432	-1.87565	-7.78787	5e-05	0.000235267	yes
Chchd4	Chchd4	Chchd4	chr6:91464275-91473423	Mut_Un	Mut_D	OK	14.6455	6.15501	-1.25063	-5.49096	5e-05	0.000235267	yes
Chd5	Chd5	Chd5	chr4:152338650-152390194	Mut_Un	Mut_D	OK	0.198233	0.0921956	-1.10443	-3.15185	5e-05	0.000235267	yes
Chek1	Chek1	Chek1	chr9:36708481-36726658	Mut_Un	Mut_D	OK	3.05354	0.847755	-1.84876	-7.25338	5e-05	0.000235267	yes
Chn1	Chn1	Chn1	chr2:73596525-73775346	Mut_Un	Mut_D	OK	4.53819	0.84097	-2.43199	-9.58737	5e-05	0.000235267	yes
Chst1	Chst1	Chst1	chr2:92599706-92615252	Mut_Un	Mut_D	OK	5.72003	1.44446	-1.98549	-8.21088	5e-05	0.000235267	yes
Chst10	Chst10	Chst10	chr1:38863872-38898160	Mut_Un	Mut_D	OK	0.731456	0.322483	-1.18155	-3.52173	5e-05	0.000235267	yes
Chst11	Chst11	Chst11	chr10:82985496-83195891	Mut_Un	Mut_D	OK	19.7521	7.92047	-1.31835	-6.5703	5e-05	0.000235267	yes
Chsy3	Chsy3	Chsy3	chr18:59175339-59411336	Mut_Un	Mut_D	OK	4.83174	1.1759	-2.03877	-8.65286	5e-05	0.000235267	yes
Chtf18	Chtf18	Chtf18	chr17:25717171-25727415	Mut_Un	Mut_D	OK	4.31466	1.28813	-1.74396	-7.11881	5e-05	0.000235267	yes
Ciart	Ciart	Ciart	chr3:95871521-95891930	Mut_Un	Mut_D	OK	2.43492	0.93906	-1.37459	-2.73848	0.00095	0.00352129	yes
Cirh1a	Cirh1a	Cirh1a	chr8:106893639-106923094	Mut_Un	Mut_D	OK	32.9942	15.8554	-1.05724	-5.21522	5e-05	0.000235267	yes
Cit	Cit	Cit	chr5:115845655-116006341	Mut_Un	Mut_D	OK	2.34033	0.32403	-2.85251	-11.0597	5e-05	0.000235267	yes
Ckap2	Ckap2	Ckap2	chr8:22168151-22185819	Mut_Un	Mut_D	OK	31.6297	10.1119	-1.64522	-8.0249	5e-05	0.000235267	yes
Ckap2l	Ckap2l	Ckap2l	chr2:129268209-129297212	Mut_Un	Mut_D	OK	12.2562	1.50463	-3.02603	-13.0703	5e-05	0.000235267	yes
Ckap4	Ckap4	Ckap4	chr10:84526304-84533888	Mut_Un	Mut_D	OK	151.164	69.4782	-1.12148	-5.66612	5e-05	0.000235267	yes
Ckb	Ckb	Ckb	chr12:111669354-111672338	Mut_Un	Mut_D	OK	126.579	22.2587	-2.5076	-12.4006	5e-05	0.000235267	yes
Cklf	Cklf	Cklf	chr8:104250860-104264936	Mut_Un	Mut_D	OK	11.1695	3.10423	-1.84725	-6.20342	5e-05	0.000235267	yes
Cks1b	Cks1b	Cks1b	chr3:89415471-89418291	Mut_Un	Mut_D	OK	86.7089	30.3773	-1.51319	-7.25386	5e-05	0.000235267	yes
Cks2	Cks2	Cks2	chr13:51645231-51650662	Mut_Un	Mut_D	OK	58.8243	13.4328	-2.13065	-9.5222	5e-05	0.000235267	yes
Clcf1	Clcf1	Clcf1	chr19:4214237-4233634	Mut_Un	Mut_D	OK	23.1849	7.33733	-1.65985	-4.67681	5e-05	0.000235267	yes
Clec2l	Clec2l	Clec2l	chr6:38663068-38680865	Mut_Un	Mut_D	OK	0.325783	0.114412	-1.50967	-2.26336	0.00765	0.022282	yes
Clspn	Clspn	Clspn	chr4:126556979-126593903	Mut_Un	Mut_D	OK	5.39551	0.610416	-3.1439	-12.8547	5e-05	0.000235267	yes
Cnn1	Cnn1	Cnn1	chr9:22055459-22389206	Mut_Un	Mut_D	OK	208.191	10.5213	-4.30653	-8.95254	5e-05	0.000235267	yes
Cnn2	Cnn2	Cnn2	chr10:79697304-80369637	Mut_Un	Mut_D	OK	531.076	170.65	-1.63788	-3.15064	0.0001	0.000449848	yes
Cnnm4	Cnnm4	Cnnm4	chr1:36471596-36508776	Mut_Un	Mut_D	OK	3.86276	1.4969	-1.36766	-6.01982	5e-05	0.000235267	yes
Cobl	Cobl	Cobl	chr11:12236675-12464960	Mut_Un	Mut_D	OK	1.28553	0.417953	-1.62095	-6.05626	5e-05	0.000235267	yes
Coch	Coch	Coch	chr12:51593340-51605773	Mut_Un	Mut_D	OK	32.0836	10.7773	-1.57384	-7.68327	5e-05	0.000235267	yes
Col10a1	Col10a1	Col10a1	chr10:34303611-34418528	Mut_Un	Mut_D	OK	10.1617	2.42545	-2.06682	-6.81184	5e-05	0.000235267	yes
Col1a1	Col1a1	Col1a1	chr11:94936269-94951856	Mut_Un	Mut_D	OK	1016.36	436.969	-1.21781	-5.74873	5e-05	0.000235267	yes
Col2a1	Col2a1	Col2a1	chr15:97975601-98004724	Mut_Un	Mut_D	OK	133.569	8.30505	-4.00746	-19.7422	5e-05	0.000235267	yes
Col5a1	Col5a1	Col5a1	chr2:27886424-28039510	Mut_Un	Mut_D	OK	286.499	141.171	-1.02108	-4.99322	5e-05	0.000235267	yes
Col5a2	Col5a2	Col5a2	chr1:45374330-45503282	Mut_Un	Mut_D	OK	817.83	328.197	-1.31724	-6.16069	5e-05	0.000235267	yes
Col7a1	Col7a1	Col7a1	chr9:108953744-108984875	Mut_Un	Mut_D	OK	4.41867	1.70987	-1.36973	-6.48486	5e-05	0.000235267	yes
Col8a1	Col8a1	Col8a1	chr16:57624255-57754737	Mut_Un	Mut_D	OK	101.37	50.6768	-1.00023	-5.04957	5e-05	0.000235267	yes
Coq10b	Coq10b	Coq10b	chr1:55052769-55072702	Mut_Un	Mut_D	OK	42.0796	13.9159	-1.59639	-7.76602	5e-05	0.000235267	yes
Coq7	Coq7	Coq7	chr7:118509658-118533356	Mut_Un	Mut_D	OK	15.9245	7.40909	-1.10388	-4.70237	5e-05	0.000235267	yes
Coro1c	Coro1c	Coro1c	chr5:113842438-113908706	Mut_Un	Mut_D	OK	56.0811	17.1574	-1.70868	-8.56235	5e-05	0.000235267	yes
Cox18	Cox18	Cox18	chr5:90214724-90223996	Mut_Un	Mut_D	OK	17.4119	7.2645	-1.26114	-5.70182	5e-05	0.000235267	yes
Crabp2	Crabp2	Crabp2	chr3:87948692-87953372	Mut_Un	Mut_D	OK	31.2461	6.90886	-2.17716	-9.42373	5e-05	0.000235267	yes
Crct1	Crct1	Crct1	chr3:93014204-93015686	Mut_Un	Mut_D	OK	2.04855	0.895766	-1.19341	-2.8121	0.00055	0.00214573	yes
Creb3l1	Creb3l1	Creb3l1	chr2:91982327-92024170	Mut_Un	Mut_D	OK	10.534	4.59701	-1.19629	-5.46874	5e-05	0.000235267	yes
Creld2	Creld2	Creld2	chr15:88819645-88826681	Mut_Un	Mut_D	OK	51.4301	22.6091	-1.18571	-5.79141	5e-05	0.000235267	yes
Cryba4	Cryba4	Cryba4	chr5:112246532-112252502	Mut_Un	Mut_D	OK	1.13846	0.273279	-2.05863	-3.23303	0.00075	0.00284259	yes
Cse1l	Cse1l	Cse1l	chr2:166906095-166946389	Mut_Un	Mut_D	OK	41.6005	13.1283	-1.66392	-8.29088	5e-05	0.000235267	yes
Csf1	Csf1	Csf1	chr3:107741047-107760469	Mut_Un	Mut_D	OK	466.712	225.313	-1.0506	-5.08273	5e-05	0.000235267	yes
Csf1r	Csf1r	Csf1r	chr18:61105571-61131139	Mut_Un	Mut_D	OK	1.89419	0.37834	-2.32383	-8.07052	5e-05	0.000235267	yes
Cspg4	Cspg4	Cspg4	chr9:56865103-56899870	Mut_Un	Mut_D	OK	17.6946	4.63256	-1.93343	-9.6184	5e-05	0.000235267	yes
Csrp1	Csrp1	Csrp1	chr1:135729196-135752229	Mut_Un	Mut_D	OK	403.052	121.886	-1.72544	-8.69974	5e-05	0.000235267	yes
Csrp2	Csrp2	Csrp2	chr10:110920175-110939514	Mut_Un	Mut_D	OK	103.859	48.512	-1.09822	-5.41388	5e-05	0.000235267	yes
Ctgf	Ctgf	Ctgf	chr10:24595441-24598682	Mut_Un	Mut_D	OK	701.52	58.8047	-3.57648	-17.6884	5e-05	0.000235267	yes
Cth	Cth	Cth	chr3:157894247-157925063	Mut_Un	Mut_D	OK	6.27883	2.91313	-1.10793	-4.63677	5e-05	0.000235267	yes
Cthrc1	Cthrc1	Cthrc1	chr15:39076931-39087119	Mut_Un	Mut_D	OK	84.624	36.729	-1.20415	-5.95587	5e-05	0.000235267	yes
Ctsc	Ctsc	Ctsc	chr7:88278092-88310875	Mut_Un	Mut_D	OK	4.1258	1.75251	-1.23525	-5.06303	5e-05	0.000235267	yes
Ctxn1	Ctxn1	Ctxn1	chr8:4257645-4259274	Mut_Un	Mut_D	OK	7.11132	2.1027	-1.75788	-6.58148	5e-05	0.000235267	yes
Cx3cl1	Cx3cl1	Cx3cl1	chr8:94772179-94782426	Mut_Un	Mut_D	OK	4.61517	1.91629	-1.26807	-5.47412	5e-05	0.000235267	yes
Cxcl1	Cxcl1	Cxcl1	chr5:90891244-90893115	Mut_Un	Mut_D	OK	19.1385	7.42081	-1.36683	-5.90866	5e-05	0.000235267	yes
Cxcl14	Cxcl14	Cxcl14	chr13:56288642-56296551	Mut_Un	Mut_D	OK	65.0598	8.24143	-2.9808	-14.2624	5e-05	0.000235267	yes
Cxcl3	Cxcl3	Cxcl3	chr5:90786100-90788093	Mut_Un	Mut_D	OK	3.67486	0.171781	-4.41905	-7.40029	5e-05	0.000235267	yes
Cxcl5	Cxcl5	Cxcl5	chr5:90759297-90761625	Mut_Un	Mut_D	OK	50.9983	10.4361	-2.28886	-11.0047	5e-05	0.000235267	yes
Cxcr6	Cxcr6	Cxcr6	chr9:123789499-123851899	Mut_Un	Mut_D	OK	16.0298	0.769211	-4.38123	-3.09435	0.0049	0.0151102	yes
Cyb5r1	Cyb5r1	Cyb5r1	chr1:134405989-134411738	Mut_Un	Mut_D	OK	76.6402	16.2929	-2.23386	-10.9352	5e-05	0.000235267	yes
Cycs	Cycs	Cycs	chr6:50562562-50566474	Mut_Un	Mut_D	OK	54.6145	16.7492	-1.70519	-8.52646	5e-05	0.000235267	yes
Cyp20a1	Cyp20a1	Cyp20a1	chr1:60343371-60387387	Mut_Un	Mut_D	OK	66.1477	32.8831	-1.00834	-5.0088	5e-05	0.000235267	yes
Cyp51	Cyp51	Cyp51	chr5:4080673-4104697	Mut_Un	Mut_D	OK	20.6576	6.8296	-1.5968	-7.84389	5e-05	0.000235267	yes
D030025P21Rik	D030025P21Rik	D030025P21Rik	chr12:84783211-84879755	Mut_Un	Mut_D	OK	13.7583	2.61229	-2.39692	-3.46471	5e-05	0.000235267	yes
D430020J02Rik	D430020J02Rik	D430020J02Rik	chr12:116401946-116405161	Mut_Un	Mut_D	OK	1.81297	0.617478	-1.5539	-5.47382	5e-05	0.000235267	yes
Dach2	Dach2	Dach2	chrX:113297509-113836386	Mut_Un	Mut_D	OK	0.253585	0.0230326	-3.46072	-2.99847	0.0007	0.0026695	yes
Dbf4	Dbf4	Dbf4	chr5:8396968-8422716	Mut_Un	Mut_D	OK	20.4051	3.6207	-2.49459	-11.5585	5e-05	0.000235267	yes
Dck	Dck	Dck	chr5:88765012-88783277	Mut_Un	Mut_D	OK	6.79418	2.90192	-1.22729	-5.52421	5e-05	0.000235267	yes
Dctd	Dctd	Dctd	chr8:48099091-48141667	Mut_Un	Mut_D	OK	10.4523	4.5151	-1.21099	-5.24005	5e-05	0.000235267	yes
Ddias	Ddias	Ddias	chr7:92857526-92874232	Mut_Un	Mut_D	OK	12.3935	4.83639	-1.35758	-6.4617	5e-05	0.000235267	yes
Ddit3	Ddit3	Ddit3	chr10:127290792-127311786	Mut_Un	Mut_D	OK	69.4663	25.5339	-1.4439	-3.59759	5e-05	0.000235267	yes
Ddx11	Ddx11	Ddx11	chr17:66123519-66152168	Mut_Un	Mut_D	OK	2.29224	0.967801	-1.24398	-5.08194	5e-05	0.000235267	yes
Ddx21	Ddx21	Ddx21	chr10:62580246-62602298	Mut_Un	Mut_D	OK	52.2616	20.8788	-1.32371	-6.69281	5e-05	0.000235267	yes
Ddx25	Ddx25	Ddx25	chr9:35541847-35558470	Mut_Un	Mut_D	OK	0.291832	0.115387	-1.33865	-2.14589	0.00735	0.0215127	yes
Ddx39	Ddx39	Ddx39	chr8:83715176-83741311	Mut_Un	Mut_D	OK	59.7937	12.9916	-2.20242	-6.13962	5e-05	0.000235267	yes
Depdc1a	Depdc1a	Depdc1a	chr3:159495432-159529955	Mut_Un	Mut_D	OK	8.60294	1.05295	-3.03039	-11.9923	5e-05	0.000235267	yes
Depdc1b	Depdc1b	Depdc1b	chr13:108316336-108389557	Mut_Un	Mut_D	OK	1.33761	0.270425	-2.30636	-6.40851	5e-05	0.000235267	yes
Dgkg	Dgkg	Dgkg	chr16:22466568-22657231	Mut_Un	Mut_D	OK	0.615034	0.0207319	-4.89074	-6.99906	5e-05	0.000235267	yes
Dhcr24	Dhcr24	Dhcr24	chr4:106561037-106589113	Mut_Un	Mut_D	OK	6.4444	2.56367	-1.32984	-6.07238	5e-05	0.000235267	yes
Dhfr	Dhfr	Dhfr	chr13:92211880-92389053	Mut_Un	Mut_D	OK	3.68326	1.15743	-1.67006	-5.42464	5e-05	0.000235267	yes
Dhrs13	Dhrs13	Dhrs13	chr11:78032312-78037864	Mut_Un	Mut_D	OK	5.50594	1.99142	-1.46719	-5.81706	5e-05	0.000235267	yes
Dis3	Dis3	Dis3	chr14:99076633-99254494	Mut_Un	Mut_D	OK	16.0756	4.62338	-1.79785	-6.46985	5e-05	0.000235267	yes
Dkc1	Dkc1	Dkc1	chrX:75095853-75131016	Mut_Un	Mut_D	OK	23.9238	8.95209	-1.41815	-3.34228	0.0002	0.000852822	yes
Dlgap5	Dlgap5	Dlgap5	chr14:47387778-47418407	Mut_Un	Mut_D	OK	15.3843	1.84313	-3.06123	-13.3204	5e-05	0.000235267	yes
Dlx3	Dlx3	Dlx3	chr11:95120116-95125291	Mut_Un	Mut_D	OK	0.298509	0.125192	-1.25363	-2.51156	0.0018	0.00623846	yes
Dmrta2	Dmrta2	Dmrta2	chr4:109978024-109983684	Mut_Un	Mut_D	OK	0.260437	0.0653101	-1.99556	-3.3669	0.00045	0.00178829	yes
Dna2	Dna2	Dna2	chr10:62947028-62974188	Mut_Un	Mut_D	OK	1.23881	0.39587	-1.64585	-5.72387	5e-05	0.000235267	yes
Dnajc15	Dnajc15	Dnajc15	chr14:77826216-77874917	Mut_Un	Mut_D	OK	33.5549	16.4787	-1.02592	-4.54406	5e-05	0.000235267	yes
Dnmt1	Dnmt1	Dnmt1	chr9:20907205-20959888	Mut_Un	Mut_D	OK	21.3879	8.94294	-1.25797	-6.29284	5e-05	0.000235267	yes
Dnph1	Dnph1	Dnph1	chr17:46496788-46499618	Mut_Un	Mut_D	OK	7.00109	2.61703	-1.41965	-5.35671	5e-05	0.000235267	yes
Dock5	Dock5	Dock5	chr14:67751927-67933572	Mut_Un	Mut_D	OK	7.52838	3.3791	-1.1557	-5.71867	5e-05	0.000235267	yes
Dok1	Dok1	Dok1	chr6:83030935-83033471	Mut_Un	Mut_D	OK	83.5865	27.5262	-1.60246	-8.00901	5e-05	0.000235267	yes
Dok5	Dok5	Dok5	chr2:170731806-170879775	Mut_Un	Mut_D	OK	7.32169	1.58652	-2.20631	-8.59801	5e-05	0.000235267	yes
Donson	Donson	Donson	chr16:91679264-91688728	Mut_Un	Mut_D	OK	6.4572	2.72745	-1.24335	-5.38842	5e-05	0.000235267	yes
Dot1l	Dot1l	Dot1l	chr10:80755205-80794347	Mut_Un	Mut_D	OK	2.41555	0.918163	-1.39553	-5.9624	5e-05	0.000235267	yes
Dph5	Dph5	Dph5	chr3:115888182-115929323	Mut_Un	Mut_D	OK	11.3698	5.68156	-1.00084	-4.45895	5e-05	0.000235267	yes
Dph6	Dph6	Dph6	chr2:114516417-114654928	Mut_Un	Mut_D	OK	7.01228	3.47399	-1.01329	-4.56269	5e-05	0.000235267	yes
Dpysl3	Dpysl3	Dpysl3	chr18:43320978-43438286	Mut_Un	Mut_D	OK	66.0268	13.269	-2.31499	-11.5747	5e-05	0.000235267	yes
Drd4	Drd4	Drd4	chr7:141292005-141295001	Mut_Un	Mut_D	OK	1.22717	0.265292	-2.20968	-4.71408	5e-05	0.000235267	yes
Dscc1	Dscc1	Dscc1	chr15:55076100-55090478	Mut_Un	Mut_D	OK	1.82975	0.434059	-2.07568	-5.2392	5e-05	0.000235267	yes
Dstn	Dstn	Dstn	chr2:143915330-143943324	Mut_Un	Mut_D	OK	685.544	288.251	-1.24992	-6.2513	5e-05	0.000235267	yes
Dtl	Dtl	Dtl	chr1:191537355-191575544	Mut_Un	Mut_D	OK	3.90648	0.890419	-2.13331	-8.84494	5e-05	0.000235267	yes
Dusp10	Dusp10	Dusp10	chr1:184034460-184075636	Mut_Un	Mut_D	OK	8.78342	2.96783	-1.56538	-7.03173	5e-05	0.000235267	yes
Dusp4	Dusp4	Dusp4	chr8:34807609-34819894	Mut_Un	Mut_D	OK	6.78954	1.89222	-1.84323	-7.77496	5e-05	0.000235267	yes
Dusp5	Dusp5	Dusp5	chr19:53529317-53541322	Mut_Un	Mut_D	OK	6.67391	2.39369	-1.4793	-5.53056	5e-05	0.000235267	yes
Dusp8	Dusp8	Dusp8	chr7:142079486-142095284	Mut_Un	Mut_D	OK	1.50729	0.294611	-2.35508	-8.15846	5e-05	0.000235267	yes
Dusp9	Dusp9	Dusp9	chrX:73639440-73643514	Mut_Un	Mut_D	OK	2.48867	0.328417	-2.92178	-9.00823	5e-05	0.000235267	yes
Dync1i1	Dync1i1	Dync1i1	chr6:5725638-6028039	Mut_Un	Mut_D	OK	0.391193	0.121425	-1.68781	-3.17412	5e-05	0.000235267	yes
Dysf	Dysf	Dysf	chr6:84008597-84211059	Mut_Un	Mut_D	OK	17.5545	3.69373	-2.24869	-11.0025	5e-05	0.000235267	yes
Dzip1l	Dzip1l	Dzip1l	chr9:99629594-99669256	Mut_Un	Mut_D	OK	14.1545	7.04057	-1.00749	-4.9156	5e-05	0.000235267	yes
E030011O05Rik	E030011O05Rik	E030011O05Rik	chr9:96685422-96752831	Mut_Un	Mut_D	OK	29.8141	10.5996	-1.49198	-2.18997	0.00375	0.0119589	yes
E130012A19Rik	E130012A19Rik	E130012A19Rik	chr11:97627386-97629716	Mut_Un	Mut_D	OK	1.05448	0.244405	-2.10918	-5.49809	5e-05	0.000235267	yes
E2f7	E2f7	E2f7	chr10:110745464-110787384	Mut_Un	Mut_D	OK	1.23382	0.423034	-1.54429	-5.79414	5e-05	0.000235267	yes
E2f8	E2f8	E2f8	chr7:48866428-48881041	Mut_Un	Mut_D	OK	1.60166	0.157492	-3.34621	-9.2611	5e-05	0.000235267	yes
Eaf1	Eaf1	Eaf1	chr14:31495078-31509858	Mut_Un	Mut_D	OK	17.9627	8.02931	-1.16166	-5.73626	5e-05	0.000235267	yes
Ebna1bp2	Ebna1bp2	Ebna1bp2	chr4:118620798-118631915	Mut_Un	Mut_D	OK	28.1112	11.2945	-1.31552	-6.4768	5e-05	0.000235267	yes
Ect2	Ect2	Ect2	chr3:27097221-27153878	Mut_Un	Mut_D	OK	11.1257	1.79228	-2.63404	-11.8625	5e-05	0.000235267	yes
Eef1a2	Eef1a2	Eef1a2	chr2:181147691-181157015	Mut_Un	Mut_D	OK	3.98244	1.87746	-1.08487	-4.3319	5e-05	0.000235267	yes
Eef1e1	Eef1e1	Eef1e1	chr13:38645690-38659028	Mut_Un	Mut_D	OK	44.9923	13.383	-1.74928	-8.18613	5e-05	0.000235267	yes
Efcab11	Efcab11	Efcab11	chr12:99717530-99883442	Mut_Un	Mut_D	OK	1.74713	0.423144	-2.04577	-6.04498	5e-05	0.000235267	yes
Efnb2	Efnb2	Efnb2	chr8:8617438-8660773	Mut_Un	Mut_D	OK	11.678	2.22944	-2.38904	-11.0947	5e-05	0.000235267	yes
Ehbp1l1	Ehbp1l1	Ehbp1l1	chr19:5707373-5726317	Mut_Un	Mut_D	OK	52.9233	13.7643	-1.94298	-9.46047	5e-05	0.000235267	yes
Eif2b3	Eif2b3	Eif2b3	chr4:117019407-117086852	Mut_Un	Mut_D	OK	28.9319	10.5595	-1.45411	-6.83215	5e-05	0.000235267	yes
Eif2s2	Eif2s2	Eif2s2	chr2:154871409-154892906	Mut_Un	Mut_D	OK	136.83	55.0133	-1.31453	-6.65081	5e-05	0.000235267	yes
Eif3b	Eif3b	Eif3b	chr5:140419304-140443358	Mut_Un	Mut_D	OK	78.6445	35.2554	-1.1575	-5.85021	5e-05	0.000235267	yes
Eif4e	Eif4e	Eif4e	chr3:138526190-138557599	Mut_Un	Mut_D	OK	54.7949	22.8341	-1.26285	-6.34366	5e-05	0.000235267	yes
Eif5a	Eif5a	Eif5a	chr11:69916711-69921958	Mut_Un	Mut_D	OK	496.409	236.645	-1.0688	-5.35883	5e-05	0.000235267	yes
Eif6	Eif6	Eif6	chr2:155819836-155826925	Mut_Un	Mut_D	OK	82.2017	36.8301	-1.15828	-5.78611	5e-05	0.000235267	yes
Elavl1	Elavl1	Elavl1	chr8:4284781-4325100	Mut_Un	Mut_D	OK	18.4229	8.91455	-1.04727	-5.24204	5e-05	0.000235267	yes
Elovl4	Elovl4	Elovl4	chr9:83778691-83806305	Mut_Un	Mut_D	OK	1.65662	0.750426	-1.14246	-4.16829	5e-05	0.000235267	yes
Emd	Emd	Emd	chrX:74254686-74257893	Mut_Un	Mut_D	OK	33.1049	16.3056	-1.02168	-4.95456	5e-05	0.000235267	yes
Eme1	Eme1	Eme1	chr11:94629823-94653754	Mut_Un	Mut_D	OK	14.283	4.30572	-1.72997	-2.26959	0.00245	0.00819298	yes
Eno1	Eno1,Eno1b	Eno1,Eno1b	chr4:150237196-150248873	Mut_Un	Mut_D	OK	49.3403	21.8446	-1.17549	-3.18191	5e-05	0.000235267	yes
Eno1b	Eno1b	Eno1b	chr4:150237196-150248873	Mut_Un	Mut_D	OK	2.93349	1.01285	-1.5342	-5.01277	5e-05	0.000235267	yes
Eno3	Eno3	Eno3	chr11:70657175-70662513	Mut_Un	Mut_D	OK	25.9729	4.72836	-2.4576	-11.0372	5e-05	0.000235267	yes
Enoph1	Enoph1	Enoph1	chr5:100039993-100068765	Mut_Un	Mut_D	OK	19.3512	7.96225	-1.28118	-5.94786	5e-05	0.000235267	yes
Enpp1	Enpp1	Enpp1	chr10:24637913-24712159	Mut_Un	Mut_D	OK	4.75249	1.46445	-1.69833	-7.87037	5e-05	0.000235267	yes
Enpp3	Enpp3	Enpp3	chr10:24773813-24836195	Mut_Un	Mut_D	OK	1.03479	0.26053	-1.98982	-5.61753	5e-05	0.000235267	yes
Entpd6	Entpd6	Entpd6	chr2:150749080-150771674	Mut_Un	Mut_D	OK	8.26983	4.09909	-1.01255	-4.60105	5e-05	0.000235267	yes
Entpd7	Entpd7	Entpd7	chr19:43689688-43753000	Mut_Un	Mut_D	OK	2.74938	1.21852	-1.17397	-2.89164	0.00015	0.000654546	yes
Epb4.1l3	Epb4.1l3	Epb4.1l3	chr17:69156809-69289987	Mut_Un	Mut_D	OK	87.4902	42.6429	-1.03681	-5.23705	5e-05	0.000235267	yes
Epha2	Epha2	Epha2	chr4:141301220-141329384	Mut_Un	Mut_D	OK	23.4234	3.98396	-2.55567	-12.2925	5e-05	0.000235267	yes
Epha4	Epha4	Epha4	chr1:77367184-77515088	Mut_Un	Mut_D	OK	4.03334	1.90946	-1.07881	-5.00643	5e-05	0.000235267	yes
Eprs	Eprs	Eprs	chr1:185363094-185428355	Mut_Un	Mut_D	OK	120.221	56.9252	-1.07855	-5.45051	5e-05	0.000235267	yes
Ercc6l	Ercc6l	Ercc6l	chrX:102142819-102157091	Mut_Un	Mut_D	OK	5.23181	0.90767	-2.52707	-10.5688	5e-05	0.000235267	yes
Ereg	Ereg	Ereg	chr5:91074616-91093649	Mut_Un	Mut_D	OK	29.3433	6.82591	-2.10394	-10.3616	5e-05	0.000235267	yes
Erh	Erh	Erh	chr12:80634022-80643861	Mut_Un	Mut_D	OK	127.651	53.4644	-1.25555	-6.19601	5e-05	0.000235267	yes
Esam	Esam	Esam	chr9:37528088-37538319	Mut_Un	Mut_D	OK	1.13937	0.25472	-2.16125	-5.29865	5e-05	0.000235267	yes
[truncated: 1,080 more rows]

## Sheet: Mut_Un_Mut_D_hyper_DEG
test_id	gene_id	gene	locus	sample_1	sample_2	status	value_1	value_2	log2(fold_change)	test_stat	p_value	q_value	significant
[truncated: 1,939 more rows]
